# Supplementary material for: Prevalence of Asthma and Allergic Rhinitis among Adults in Yaounde, Cameroon
Source: PLoS One. 2015 Apr 8;10(4):e0123099. doi: 10.1371/journal.pone.0123099 (PMC4390233; doi:10.1371/journal.pone.0123099)
Supplement: S1 Dataset — (XLS) [file pone.0123099.s001.xls]

## Sheet: Asthma_Rhinitis_Yaounde
Zone_denombrement	Numero_menage	Numéro_sujet	I_1_Date_de_naissance	Date_enquete	DONNEES_SOCIO_DEMOGRAPHIQUES	Age	Sexe	I.2_niveau_education_Numérique	I.3_plus_haut_niveau_education_en_tranches	NIVEAU_EDU_REC	I.4_niveau_education_père	I.5_niveau_education_mère	I.6_Profession_principale	I.7_catégorie_socioprofessionnnelle	I.8_région_origine	I.9_ethnie	ETHNIE_REC	I.10_statut_matrimonial	STATUT_MATRIMO_REC	I.11_nombre_personnes_maison	I.12_nombre_chambres_maison	SIGNES_RESPIRATOIRES_CHRONIQUES	II.1.2_yatil_desmois_oùvoustoussez_laplupartdesjours	janvier	février	mars	avril	mai	juin	juillet	aout	septembre	octobre	novembre	decembre	II.1.1_toux_habituellement	II.1.3_toux_pendant3mois_ouplus_par_an	II.1.4_combien_années_toussez_vous	II.1.5_crachez_vous_habituellement	II.1.6_crachez_vous_laplupart_desjours	II.1.7_crachez_vous_3mois_ouplus	II.1.8_depuisconbien_années_crachez_vous	II.2.1_etesvous_essouflez_montantune_cote	II.2.2_essouflement_marche_surterrainplat	II.2.3_arrêtervous_surterrainplat_lorsdela_marche	II.2.4_essouflement_aurepos_moindre_effort	II.2.5_aquel_âge_remarqué_essouflement	ANTECEDENTS	III.1_avezvousdéjaeula_tuberculose
4	500513	500717	1986-03-23	2014-02-06	SAUTER	28	2	11	3	2	3	3	Forestier	4	5	1	1	1	1	2	1	SAUTER	1	2	2	2	2	2	2	1	1	2	2	2	2	1	2	#NULL!	1	1	2	#NULL!	2	2	2	2	#NULL!	SAUTER	2
12	504397	502193	1987-08-21	2014-04-04		27	1	10	3	2	3	2	COMMERCANTE	4	8	2	2	1	1	4	2		#NULL!	#NULL!	#NULL!	#NULL!	#NULL!	#NULL!	#NULL!	#NULL!	#NULL!	#NULL!	#NULL!	#NULL!	#NULL!	2	2	#NULL!	#NULL!	#NULL!	#NULL!	#NULL!	2	2	2	2	#NULL!		2
13	503510	502220	1947-06-25	2014-04-05	SAUTER	67	1	12	3	2	2	2	Chomage	7	2	1	1	2	2	6	3	SAUTER	2	#NULL!	#NULL!	#NULL!	#NULL!	#NULL!	#NULL!	#NULL!	#NULL!	#NULL!	#NULL!	#NULL!	#NULL!	1	2	#NULL!	#NULL!	#NULL!	#NULL!	#NULL!	2	2	2	2	#NULL!	SAUTER	2
5	500685	501245	1993-07-03	2014-02-18		20	1	12	3	2	4	5	SANS EMP	1	2	1	1	1	1	10	5	SAUTER	1	1	1	1	1	1	1	1	1	1	1	1	1	1	1	5	2	#NULL!	#NULL!	#NULL!	1	1	2	2	9	SAUTER	1
5	501771	501236	1990-06-27	2014-02-17		24	1	10	3	2	4	3	MENAGERE	1	2	1	1	1	1	3	1	SAUTER	2	#NULL!	#NULL!	#NULL!	#NULL!	#NULL!	#NULL!	#NULL!	#NULL!	#NULL!	#NULL!	#NULL!	#NULL!	1	#NULL!	#NULL!	#NULL!	#NULL!	#NULL!	#NULL!	1	1	1	2	9	SAUTER	2
3	500278	500454	1986-07-23	2014-01-22	SAUTER	28	2	10	3	2	3	2	Commerçant	4	8	2	2	1	1	4	3	SAUTER	2	#NULL!	#NULL!	#NULL!	#NULL!	#NULL!	#NULL!	#NULL!	#NULL!	#NULL!	#NULL!	#NULL!	#NULL!	1	2	#NULL!	2	#NULL!	#NULL!	#NULL!	2	2	2	2	#NULL!	SAUTER	2
9	501233	501734	1990-12-06	2014-03-19	SAUTER	23	1	16	4	3	4	4	Etudiante	5	5	1	1	1	1	5	4	SAUTER	1	2	2	1	2	2	2	2	2	2	2	2	2	1	2	#NULL!	2	#NULL!	#NULL!	#NULL!	2	2	2	2	#NULL!	SAUTER	2
5	505056	500975	1993-11-30	2014-02-10		21	2	9	3	2	4	3	TECHNICI	4	9	1	1	1	1	4	4	SAUTER	2	#NULL!	#NULL!	#NULL!	#NULL!	#NULL!	#NULL!	#NULL!	#NULL!	#NULL!	#NULL!	#NULL!	#NULL!	1	#NULL!	#NULL!	2	#NULL!	#NULL!	#NULL!	2	2	2	2	#NULL!	SAUTER	2
4	500916	500749	1990-09-20	2014-02-04		24	1	17	4	3	4	4	ETUDIANTE	5	5	1	1	1	1	1	1		#NULL!	#NULL!	#NULL!	#NULL!	#NULL!	#NULL!	#NULL!	#NULL!	#NULL!	#NULL!	#NULL!	#NULL!	#NULL!	2	2	#NULL!	#NULL!	#NULL!	#NULL!	#NULL!	1	1	1	2	2		2
5	501521	501090	1982-12-17	2014-02-14		32	2	12	3	2	3	3	TECHNICI	3	2	1	1	1	1	5	5	SAUTER	#NULL!	#NULL!	#NULL!	#NULL!	#NULL!	#NULL!	#NULL!	#NULL!	#NULL!	#NULL!	#NULL!	#NULL!	#NULL!	2	2	#NULL!	2	#NULL!	#NULL!	#NULL!	2	2	2	2	#NULL!	SAUTER	2
6	500862	501335	1985-05-15	2014-02-19	SAUTER	29	1	13	3	2	4	2	HOTESSE	3	8	2	2	1	1	3	1	SAUTER	2	#NULL!	#NULL!	#NULL!	#NULL!	#NULL!	#NULL!	#NULL!	#NULL!	#NULL!	#NULL!	#NULL!	#NULL!	1	2	#NULL!	2	#NULL!	#NULL!	#NULL!	1	1	1	2	28	SAUTER	2
9	505587	501766	1980-12-23	2014-03-12	SAUTER	34	1	12	3	2	5	5	Estheticienne	4	5	1	1	1	1	7	4	SAUTER	#NULL!	#NULL!	#NULL!	#NULL!	#NULL!	#NULL!	#NULL!	#NULL!	#NULL!	#NULL!	#NULL!	#NULL!	#NULL!	2	2	#NULL!	#NULL!	#NULL!	#NULL!	#NULL!	1	1	1	1	24	SAUTER	2
5	500863	501152	1973-10-10	2014-02-17		41	1	6	2	1	2	2	COMMMER	4	7	2	2	2	2	6	2	SAUTER	#NULL!	#NULL!	#NULL!	#NULL!	#NULL!	#NULL!	#NULL!	#NULL!	#NULL!	#NULL!	#NULL!	#NULL!	#NULL!	2	2	#NULL!	2	#NULL!	#NULL!	#NULL!	1	2	2	2	35	SAUTER	2
13	503536	502397	1986-06-13	2014-04-09	SAUTER	28	1	15	4	3	1	1	ETUDIANTE	5	10	2	2	1	1	3	1	SAUTER	#NULL!	#NULL!	#NULL!	#NULL!	#NULL!	#NULL!	#NULL!	#NULL!	#NULL!	#NULL!	#NULL!	#NULL!	#NULL!	2	2	#NULL!	#NULL!	#NULL!	#NULL!	#NULL!	2	2	2	2	#NULL!	SAUTER	2
5	501141	500998	1987-05-29	2014-02-10		27	1	17	4	3	5	2	ETUDIANT	5	2	1	1	1	1	2	1	SAUTER	#NULL!	#NULL!	#NULL!	#NULL!	#NULL!	#NULL!	#NULL!	#NULL!	#NULL!	#NULL!	#NULL!	#NULL!	#NULL!	2	2	#NULL!	2	#NULL!	#NULL!	#NULL!	1	2	2	2	27	SAUTER	2
10	503629	501904	1974-10-12	2014-03-25	SAUTER	40	1	9	3	2	2	1	Femme au foyer	7	8	2	2	1	1	6	3	SAUTER	1	1	1	2	2	2	2	2	2	2	2	2	2	1	1	5	1	2	2	5	1	2	2	2	35	SAUTER	2
5	500839	500923	1993-07-30	2014-02-08		21	2	13	3	2	3	3	LABORANT	3	9	1	1	1	1	2	2	SAUTER	#NULL!	#NULL!	#NULL!	#NULL!	#NULL!	#NULL!	#NULL!	#NULL!	#NULL!	#NULL!	#NULL!	#NULL!	#NULL!	2	2	#NULL!	2	#NULL!	#NULL!	#NULL!	1	1	1	2	18	SAUTER	2
5	501601	500924	1968-08-13	2014-02-14		46	1	15	4	3	5	5	MENAGERE	1	8	2	2	1	1	1	1	SAUTER	#NULL!	#NULL!	#NULL!	#NULL!	#NULL!	#NULL!	#NULL!	#NULL!	#NULL!	#NULL!	#NULL!	#NULL!	#NULL!	2	2	#NULL!	2	#NULL!	#NULL!	#NULL!	1	2	2	2	30	SAUTER	2
3	500561	500460	1994-05-08	2014-01-23	SAUTER	21	2	13	3	2	4	3	Chomage	7	2	1	1	1	1	4	2	SAUTER	2	#NULL!	#NULL!	#NULL!	#NULL!	#NULL!	#NULL!	#NULL!	#NULL!	#NULL!	#NULL!	#NULL!	#NULL!	1	2	#NULL!	2	#NULL!	#NULL!	#NULL!	2	2	2	2	#NULL!	SAUTER	2
8	504310	501642	1980-02-05	2014-03-10		34	2	11	3	2	2	2	COMMERCENT	4	8	2	2	2	2	4	1		2	#NULL!	#NULL!	#NULL!	#NULL!	#NULL!	#NULL!	#NULL!	#NULL!	#NULL!	#NULL!	#NULL!	#NULL!	1	2	10	2	#NULL!	#NULL!	#NULL!	1	1	1	2	7		2
3	500433	500416	1990-03-15	2014-01-22	SAUTER	21	1	9	3	2	2	3	Coiffeuse	4	2	1	1	1	1	2	3	SAUTER	#NULL!	#NULL!	#NULL!	#NULL!	#NULL!	#NULL!	#NULL!	#NULL!	#NULL!	#NULL!	#NULL!	#NULL!	#NULL!	2	2	#NULL!	#NULL!	#NULL!	#NULL!	#NULL!	2	2	2	2	#NULL!	SAUTER	2
3	503561	500506	1947-08-04	2014-01-22	SAUTER	67	2	6	2	1	5	5	Chauffeur	4	2	1	1	3	1	4	4	SAUTER	#NULL!	#NULL!	#NULL!	#NULL!	#NULL!	#NULL!	#NULL!	#NULL!	#NULL!	#NULL!	#NULL!	#NULL!	#NULL!	2	2	#NULL!	#NULL!	#NULL!	#NULL!	#NULL!	1	1	1	2	#NULL!	SAUTER	2
14	503184	502436	1992-04-04	2014-04-12		22	1	15	4	3	4	3	ETUDIANT	5	2	1	1	1	1	11	7		2	#NULL!	#NULL!	#NULL!	#NULL!	#NULL!	#NULL!	#NULL!	#NULL!	#NULL!	#NULL!	#NULL!	#NULL!	1	2	#NULL!	2	#NULL!	#NULL!	#NULL!	1	2	2	2	#NULL!		2
11	503087	502027	1968-08-07	2014-03-29	SAUTER	44	2	15	4	3	4	4	DECORATE	4	5	1	1	2	2	7	3		#NULL!	#NULL!	#NULL!	#NULL!	#NULL!	#NULL!	#NULL!	#NULL!	#NULL!	#NULL!	#NULL!	#NULL!	#NULL!	2	2	#NULL!	#NULL!	#NULL!	#NULL!	#NULL!	1	2	2	2	35		2
1	500051	500046	1965-02-22	2014-01-09	SAUTER	48	1	9	3	2	3	2	Couturière	4	2	1	1	2	2	8	3	SAUTER	#NULL!	#NULL!	#NULL!	#NULL!	#NULL!	#NULL!	#NULL!	#NULL!	#NULL!	#NULL!	#NULL!	#NULL!	#NULL!	2	2	#NULL!	#NULL!	#NULL!	#NULL!	#NULL!	1	2	1	2	10	SAUTER	2
12	504571	502095	1993-02-11	2014-04-02		21	1	7	3	2	3	3	COMMERCANTE	4	2	1	1	1	1	2	1		#NULL!	#NULL!	#NULL!	#NULL!	#NULL!	#NULL!	#NULL!	#NULL!	#NULL!	#NULL!	#NULL!	#NULL!	#NULL!	2	2	#NULL!	#NULL!	#NULL!	#NULL!	#NULL!	1	2	2	2	14		2
14	503035	5002534	1993-02-28	2014-04-14	SAUTER	21	2	14	4	3	3	2	ETUDIANT	5	8	2	2	1	1	3	4	SAUTER	#NULL!	#NULL!	#NULL!	#NULL!	#NULL!	#NULL!	#NULL!	#NULL!	#NULL!	#NULL!	#NULL!	#NULL!	#NULL!	2	2	#NULL!	#NULL!	#NULL!	#NULL!	#NULL!	2	2	2	2	#NULL!	SAUTER	2
1	500089	500064	1989-02-19	2014-01-07	SAUTER	28	2	14	4	3	3	3	Etudiant	5	8	2	2	1	1	3	1	SAUTER	#NULL!	#NULL!	#NULL!	#NULL!	#NULL!	#NULL!	#NULL!	#NULL!	#NULL!	#NULL!	#NULL!	#NULL!	#NULL!	2	2	#NULL!	#NULL!	#NULL!	#NULL!	#NULL!	2	2	2	2	#NULL!	SAUTER	2
4	500720	500565	1990-02-25	2014-02-04	SAUTER	24	2	14	4	3	5	5	Etudiant	5	2	1	1	1	1	2	1	SAUTER	#NULL!	#NULL!	#NULL!	#NULL!	#NULL!	#NULL!	#NULL!	#NULL!	#NULL!	#NULL!	#NULL!	#NULL!	#NULL!	2	2	#NULL!	#NULL!	#NULL!	#NULL!	#NULL!	2	2	2	2	#NULL!	SAUTER	2
7	500988	501627	1994-03-09	2014-02-26	SAUTER	20	1	10	3	2	3	2	COIFFEUSE	4	2	1	1	1	1	4	1	SAUTER	#NULL!	#NULL!	#NULL!	#NULL!	#NULL!	#NULL!	#NULL!	#NULL!	#NULL!	#NULL!	#NULL!	#NULL!	#NULL!	2	2	#NULL!	#NULL!	#NULL!	#NULL!	#NULL!	1	2	2	2	14	SAUTER	2
13	503556	502385	1944-12-29	2014-04-09	SAUTER	70	1	6	2	1	1	1	Femme au foyer	7	2	1	1	1	1	7	4	SAUTER	#NULL!	#NULL!	#NULL!	#NULL!	#NULL!	#NULL!	#NULL!	#NULL!	#NULL!	#NULL!	#NULL!	#NULL!	#NULL!	2	2	#NULL!	#NULL!	#NULL!	#NULL!	#NULL!	1	1	1	2	39	SAUTER	2
5	500860	501088	1988-02-17	2014-02-18		26	1	8	3	2	2	1	SANS EMP	1	8	2	2	2	2	5	1	SAUTER	#NULL!	#NULL!	#NULL!	#NULL!	#NULL!	#NULL!	#NULL!	#NULL!	#NULL!	#NULL!	#NULL!	#NULL!	#NULL!	2	2	#NULL!	2	#NULL!	#NULL!	#NULL!	2	2	2	2	#NULL!	SAUTER	2
4	500631	500573	1992-02-04	2014-01-24	SAUTER	21	1	16	4	3	3	3	Etudiant	5	8	2	2	1	1	7	4	SAUTER	#NULL!	#NULL!	#NULL!	#NULL!	#NULL!	#NULL!	#NULL!	#NULL!	#NULL!	#NULL!	#NULL!	#NULL!	#NULL!	2	2	#NULL!	#NULL!	#NULL!	#NULL!	#NULL!	1	2	2	2	#NULL!	SAUTER	2
12	504420	502052	1955-07-30	2014-03-31		59	1	0	1	1	1	1	MENAGERE	7	2	1	1	2	2	4	3		#NULL!	#NULL!	#NULL!	#NULL!	#NULL!	#NULL!	#NULL!	#NULL!	#NULL!	#NULL!	#NULL!	#NULL!	#NULL!	2	2	#NULL!	#NULL!	#NULL!	#NULL!	#NULL!	1	2	2	2	48		2
7	503885	502605	1955-03-25	2014-02-27	SAUTER	58	1	5	2	1	1	1	SANS EMPLOI	7	8	2	2	1	1	11	4	SAUTER	#NULL!	#NULL!	#NULL!	#NULL!	#NULL!	#NULL!	#NULL!	#NULL!	#NULL!	#NULL!	#NULL!	#NULL!	#NULL!	2	2	#NULL!	#NULL!	#NULL!	#NULL!	#NULL!	1	2	2	2	23	SAUTER	2
5	500824	501040	1974-05-28	2014-02-08		40	2	12	3	2	2	2	MILITAIR	2	4	3	3	1	1	4	2	SAUTER	2	#NULL!	#NULL!	#NULL!	#NULL!	#NULL!	#NULL!	#NULL!	#NULL!	#NULL!	#NULL!	#NULL!	#NULL!	1	2	7	1	1	2	7	1	2	2	2	40	SAUTER	2
11	503079	501999	1949-01-01	2014-03-27	SAUTER	65	1	0	1	1	1	1	SANS EMPLOI	7	2	1	1	3	1	15	3	SAUTER	2	#NULL!	#NULL!	#NULL!	#NULL!	#NULL!	#NULL!	#NULL!	#NULL!	#NULL!	#NULL!	#NULL!	#NULL!	1	2	3	1	2	2	3	1	2	2	2	63		2
10	503975	501891	1961-08-25	2014-03-21	SAUTER	53	1	6	2	1	2	1	COMMERCANTE	4	8	2	2	2	2	12	5	SAUTER	1	1	1	1	#NULL!	#NULL!	#NULL!	#NULL!	#NULL!	#NULL!	#NULL!	#NULL!	#NULL!	1	1	1	2	#NULL!	#NULL!	#NULL!	1	1	1	1	52	SAUTER	2
11	503124	501959	1971-06-14	2014-03-27		43	1	10	3	2	2	1	SANS EMP	7	2	1	1	2	2	6	2		#NULL!	#NULL!	#NULL!	#NULL!	#NULL!	#NULL!	#NULL!	#NULL!	#NULL!	#NULL!	#NULL!	#NULL!	#NULL!	2	2	#NULL!	#NULL!	#NULL!	#NULL!	#NULL!	1	1	1	1	35		2
3	500310	500408	1973-06-24	2014-01-22	SAUTER	41	2	9	3	2	5	5	Chauffeur	4	2	1	1	2	2	5	1	SAUTER	#NULL!	#NULL!	#NULL!	#NULL!	#NULL!	#NULL!	#NULL!	#NULL!	#NULL!	#NULL!	#NULL!	#NULL!	#NULL!	2	2	#NULL!	#NULL!	#NULL!	#NULL!	#NULL!	1	1	1	1	37	SAUTER	2
12	504414	502125	1991-08-11	2014-04-01		23	1	14	4	3	5	5	SANS EMPLOI	7	2	1	1	1	1	6	5		#NULL!	#NULL!	#NULL!	#NULL!	#NULL!	#NULL!	#NULL!	#NULL!	#NULL!	#NULL!	#NULL!	#NULL!	#NULL!	2	2	#NULL!	#NULL!	#NULL!	#NULL!	#NULL!	1	1	1	1	22		2
7	500939	501636	1989-06-06	2014-02-26	SAUTER	25	1	16	4	3	3	2	ETUDIANTE	5	8	2	2	1	1	6	4	SAUTER	#NULL!	#NULL!	#NULL!	#NULL!	#NULL!	#NULL!	#NULL!	#NULL!	#NULL!	#NULL!	#NULL!	#NULL!	#NULL!	2	2	#NULL!	#NULL!	#NULL!	#NULL!	#NULL!	2	2	2	2	#NULL!	SAUTER	2
4	500795	500897	1992-08-18	2014-02-05	SAUTER	21	1	14	4	3	5	4	Etudiante	5	8	2	2	1	1	3	2	SAUTER	#NULL!	#NULL!	#NULL!	#NULL!	#NULL!	#NULL!	#NULL!	#NULL!	#NULL!	#NULL!	#NULL!	#NULL!	#NULL!	2	2	#NULL!	#NULL!	#NULL!	#NULL!	#NULL!	2	2	2	2	#NULL!	SAUTER	2
5	500935	501277	1982-12-23	2014-02-18		31	1	17	4	3	4	2	SANS EMP	1	8	2	2	2	2	3	2	SAUTER	#NULL!	#NULL!	#NULL!	#NULL!	#NULL!	#NULL!	#NULL!	#NULL!	#NULL!	#NULL!	#NULL!	#NULL!	#NULL!	2	2	#NULL!	2	#NULL!	#NULL!	#NULL!	2	2	2	2	#NULL!	SAUTER	2
4	500600	500629	1987-10-29	2014-01-27	SAUTER	26	2	17	4	3	4	4	Sans emploi	7	2	1	1	1	1	5	6	SAUTER	2	#NULL!	#NULL!	#NULL!	#NULL!	#NULL!	#NULL!	#NULL!	#NULL!	#NULL!	#NULL!	#NULL!	#NULL!	1	2	#NULL!	2	#NULL!	#NULL!	#NULL!	2	2	2	2	#NULL!	SAUTER	2
5	500928	501185	1991-05-11	2014-02-07		22	1	6	2	1	5	5	COMERCA	4	2	1	1	1	1	8	4	SAUTER	#NULL!	#NULL!	#NULL!	#NULL!	#NULL!	#NULL!	#NULL!	#NULL!	#NULL!	#NULL!	#NULL!	#NULL!	#NULL!	2	2	#NULL!	2	#NULL!	#NULL!	#NULL!	1	2	2	2	22	SAUTER	2
12	504475	502027	1984-08-21	2014-03-31		30	2	17	4	3	4	3	FONCTIONNAIRE	2	9	1	1	1	1	5	5		#NULL!	#NULL!	#NULL!	#NULL!	#NULL!	#NULL!	#NULL!	#NULL!	#NULL!	#NULL!	#NULL!	#NULL!	#NULL!	2	2	#NULL!	#NULL!	#NULL!	#NULL!	#NULL!	2	#NULL!	#NULL!	#NULL!	#NULL!		2
2	500210	500276	1969-04-20	2014-01-13	SAUTER	45	1	10	3	2	5	5	Sans emploi	7	2	1	1	2	2	5	2	SAUTER	2	#NULL!	#NULL!	#NULL!	#NULL!	#NULL!	#NULL!	#NULL!	#NULL!	#NULL!	#NULL!	#NULL!	#NULL!	1	2	3	2	#NULL!	#NULL!	#NULL!	1	2	2	2	#NULL!	SAUTER	2
5	500925	501190	1985-10-25	2014-02-18		29	1	10	3	2	2	2	MENAGERE	1	2	1	1	2	2	4	1	SAUTER	2	#NULL!	#NULL!	#NULL!	#NULL!	#NULL!	#NULL!	#NULL!	#NULL!	#NULL!	#NULL!	#NULL!	#NULL!	1	#NULL!	#NULL!	2	#NULL!	#NULL!	#NULL!	1	2	2	2	29	SAUTER	2
14	503223	502472	1992-01-18	2014-04-14		22	2	16	4	3	4	4	ETUDIANT	5	7	2	2	1	1	1	1		#NULL!	#NULL!	#NULL!	#NULL!	#NULL!	#NULL!	#NULL!	#NULL!	#NULL!	#NULL!	#NULL!	#NULL!	#NULL!	2	2	#NULL!	#NULL!	#NULL!	#NULL!	#NULL!	2	2	2	2	#NULL!		2
3	503560	500507	1937-08-05	2014-01-22	SAUTER	77	2	6	2	1	5	1	Couturier	4	2	1	1	2	2	7	7	SAUTER	#NULL!	#NULL!	#NULL!	#NULL!	#NULL!	#NULL!	#NULL!	#NULL!	#NULL!	#NULL!	#NULL!	#NULL!	#NULL!	2	2	#NULL!	#NULL!	#NULL!	#NULL!	#NULL!	1	1	2	2	#NULL!	SAUTER	2
3	500295	500510	1990-08-08	2014-01-22	SAUTER	24	2	8	3	2	2	2	Agriculteur	1	2	1	1	1	1	7	4	SAUTER	#NULL!	#NULL!	#NULL!	#NULL!	#NULL!	#NULL!	#NULL!	#NULL!	#NULL!	#NULL!	#NULL!	#NULL!	#NULL!	2	2	#NULL!	#NULL!	#NULL!	#NULL!	#NULL!	2	2	2	2	#NULL!	SAUTER	2
14	503029	5002420	1990-06-05	2014-04-12	SAUTER	24	1	15	4	3	4	3	ETUDIANT	5	8	2	2	1	1	2	1	SAUTER	#NULL!	#NULL!	#NULL!	#NULL!	#NULL!	#NULL!	#NULL!	#NULL!	#NULL!	#NULL!	#NULL!	#NULL!	#NULL!	2	2	#NULL!	#NULL!	#NULL!	#NULL!	#NULL!	2	2	2	2	#NULL!	SAUTER	2
14	503239	502540	1960-08-18	2014-04-14		48	2	20	4	3	2	2	ENSEIGNANT PRI	3	8	2	2	2	2	5	2		#NULL!	#NULL!	#NULL!	#NULL!	#NULL!	#NULL!	#NULL!	#NULL!	#NULL!	#NULL!	#NULL!	#NULL!	#NULL!	2	2	#NULL!	#NULL!	#NULL!	#NULL!	#NULL!	2	2	2	2	#NULL!		2
4	500666	500673	1990-01-02	2014-01-28	SAUTER	24	2	#NULL!	3	2	2	2	Mécanicien	4	8	2	2	1	1	8	3	SAUTER	#NULL!	#NULL!	#NULL!	#NULL!	#NULL!	#NULL!	#NULL!	#NULL!	#NULL!	#NULL!	#NULL!	#NULL!	#NULL!	2	2	#NULL!	#NULL!	#NULL!	#NULL!	#NULL!	2	2	2	2	#NULL!	SAUTER	2
14	503190	502445	1989-05-20	2014-04-14		25	2	14	4	3	4	3	ETUDIANT	5	7	2	2	1	1	3	1		2	#NULL!	#NULL!	#NULL!	#NULL!	#NULL!	#NULL!	#NULL!	#NULL!	#NULL!	#NULL!	#NULL!	#NULL!	1	2	8	2	#NULL!	#NULL!	#NULL!	1	2	2	2	5		2
5	500858	501099	1982-06-01	2014-02-17		31	1	6	2	1	3	3	MENAGERE	1	2	1	1	1	1	6	2	SAUTER	1	2	2	2	2	2	2	2	2	2	2	2	1	1	1	5	2	#NULL!	#NULL!	#NULL!	1	1	2	2	10	SAUTER	2
6	501020	501397	1949-08-27	2014-02-22	SAUTER	65	1	0	1	1	1	1	SANS EMPLOI	7	8	2	2	2	2	3	1	SAUTER	#NULL!	#NULL!	#NULL!	#NULL!	#NULL!	#NULL!	#NULL!	#NULL!	#NULL!	#NULL!	#NULL!	#NULL!	#NULL!	2	2	#NULL!	#NULL!	#NULL!	#NULL!	#NULL!	1	1	1	2	#NULL!	SAUTER	2
4	501061	500947	1983-12-15	2014-02-06	SAUTER	30	2	15	4	3	5	5	INGENIEUR GENIE	3	8	2	2	1	1	4	1	SAUTER	2	#NULL!	#NULL!	#NULL!	#NULL!	#NULL!	#NULL!	#NULL!	#NULL!	#NULL!	#NULL!	#NULL!	#NULL!	1	2	3	2	#NULL!	#NULL!	#NULL!	1	2	2	2	25	SAUTER	2
2	500171	500359	1990-06-15	2014-01-14	SAUTER	24	1	7	3	2	2	2	Aide soignante	5	2	1	1	1	1	4	1	SAUTER	#NULL!	#NULL!	#NULL!	#NULL!	#NULL!	#NULL!	#NULL!	#NULL!	#NULL!	#NULL!	#NULL!	#NULL!	#NULL!	2	2	#NULL!	#NULL!	#NULL!	#NULL!	#NULL!	2	2	2	2	#NULL!	SAUTER	2
7	501125	501647	1965-01-01	2014-02-27	SAUTER	49	2	6	2	1	2	2	TAXIMAN	4	8	2	2	2	2	1	1	SAUTER	2	#NULL!	#NULL!	#NULL!	#NULL!	#NULL!	#NULL!	#NULL!	#NULL!	#NULL!	#NULL!	#NULL!	#NULL!	1	2	#NULL!	2	#NULL!	#NULL!	#NULL!	1	2	2	2	44	SAUTER	2
11	503146	501952	1959-11-24	2014-03-23		54	1	6	2	1	1	1	SANS EMPLOI	7	2	1	1	2	2	3	2		#NULL!	#NULL!	#NULL!	#NULL!	#NULL!	#NULL!	#NULL!	#NULL!	#NULL!	#NULL!	#NULL!	#NULL!	#NULL!	2	2	#NULL!	#NULL!	#NULL!	#NULL!	#NULL!	2	2	2	2	#NULL!		2
2	500239	505014	1987-11-26	2014-01-14	SAUTER	26	2	17	4	3	3	3	Etudiant	5	1	4	3	1	1	5	7	SAUTER	#NULL!	#NULL!	#NULL!	#NULL!	#NULL!	#NULL!	#NULL!	#NULL!	#NULL!	#NULL!	#NULL!	#NULL!	#NULL!	2	2	#NULL!	#NULL!	#NULL!	#NULL!	#NULL!	1	2	2	2	17	SAUTER	2
2	500226	500377	1986-07-03	2014-01-15	SAUTER	27	2	17	4	3	3	3	Enseignant	3	8	2	2	1	1	2	5	SAUTER	1	#NULL!	#NULL!	#NULL!	#NULL!	#NULL!	#NULL!	#NULL!	#NULL!	#NULL!	#NULL!	#NULL!	#NULL!	1	1	10	1	1	1	15	2	2	2	2	#NULL!	SAUTER	2
6	501075	501522	1950-11-13	2014-02-25	SAUTER	64	1	10	3	2	3	2	AGENT HOSPITALI	3	2	1	1	2	2	7	2	SAUTER	2	#NULL!	#NULL!	#NULL!	#NULL!	#NULL!	#NULL!	#NULL!	#NULL!	#NULL!	#NULL!	#NULL!	#NULL!	1	2	#NULL!	1	1	2	#NULL!	2	2	2	2	#NULL!	SAUTER	2
5	501146	501003	1986-02-15	2014-02-08		28	1	13	3	2	2	2	ETUDIANT	5	2	1	1	1	1	9	2	SAUTER	1	2	2	2	2	2	2	2	2	2	2	2	1	1	2	2	1	1	2	2	1	2	2	2	28	SAUTER	2
7	503874	501633	1983-02-17	2014-03-03	SAUTER	31	1	13	3	2	4	3	ENSEIGNANTE	2	2	1	1	1	1	6	4	SAUTER	2	#NULL!	#NULL!	#NULL!	#NULL!	#NULL!	#NULL!	#NULL!	#NULL!	#NULL!	#NULL!	#NULL!	#NULL!	1	2	15	2	#NULL!	#NULL!	#NULL!	2	2	2	2	#NULL!	SAUTER	2
5	500910	501198	1975-05-24	2014-02-18		39	1	16	4	3	5	5	ETUDIANT	5	5	1	1	2	2	6	2	SAUTER	#NULL!	#NULL!	#NULL!	#NULL!	#NULL!	#NULL!	#NULL!	#NULL!	#NULL!	#NULL!	#NULL!	#NULL!	#NULL!	2	2	#NULL!	2	#NULL!	#NULL!	#NULL!	1	2	2	2	39	SAUTER	2
13	503554	502357	1951-11-14	2014-04-09	SAUTER	63	1	12	3	2	1	1	EMPLOYE RETRAIT	6	2	1	1	2	2	7	4	SAUTER	#NULL!	#NULL!	#NULL!	#NULL!	#NULL!	#NULL!	#NULL!	#NULL!	#NULL!	#NULL!	#NULL!	#NULL!	#NULL!	2	2	#NULL!	#NULL!	#NULL!	#NULL!	#NULL!	2	2	2	2	#NULL!	SAUTER	2
14	503209	502396	1990-09-24	2014-04-12		23	2	14	4	3	4	3	ETUDIANT	5	8	2	2	1	1	11	4		2	#NULL!	#NULL!	#NULL!	#NULL!	#NULL!	#NULL!	#NULL!	#NULL!	#NULL!	#NULL!	#NULL!	#NULL!	1	2	#NULL!	1	2	2	#NULL!	2	2	2	2	#NULL!		2
1	500014	500096	1982-05-02	2014-01-06	SAUTER	32	2	11	3	2	3	3	Chauffeur	4	2	1	1	1	1	5	3	SAUTER	1	#NULL!	#NULL!	#NULL!	#NULL!	#NULL!	#NULL!	#NULL!	#NULL!	#NULL!	#NULL!	#NULL!	#NULL!	1	1	1	1	1	#NULL!	#NULL!	2	2	2	2	#NULL!	SAUTER	2
8	504558	501144	1992-10-04	2014-03-07		22	2	14	4	3	1	1	ETUDIANT	5	8	2	2	1	1	10	4		#NULL!	#NULL!	#NULL!	#NULL!	#NULL!	#NULL!	#NULL!	#NULL!	#NULL!	#NULL!	#NULL!	#NULL!	#NULL!	2	2	#NULL!	#NULL!	#NULL!	#NULL!	#NULL!	2	2	2	2	#NULL!		2
14	503015	502513	1988-12-30	2014-04-14	SAUTER	25	1	10	3	2	3	3	SANS EMP	7	8	2	2	2	2	4	1	SAUTER	#NULL!	#NULL!	#NULL!	#NULL!	#NULL!	#NULL!	#NULL!	#NULL!	#NULL!	#NULL!	#NULL!	#NULL!	#NULL!	2	2	#NULL!	#NULL!	#NULL!	#NULL!	#NULL!	2	2	2	2	#NULL!	SAUTER	2
4	500563	500507	1977-02-11	2014-02-03	SAUTER	37	1	10	3	2	5	5	Femme au foyer	7	2	1	1	2	2	7	5	SAUTER	#NULL!	#NULL!	#NULL!	#NULL!	#NULL!	#NULL!	#NULL!	#NULL!	#NULL!	#NULL!	#NULL!	#NULL!	#NULL!	2	2	#NULL!	#NULL!	#NULL!	#NULL!	#NULL!	1	2	2	2	#NULL!	SAUTER	2
2	500233	500146	1959-01-12	2014-01-18	SAUTER	55	1	#NULL!	4	3	3	3	Cadre de banque	3	5	1	1	2	2	10	4	SAUTER	#NULL!	#NULL!	#NULL!	#NULL!	#NULL!	#NULL!	#NULL!	#NULL!	#NULL!	#NULL!	#NULL!	#NULL!	#NULL!	1	#NULL!	#NULL!	#NULL!	#NULL!	#NULL!	#NULL!	1	1	2	2	#NULL!	SAUTER	2
1	500160	500157	1955-05-09	2014-01-10	SAUTER	59	1	#NULL!	2	1	5	5	Sans emploi	7	8	2	2	2	2	8	4	SAUTER	#NULL!	#NULL!	#NULL!	#NULL!	#NULL!	#NULL!	#NULL!	#NULL!	#NULL!	#NULL!	#NULL!	#NULL!	#NULL!	2	2	#NULL!	#NULL!	#NULL!	#NULL!	#NULL!	2	2	2	2	#NULL!	SAUTER	2
14	503061	502399	1985-06-06	2014-04-14	SAUTER	28	2	14	4	3	4	4	ETUDIANT	5	8	2	2	1	1	8	4	SAUTER	#NULL!	#NULL!	#NULL!	#NULL!	#NULL!	#NULL!	#NULL!	#NULL!	#NULL!	#NULL!	#NULL!	#NULL!	#NULL!	2	2	#NULL!	#NULL!	#NULL!	#NULL!	#NULL!	2	2	2	2	#NULL!	SAUTER	2
4	500558	500968	1964-08-05	2014-02-04	SAUTER	49	1	0	1	1	1	1	Femme au foyer	7	8	2	2	2	2	1	2	SAUTER	#NULL!	#NULL!	#NULL!	#NULL!	#NULL!	#NULL!	#NULL!	#NULL!	#NULL!	#NULL!	#NULL!	#NULL!	#NULL!	2	2	#NULL!	#NULL!	#NULL!	#NULL!	#NULL!	1	1	2	2	48	SAUTER	2
11	503100	501473	1973-02-11	2014-03-28	SAUTER	43	1	9	3	2	3	3	COMMERCA	4	2	1	1	1	1	14	4		#NULL!	#NULL!	#NULL!	#NULL!	#NULL!	#NULL!	#NULL!	#NULL!	#NULL!	#NULL!	#NULL!	#NULL!	#NULL!	2	2	#NULL!	#NULL!	#NULL!	#NULL!	#NULL!	2	2	2	2	#NULL!		1
5	501451	501262	1994-10-18	2014-02-17		19	2	15	4	3	4	4	ETUDIANT	5	5	1	1	1	1	1	1	SAUTER	#NULL!	#NULL!	#NULL!	#NULL!	#NULL!	#NULL!	#NULL!	#NULL!	#NULL!	#NULL!	#NULL!	#NULL!	#NULL!	2	2	#NULL!	2	#NULL!	#NULL!	#NULL!	2	2	2	2	#NULL!	SAUTER	2
5	501331	505153	1972-01-21	2014-02-10		42	1	18	4	3	2	2	INFIRMIE	2	2	1	1	2	2	8	3	SAUTER	#NULL!	#NULL!	#NULL!	#NULL!	#NULL!	#NULL!	#NULL!	#NULL!	#NULL!	#NULL!	#NULL!	#NULL!	#NULL!	2	2	#NULL!	2	#NULL!	#NULL!	#NULL!	2	2	2	2	#NULL!	SAUTER	2
7	501023	501417	1968-11-22	2014-02-27	SAUTER	46	2	7	3	2	2	1	MENUISIER	4	8	2	2	2	2	3	4	SAUTER	#NULL!	#NULL!	#NULL!	#NULL!	#NULL!	#NULL!	#NULL!	#NULL!	#NULL!	#NULL!	#NULL!	#NULL!	#NULL!	2	2	#NULL!	#NULL!	#NULL!	#NULL!	#NULL!	1	2	2	2	35	SAUTER	2
3	500546	500547	1986-05-27	2014-01-24	SAUTER	28	2	11	3	2	3	3	Débrouillard	4	2	1	1	1	1	1	1	SAUTER	#NULL!	#NULL!	#NULL!	#NULL!	#NULL!	#NULL!	#NULL!	#NULL!	#NULL!	#NULL!	#NULL!	#NULL!	#NULL!	2	2	#NULL!	#NULL!	#NULL!	#NULL!	#NULL!	2	2	2	2	#NULL!	SAUTER	2
5	501501	501096	1984-08-19	2014-02-14		30	1	11	3	2	4	3	ESTHETIC	4	2	1	1	1	1	5	4	SAUTER	1	1	2	2	2	2	2	2	2	2	2	2	2	1	2	1	2	#NULL!	#NULL!	#NULL!	1	2	2	2	28	SAUTER	2
3	500283	500396	1994-08-20	2014-01-22	SAUTER	20	1	14	4	3	5	5	Etudiante	5	2	1	1	1	1	8	4	SAUTER	1	1	2	2	2	2	2	1	2	2	2	2	2	1	2	#NULL!	2	#NULL!	#NULL!	#NULL!	1	2	2	2	#NULL!	SAUTER	1
4	500493	500711	1954-09-10	2014-02-05	SAUTER	60	2	9	3	2	1	1	Maçon	4	8	2	2	2	2	5	2	SAUTER	2	#NULL!	#NULL!	#NULL!	#NULL!	#NULL!	#NULL!	#NULL!	#NULL!	#NULL!	#NULL!	#NULL!	#NULL!	1	2	#NULL!	2	#NULL!	#NULL!	#NULL!	1	2	2	2	#NULL!	SAUTER	2
6	503916	501467	1963-05-19	2014-03-01	SAUTER	48	2	11	3	2	2	2	TECHNICIEN	4	8	2	2	1	1	1	1	SAUTER	#NULL!	#NULL!	#NULL!	#NULL!	#NULL!	#NULL!	#NULL!	#NULL!	#NULL!	#NULL!	#NULL!	#NULL!	#NULL!	2	2	#NULL!	#NULL!	#NULL!	#NULL!	#NULL!	2	2	2	2	#NULL!	SAUTER	2
9	501213	501233	1958-01-04	2014-03-19	SAUTER	56	1	5	2	1	1	1	Femme au foyer	7	2	1	1	1	1	2	4	SAUTER	#NULL!	#NULL!	#NULL!	#NULL!	#NULL!	#NULL!	#NULL!	#NULL!	#NULL!	#NULL!	#NULL!	#NULL!	#NULL!	2	2	#NULL!	#NULL!	#NULL!	#NULL!	#NULL!	1	1	2	2	45	SAUTER	2
2	500230	500211	1984-05-25	2014-01-15	SAUTER	30	1	16	4	3	5	5	Infirmière	3	7	2	2	1	1	2	1	SAUTER	#NULL!	#NULL!	#NULL!	#NULL!	#NULL!	#NULL!	#NULL!	#NULL!	#NULL!	#NULL!	#NULL!	#NULL!	#NULL!	2	2	#NULL!	#NULL!	#NULL!	#NULL!	#NULL!	1	1	1	2	#NULL!	SAUTER	2
2	500136	500251	1969-06-27	2014-01-13	SAUTER	45	2	12	3	2	1	1	Agent CNPS	2	2	1	1	2	2	7	3	SAUTER	#NULL!	#NULL!	#NULL!	#NULL!	#NULL!	#NULL!	#NULL!	#NULL!	#NULL!	#NULL!	#NULL!	#NULL!	#NULL!	2	2	#NULL!	#NULL!	#NULL!	#NULL!	#NULL!	2	2	2	2	#NULL!	SAUTER	2
2	500131	500346	1964-08-05	2014-01-14	SAUTER	50	1	11	3	2	3	1	Maitre d'éducat	2	2	1	1	2	2	9	7	SAUTER	#NULL!	#NULL!	#NULL!	#NULL!	#NULL!	#NULL!	#NULL!	#NULL!	#NULL!	#NULL!	#NULL!	#NULL!	#NULL!	2	2	#NULL!	#NULL!	#NULL!	#NULL!	#NULL!	2	2	2	2	#NULL!	SAUTER	2
2	500131	500344	1966-10-31	2014-01-15	SAUTER	48	1	14	3	2	3	2	Commerçante	4	2	1	1	2	2	9	7	SAUTER	#NULL!	#NULL!	#NULL!	#NULL!	#NULL!	#NULL!	#NULL!	#NULL!	#NULL!	#NULL!	#NULL!	#NULL!	#NULL!	2	2	#NULL!	#NULL!	#NULL!	#NULL!	#NULL!	1	2	2	2	44	SAUTER	2
4	500816	500790	1987-04-22	2014-02-03	SAUTER	26	1	17	4	3	4	3	Etudiante	5	2	1	1	1	1	4	3	SAUTER	1	2	2	2	2	2	2	2	2	2	2	1	1	1	2	10	2	#NULL!	#NULL!	#NULL!	2	2	2	2	#NULL!	SAUTER	2
4	500781	500810	1986-12-02	2014-02-01	SAUTER	27	2	6	2	1	5	5	Agent de sécuri	3	2	1	1	1	1	4	3	SAUTER	#NULL!	#NULL!	#NULL!	#NULL!	#NULL!	#NULL!	#NULL!	#NULL!	#NULL!	#NULL!	#NULL!	#NULL!	#NULL!	2	2	#NULL!	#NULL!	#NULL!	#NULL!	#NULL!	1	2	2	2	26	SAUTER	2
1	500155	500149	1982-06-26	2014-01-10	SAUTER	32	1	14	4	3	4	3	Enseignante	3	8	2	2	1	1	4	3	SAUTER	#NULL!	#NULL!	#NULL!	#NULL!	#NULL!	#NULL!	#NULL!	#NULL!	#NULL!	#NULL!	#NULL!	#NULL!	#NULL!	2	2	#NULL!	#NULL!	#NULL!	#NULL!	#NULL!	1	2	2	2	#NULL!	SAUTER	2
4	500791	500846	1983-11-21	2014-02-01	SAUTER	30	1	12	3	2	3	3	Infirmière	3	8	2	2	2	2	5	3	SAUTER	#NULL!	#NULL!	#NULL!	#NULL!	#NULL!	#NULL!	#NULL!	#NULL!	#NULL!	#NULL!	#NULL!	#NULL!	#NULL!	2	2	#NULL!	#NULL!	#NULL!	#NULL!	#NULL!	1	2	2	2	27	SAUTER	2
5	500703	501209	1986-02-01	2014-02-10		26	1	6	2	1	3	3	COUTURIE	4	2	1	1	1	1	9	5	SAUTER	1	1	1	2	2	2	2	2	2	2	2	2	1	1	2	1	1	2	2	1	1	2	2	2	27	SAUTER	2
1	500013	500039	1982-08-13	2014-01-04	SAUTER	30	1	10	3	2	4	4	Couturière	4	2	1	1	1	1	8	4	SAUTER	#NULL!	#NULL!	#NULL!	#NULL!	#NULL!	#NULL!	#NULL!	#NULL!	#NULL!	#NULL!	#NULL!	#NULL!	#NULL!	2	2	#NULL!	#NULL!	#NULL!	#NULL!	#NULL!	2	2	2	2	#NULL!	SAUTER	2
12	504566	502158	1989-04-16	2014-04-03		25	1	17	4	3	4	3	ETUDIANTE	9	2	1	1	1	1	2	1		#NULL!	#NULL!	#NULL!	#NULL!	#NULL!	#NULL!	#NULL!	#NULL!	#NULL!	#NULL!	#NULL!	#NULL!	#NULL!	2	2	#NULL!	#NULL!	#NULL!	#NULL!	#NULL!	1	2	2	2	14		2
6	500938	501494	1987-03-13	2014-02-25	SAUTER	27	2	16	4	3	5	5	TECHNICIEN	3	8	2	2	1	1	7	3	SAUTER	#NULL!	#NULL!	#NULL!	#NULL!	#NULL!	#NULL!	#NULL!	#NULL!	#NULL!	#NULL!	#NULL!	#NULL!	#NULL!	2	2	#NULL!	#NULL!	#NULL!	#NULL!	#NULL!	2	2	2	2	#NULL!	SAUTER	2
2	500231	500337	1992-07-14	2014-01-15	SAUTER	22	1	16	4	3	4	3	Etudiante	5	8	2	2	1	1	10	4	SAUTER	#NULL!	#NULL!	#NULL!	#NULL!	#NULL!	#NULL!	#NULL!	#NULL!	#NULL!	#NULL!	#NULL!	#NULL!	#NULL!	2	2	#NULL!	#NULL!	#NULL!	#NULL!	#NULL!	1	2	2	2	2	SAUTER	2
1	500005	505000	1952-01-01	2014-01-03	SAUTER	62	2	5	2	1	5	5	Charpentier	4	8	2	2	1	1	8	3	SAUTER	2	#NULL!	#NULL!	#NULL!	#NULL!	#NULL!	#NULL!	#NULL!	#NULL!	#NULL!	#NULL!	#NULL!	#NULL!	1	2	#NULL!	2	#NULL!	#NULL!	#NULL!	2	2	2	2	#NULL!	SAUTER	2
6	503912	501593	1964-02-20	2014-03-01	SAUTER	50	2	10	3	2	1	1	COMMERCANT	4	8	2	2	2	2	8	3	SAUTER	#NULL!	#NULL!	#NULL!	#NULL!	#NULL!	#NULL!	#NULL!	#NULL!	#NULL!	#NULL!	#NULL!	#NULL!	#NULL!	2	2	#NULL!	#NULL!	#NULL!	#NULL!	#NULL!	2	2	2	2	#NULL!	SAUTER	2
6	500785	501297	1972-06-28	2014-02-21	SAUTER	41	2	12	3	2	3	3	IMPRIMEUR	3	8	2	2	2	2	8	3	SAUTER	#NULL!	#NULL!	#NULL!	#NULL!	#NULL!	#NULL!	#NULL!	#NULL!	#NULL!	#NULL!	#NULL!	#NULL!	#NULL!	2	2	#NULL!	#NULL!	#NULL!	#NULL!	#NULL!	2	2	2	2	#NULL!	SAUTER	2
14	503227	502486	1987-07-04	2014-04-15		26	2	16	4	3	3	3	ETUDIANT	5	7	2	2	1	1	3	1		2	#NULL!	#NULL!	#NULL!	#NULL!	#NULL!	#NULL!	#NULL!	#NULL!	#NULL!	#NULL!	#NULL!	#NULL!	1	2	2	2	#NULL!	#NULL!	#NULL!	2	2	2	2	#NULL!		2
4	500418	500658	1992-02-03	2014-02-05	SAUTER	22	1	7	3	2	1	2	Femme au foyer	7	6	1	1	2	2	3	1	SAUTER	2	#NULL!	#NULL!	#NULL!	#NULL!	#NULL!	#NULL!	#NULL!	#NULL!	#NULL!	#NULL!	#NULL!	#NULL!	1	2	#NULL!	2	#NULL!	#NULL!	#NULL!	2	2	2	2	#NULL!	SAUTER	2
5	500698	501025	1976-03-10	2014-02-07		36	1	12	3	2	3	3	COMMERCA	4	8	2	2	1	1	3	1	SAUTER	#NULL!	#NULL!	#NULL!	#NULL!	#NULL!	#NULL!	#NULL!	#NULL!	#NULL!	#NULL!	#NULL!	#NULL!	#NULL!	2	2	#NULL!	2	#NULL!	#NULL!	#NULL!	1	2	2	2	36	SAUTER	2
3	503564	500536	1988-08-20	2014-01-23	SAUTER	25	1	16	4	3	5	3	Femme au foyer	7	5	1	1	1	1	3	1	SAUTER	#NULL!	#NULL!	#NULL!	#NULL!	#NULL!	#NULL!	#NULL!	#NULL!	#NULL!	#NULL!	#NULL!	#NULL!	#NULL!	2	2	#NULL!	#NULL!	#NULL!	#NULL!	#NULL!	1	2	2	2	#NULL!	SAUTER	2
6	501656	501113	1980-01-28	2014-02-21	SAUTER	34	1	6	2	1	3	2	SANS EMPLOI	7	7	2	2	2	2	7	2	SAUTER	2	#NULL!	#NULL!	#NULL!	#NULL!	#NULL!	#NULL!	#NULL!	#NULL!	#NULL!	#NULL!	#NULL!	#NULL!	1	2	15	1	2	2	15	2	2	2	2	#NULL!	SAUTER	2
10	503615	501971	1955-01-01	2014-03-25	SAUTER	59	1	0	1	1	5	1	Femme au foyer	7	9	1	1	1	1	11	3	SAUTER	2	#NULL!	#NULL!	#NULL!	#NULL!	#NULL!	#NULL!	#NULL!	#NULL!	#NULL!	#NULL!	#NULL!	#NULL!	1	2	2	1	#NULL!	#NULL!	#NULL!	2	2	2	2	57	SAUTER	2
3	500258	500521	1968-05-25	2014-01-25	SAUTER	45	1	10	3	2	3	2	Technicien maço	4	2	1	1	2	2	11	3	SAUTER	#NULL!	#NULL!	#NULL!	#NULL!	#NULL!	#NULL!	#NULL!	#NULL!	#NULL!	#NULL!	#NULL!	#NULL!	#NULL!	2	2	#NULL!	#NULL!	#NULL!	#NULL!	#NULL!	2	2	2	2	#NULL!	SAUTER	2
5	505059	500795	1992-03-01	2014-02-10		22	2	10	3	2	2	2	VITRIER	4	8	2	2	1	1	4	1	SAUTER	#NULL!	#NULL!	#NULL!	#NULL!	#NULL!	#NULL!	#NULL!	#NULL!	#NULL!	#NULL!	#NULL!	#NULL!	#NULL!	2	2	#NULL!	2	#NULL!	#NULL!	#NULL!	2	2	2	2	#NULL!	SAUTER	2
9	501218	501400	1966-04-05	2014-03-19	SAUTER	48	1	6	2	1	2	2	Commerçante	4	2	1	1	2	2	6	4	SAUTER	#NULL!	#NULL!	#NULL!	#NULL!	#NULL!	#NULL!	#NULL!	#NULL!	#NULL!	#NULL!	#NULL!	#NULL!	#NULL!	2	2	#NULL!	#NULL!	#NULL!	#NULL!	#NULL!	1	2	2	2	30	SAUTER	2
3	500511	500541	1990-02-01	2014-01-24	SAUTER	24	1	7	3	2	3	2	Commerçante	4	2	1	1	1	1	9	4	SAUTER	#NULL!	#NULL!	#NULL!	#NULL!	#NULL!	#NULL!	#NULL!	#NULL!	#NULL!	#NULL!	#NULL!	#NULL!	#NULL!	2	2	#NULL!	#NULL!	#NULL!	#NULL!	#NULL!	1	1	1	2	16	SAUTER	2
7	501110	501625	1989-01-05	2014-02-26	SAUTER	25	2	12	3	2	5	5	SANS EMPLOI	7	2	1	1	1	1	4	4	SAUTER	#NULL!	#NULL!	#NULL!	#NULL!	#NULL!	#NULL!	#NULL!	#NULL!	#NULL!	#NULL!	#NULL!	#NULL!	#NULL!	2	2	#NULL!	#NULL!	#NULL!	#NULL!	#NULL!	1	2	2	2	25	SAUTER	2
14	503217	502473	1992-05-19	2014-04-14		22	1	16	4	3	4	4	ETUDIANT	5	5	1	1	1	1	1	1		#NULL!	#NULL!	#NULL!	#NULL!	#NULL!	#NULL!	#NULL!	#NULL!	#NULL!	#NULL!	#NULL!	#NULL!	#NULL!	2	2	#NULL!	#NULL!	#NULL!	#NULL!	#NULL!	1	1	2	2	#NULL!		2
4	500790	500892	1986-08-24	2014-02-05	SAUTER	26	1	12	3	2	5	5	Aide comptable	3	8	2	2	1	1	5	4	SAUTER	#NULL!	#NULL!	#NULL!	#NULL!	#NULL!	#NULL!	#NULL!	#NULL!	#NULL!	#NULL!	#NULL!	#NULL!	#NULL!	2	2	#NULL!	#NULL!	#NULL!	#NULL!	#NULL!	2	2	2	2	#NULL!	SAUTER	2
3	500581	500549	1989-06-25	2014-01-25	SAUTER	24	1	10	3	2	2	2	Femme au foyer	7	2	1	1	2	2	3	2	SAUTER	#NULL!	#NULL!	#NULL!	#NULL!	#NULL!	#NULL!	#NULL!	#NULL!	#NULL!	#NULL!	#NULL!	#NULL!	#NULL!	2	2	#NULL!	#NULL!	#NULL!	#NULL!	#NULL!	1	1	1	1	21	SAUTER	2
14	503169	502424	1987-03-15	2014-04-12		27	1	22	4	3	4	4	ETUDIANTE	5	8	2	2	1	1	7	4		#NULL!	#NULL!	#NULL!	#NULL!	#NULL!	#NULL!	#NULL!	#NULL!	#NULL!	#NULL!	#NULL!	#NULL!	#NULL!	2	2	#NULL!	#NULL!	#NULL!	#NULL!	#NULL!	2	2	2	2	#NULL!		2
14	503170	502423	1994-01-03	2014-04-12		20	1	17	4	3	4	3	ETUDIANT	5	8	2	2	1	1	2	1		#NULL!	#NULL!	#NULL!	#NULL!	#NULL!	#NULL!	#NULL!	#NULL!	#NULL!	#NULL!	#NULL!	#NULL!	#NULL!	2	2	#NULL!	#NULL!	#NULL!	#NULL!	#NULL!	2	2	2	2	#NULL!		2
9	504762	501861	1987-10-10	2014-03-19	SAUTER	27	1	13	3	2	3	3	Infirmière	2	9	1	1	1	1	6	3	SAUTER	#NULL!	#NULL!	#NULL!	#NULL!	#NULL!	#NULL!	#NULL!	#NULL!	#NULL!	#NULL!	#NULL!	#NULL!	#NULL!	2	2	#NULL!	#NULL!	#NULL!	#NULL!	#NULL!	2	2	2	2	#NULL!	SAUTER	2
7	500919	501538	1996-01-03	2014-02-27	SAUTER	21	1	14	4	3	2	3	ETUDIANTE	5	2	1	1	1	1	6	3	SAUTER	#NULL!	#NULL!	#NULL!	#NULL!	#NULL!	#NULL!	#NULL!	#NULL!	#NULL!	#NULL!	#NULL!	#NULL!	#NULL!	2	2	#NULL!	#NULL!	#NULL!	#NULL!	#NULL!	2	2	2	2	#NULL!	SAUTER	2
4	500780	500901	1987-09-11	2014-02-06	SAUTER	26	1	13	3	2	5	3	Hotellière	4	2	1	1	1	1	8	3	SAUTER	#NULL!	#NULL!	#NULL!	#NULL!	#NULL!	#NULL!	#NULL!	#NULL!	#NULL!	#NULL!	#NULL!	#NULL!	#NULL!	2	2	#NULL!	#NULL!	#NULL!	#NULL!	#NULL!	2	2	2	2	#NULL!	SAUTER	2
5	505061	501264	1979-04-10	2014-02-10		35	2	17	4	3	4	3	TECHNICI	4	5	1	1	1	1	8	3	SAUTER	#NULL!	#NULL!	#NULL!	#NULL!	#NULL!	#NULL!	#NULL!	#NULL!	#NULL!	#NULL!	#NULL!	#NULL!	#NULL!	2	2	#NULL!	2	#NULL!	#NULL!	#NULL!	2	2	2	2	#NULL!	SAUTER	2
3	500343	500570	1981-11-14	2014-01-22	SAUTER	32	1	#NULL!	4	3	4	4	Etudiante	5	2	1	1	1	1	5	1	SAUTER	#NULL!	#NULL!	#NULL!	#NULL!	#NULL!	#NULL!	#NULL!	#NULL!	#NULL!	#NULL!	#NULL!	#NULL!	#NULL!	2	2	#NULL!	#NULL!	#NULL!	#NULL!	#NULL!	1	1	1	2	15	SAUTER	2
3	503567	500258	1990-04-01	2014-01-22	SAUTER	24	1	6	2	1	5	5	Femme au foyer	7	2	1	1	1	1	4	1	SAUTER	#NULL!	#NULL!	#NULL!	#NULL!	#NULL!	#NULL!	#NULL!	#NULL!	#NULL!	#NULL!	#NULL!	#NULL!	#NULL!	2	2	#NULL!	#NULL!	#NULL!	#NULL!	#NULL!	1	2	2	2	20	SAUTER	2
12	504409	502071	1990-11-25	2014-04-03		24	1	15	4	3	2	3	ETUDIANTE	5	2	1	1	1	1	1	3		#NULL!	#NULL!	#NULL!	#NULL!	#NULL!	#NULL!	#NULL!	#NULL!	#NULL!	#NULL!	#NULL!	#NULL!	#NULL!	2	2	#NULL!	#NULL!	#NULL!	#NULL!	#NULL!	2	2	2	2	#NULL!		2
9	504729	501787	1951-09-20	2014-03-12	SAUTER	61	1	5	2	1	2	5	Femme au foyer	7	2	1	1	2	2	3	4	SAUTER	#NULL!	#NULL!	#NULL!	#NULL!	#NULL!	#NULL!	#NULL!	#NULL!	#NULL!	#NULL!	#NULL!	#NULL!	#NULL!	2	2	#NULL!	#NULL!	#NULL!	#NULL!	#NULL!	2	2	2	2	#NULL!	SAUTER	2
5	500960	501250	1993-04-14	2014-02-08		21	2	17	4	3	4	3	ETUDIANT	5	8	2	2	1	1	1	1	SAUTER	#NULL!	#NULL!	#NULL!	#NULL!	#NULL!	#NULL!	#NULL!	#NULL!	#NULL!	#NULL!	#NULL!	#NULL!	#NULL!	2	2	#NULL!	2	#NULL!	#NULL!	#NULL!	2	2	2	2	#NULL!	SAUTER	2
13	503579	502274	1990-02-22	2014-04-07	SAUTER	24	2	14	4	3	5	2	Etudiant	5	9	1	1	1	1	1	1	SAUTER	#NULL!	#NULL!	#NULL!	#NULL!	#NULL!	#NULL!	#NULL!	#NULL!	#NULL!	#NULL!	#NULL!	#NULL!	#NULL!	2	2	#NULL!	#NULL!	#NULL!	#NULL!	#NULL!	2	2	2	2	#NULL!	SAUTER	2
5	501176	501085	1991-10-20	2014-02-07		23	2	15	4	3	5	3	ETUDIANT	5	2	1	1	1	1	1	1	SAUTER	#NULL!	#NULL!	#NULL!	#NULL!	#NULL!	#NULL!	#NULL!	#NULL!	#NULL!	#NULL!	#NULL!	#NULL!	#NULL!	2	2	#NULL!	2	#NULL!	#NULL!	#NULL!	2	2	2	2	#NULL!	SAUTER	2
14	503026	5002382	1992-04-07	2014-04-12	SAUTER	22	2	15	4	3	4	4	ETUDIANT	5	8	2	2	1	1	1	1	SAUTER	#NULL!	#NULL!	#NULL!	#NULL!	#NULL!	#NULL!	#NULL!	#NULL!	#NULL!	#NULL!	#NULL!	#NULL!	#NULL!	2	2	#NULL!	#NULL!	#NULL!	#NULL!	#NULL!	2	2	2	2	#NULL!	SAUTER	2
2	500331	500212	1981-07-16	2014-01-18	SAUTER	33	1	6	2	1	2	3	Mécanicien	4	2	1	1	1	1	1	1	SAUTER	#NULL!	#NULL!	#NULL!	#NULL!	#NULL!	#NULL!	#NULL!	#NULL!	#NULL!	#NULL!	#NULL!	#NULL!	#NULL!	2	2	#NULL!	#NULL!	#NULL!	#NULL!	#NULL!	2	2	2	2	#NULL!	SAUTER	2
5	501211	500756	1989-09-15	2014-02-10		25	2	17	4	3	4	3	ETUDIANT	5	8	2	2	1	1	1	1	SAUTER	2	#NULL!	#NULL!	#NULL!	#NULL!	#NULL!	#NULL!	#NULL!	#NULL!	#NULL!	#NULL!	#NULL!	#NULL!	1	1	25	1	1	1	25	2	2	2	2	#NULL!	SAUTER	2
14	503253	502556	1985-05-22	2014-04-15		28	2	11	3	2	#NULL!	#NULL!	MENUSIER	4	2	1	1	1	1	1	1		2	#NULL!	#NULL!	#NULL!	#NULL!	#NULL!	#NULL!	#NULL!	#NULL!	#NULL!	#NULL!	#NULL!	#NULL!	1	2	#NULL!	2	#NULL!	#NULL!	#NULL!	1	2	2	2	#NULL!		2
6	503915	501468	1958-07-10	2014-03-01	SAUTER	55	1	7	3	2	1	1	SANS EMPLOI	7	8	2	2	2	2	3	3	SAUTER	#NULL!	#NULL!	#NULL!	#NULL!	#NULL!	#NULL!	#NULL!	#NULL!	#NULL!	#NULL!	#NULL!	#NULL!	#NULL!	2	2	#NULL!	#NULL!	#NULL!	#NULL!	#NULL!	2	2	2	2	#NULL!	SAUTER	2
2	500007	500008	1990-01-01	2014-01-03	SAUTER	24	2	12	3	2	5	5	Commerçant	4	2	1	1	1	1	1	1	SAUTER	#NULL!	#NULL!	#NULL!	#NULL!	#NULL!	#NULL!	#NULL!	#NULL!	#NULL!	#NULL!	#NULL!	#NULL!	#NULL!	2	2	#NULL!	#NULL!	#NULL!	#NULL!	#NULL!	2	2	2	2	#NULL!	SAUTER	2
3	500330	500534	1989-08-12	2014-01-23	SAUTER	24	1	19	4	3	4	4	Pharmacienne	4	8	2	2	1	1	4	4	SAUTER	2	#NULL!	#NULL!	#NULL!	#NULL!	#NULL!	#NULL!	#NULL!	#NULL!	#NULL!	#NULL!	#NULL!	#NULL!	1	2	#NULL!	2	#NULL!	#NULL!	#NULL!	1	2	2	2	#NULL!	SAUTER	2
5	501141	500997	1988-02-03	2014-02-08		26	1	18	4	3	4	3	ETUDIANT	5	5	1	1	1	1	2	2	SAUTER	#NULL!	#NULL!	#NULL!	#NULL!	#NULL!	#NULL!	#NULL!	#NULL!	#NULL!	#NULL!	#NULL!	#NULL!	#NULL!	2	2	#NULL!	2	#NULL!	#NULL!	#NULL!	2	2	2	2	#NULL!	SAUTER	2
5	501326	501169	1991-11-01	2014-02-10		23	1	18	4	3	4	4	ETUDIANT	5	8	2	2	1	1	1	1	SAUTER	#NULL!	#NULL!	#NULL!	#NULL!	#NULL!	#NULL!	#NULL!	#NULL!	#NULL!	#NULL!	#NULL!	#NULL!	#NULL!	2	2	#NULL!	2	#NULL!	#NULL!	#NULL!	2	2	2	2	#NULL!	SAUTER	2
9	505604	501789	1990-02-09	2014-03-12	SAUTER	24	2	12	3	2	2	2	Commerçant	4	5	1	1	1	1	1	1	SAUTER	#NULL!	#NULL!	#NULL!	#NULL!	#NULL!	#NULL!	#NULL!	#NULL!	#NULL!	#NULL!	#NULL!	#NULL!	#NULL!	2	2	#NULL!	#NULL!	#NULL!	#NULL!	#NULL!	2	2	2	2	#NULL!	SAUTER	2
3	500456	500467	1984-03-04	2014-01-23	SAUTER	29	1	20	4	3	4	3	Etudiante	5	8	2	2	1	1	1	1	SAUTER	#NULL!	#NULL!	#NULL!	#NULL!	#NULL!	#NULL!	#NULL!	#NULL!	#NULL!	#NULL!	#NULL!	#NULL!	#NULL!	2	2	#NULL!	#NULL!	#NULL!	#NULL!	#NULL!	1	2	2	2	27	SAUTER	2
9	505586	501761	1972-04-27	2014-03-12	SAUTER	42	2	13	3	2	5	3	Tecnhicien en a	5	1	1	1	1	1	1	1	SAUTER	#NULL!	#NULL!	#NULL!	#NULL!	#NULL!	#NULL!	#NULL!	#NULL!	#NULL!	#NULL!	#NULL!	#NULL!	#NULL!	2	2	#NULL!	#NULL!	#NULL!	#NULL!	#NULL!	2	2	2	2	#NULL!	SAUTER	2
11	503135	501982	1939-06-20	2014-03-27		70	1	#NULL!	2	1	2	2	SANS EMPLOI	7	2	1	1	2	2	6	6		#NULL!	#NULL!	#NULL!	#NULL!	#NULL!	#NULL!	#NULL!	#NULL!	#NULL!	#NULL!	#NULL!	#NULL!	#NULL!	2	2	#NULL!	#NULL!	#NULL!	#NULL!	#NULL!	1	1	1	2	60		2
14	503198	502527	1985-11-19	2014-04-15		28	2	16	4	3	3	4	SANS EMPLOI	7	7	2	2	1	1	3	3		#NULL!	#NULL!	#NULL!	#NULL!	#NULL!	#NULL!	#NULL!	#NULL!	#NULL!	#NULL!	#NULL!	#NULL!	#NULL!	2	2	#NULL!	#NULL!	#NULL!	#NULL!	#NULL!	2	2	2	2	#NULL!		2
3	500315	500530	1994-01-05	2014-01-23	SAUTER	20	1	15	4	3	4	3	Etudiante	5	8	2	2	1	1	1	1	SAUTER	#NULL!	#NULL!	#NULL!	#NULL!	#NULL!	#NULL!	#NULL!	#NULL!	#NULL!	#NULL!	#NULL!	#NULL!	#NULL!	2	2	#NULL!	#NULL!	#NULL!	#NULL!	#NULL!	2	2	2	2	#NULL!	SAUTER	2
4	500625	500824	1994-02-28	2014-01-31	SAUTER	19	2	15	4	3	4	3	Etudiant	5	2	1	1	1	1	10	9	SAUTER	#NULL!	#NULL!	#NULL!	#NULL!	#NULL!	#NULL!	#NULL!	#NULL!	#NULL!	#NULL!	#NULL!	#NULL!	#NULL!	2	2	#NULL!	#NULL!	#NULL!	#NULL!	#NULL!	2	2	2	2	#NULL!	SAUTER	2
12	504404	502126	1984-06-15	2014-04-01		30	1	9	3	2	5	5	COIFFEUSE	4	2	1	1	1	1	6	5		#NULL!	#NULL!	#NULL!	#NULL!	#NULL!	#NULL!	#NULL!	#NULL!	#NULL!	#NULL!	#NULL!	#NULL!	#NULL!	2	2	#NULL!	#NULL!	#NULL!	#NULL!	#NULL!	1	2	2	2	30		2
4	500594	500965	1978-10-05	2014-02-07	SAUTER	35	2	9	3	2	3	3	Opérateur radio	3	2	1	1	1	1	6	5	SAUTER	#NULL!	#NULL!	#NULL!	#NULL!	#NULL!	#NULL!	#NULL!	#NULL!	#NULL!	#NULL!	#NULL!	#NULL!	#NULL!	2	2	#NULL!	#NULL!	#NULL!	#NULL!	#NULL!	2	2	2	2	#NULL!	SAUTER	2
8	501280	501691	1974-04-30	2014-03-06		40	1	7	3	2	1	1	MENAGERE	7	3	1	1	#NULL!	#NULL!	5	4		#NULL!	#NULL!	#NULL!	#NULL!	#NULL!	#NULL!	#NULL!	#NULL!	#NULL!	#NULL!	#NULL!	#NULL!	#NULL!	2	2	#NULL!	#NULL!	#NULL!	#NULL!	#NULL!	1	1	2	2	#NULL!		2
5	500849	501006	1994-01-24	2014-02-07		20	2	16	4	3	4	3	ETUDIANT	5	5	1	1	1	1	5	4	SAUTER	#NULL!	#NULL!	#NULL!	#NULL!	#NULL!	#NULL!	#NULL!	#NULL!	#NULL!	#NULL!	#NULL!	#NULL!	#NULL!	2	2	#NULL!	2	#NULL!	#NULL!	#NULL!	2	2	2	2	#NULL!	SAUTER	2
3	500417	500376	1989-01-21	2014-01-22	SAUTER	25	1	16	4	3	4	4	Etudiante	5	2	1	1	1	1	5	4	SAUTER	#NULL!	#NULL!	#NULL!	#NULL!	#NULL!	#NULL!	#NULL!	#NULL!	#NULL!	#NULL!	#NULL!	#NULL!	#NULL!	2	2	#NULL!	#NULL!	#NULL!	#NULL!	#NULL!	2	2	2	2	#NULL!	SAUTER	2
4	500454	500694	1994-03-20	2014-01-28	SAUTER	20	2	14	4	3	4	3	Etudiant	5	8	2	2	1	1	10	8	SAUTER	#NULL!	#NULL!	#NULL!	#NULL!	#NULL!	#NULL!	#NULL!	#NULL!	#NULL!	#NULL!	#NULL!	#NULL!	#NULL!	2	2	#NULL!	#NULL!	#NULL!	#NULL!	#NULL!	1	1	2	2	16	SAUTER	2
4	501001	500738	1994-06-07	2014-02-05	SAUTER	19	2	14	4	3	4	3	ETUDIANT	5	8	2	2	1	1	4	3	SAUTER	#NULL!	#NULL!	#NULL!	#NULL!	#NULL!	#NULL!	#NULL!	#NULL!	#NULL!	#NULL!	#NULL!	#NULL!	#NULL!	2	2	#NULL!	#NULL!	#NULL!	#NULL!	#NULL!	2	2	2	2	#NULL!	SAUTER	2
3	500601	500575	1961-02-08	2014-01-25	SAUTER	53	2	8	3	2	1	1	Chauffeur	4	2	1	1	2	2	4	3	SAUTER	#NULL!	#NULL!	#NULL!	#NULL!	#NULL!	#NULL!	#NULL!	#NULL!	#NULL!	#NULL!	#NULL!	#NULL!	#NULL!	2	2	#NULL!	#NULL!	#NULL!	#NULL!	#NULL!	2	2	2	2	#NULL!	SAUTER	2
14	503189	502437	1990-09-22	2014-04-12		23	2	14	4	3	4	3	ETUDIANT	5	2	1	1	1	1	7	5		#NULL!	#NULL!	#NULL!	#NULL!	#NULL!	#NULL!	#NULL!	#NULL!	#NULL!	#NULL!	#NULL!	#NULL!	#NULL!	2	2	#NULL!	#NULL!	#NULL!	#NULL!	#NULL!	2	2	2	2	#NULL!		2
1	500015	500025	1973-01-01	2014-01-03	SAUTER	40	2	#NULL!	4	3	5	5	Prestataire de	5	1	3	3	3	1	7	5	SAUTER	#NULL!	#NULL!	#NULL!	#NULL!	#NULL!	#NULL!	#NULL!	#NULL!	#NULL!	#NULL!	#NULL!	#NULL!	#NULL!	2	2	#NULL!	#NULL!	#NULL!	#NULL!	#NULL!	2	2	2	2	#NULL!	SAUTER	2
5	501301	501171	1992-03-02	2014-02-07		22	2	14	4	3	3	3	ETUDIANT	5	2	1	1	1	1	3	2	SAUTER	#NULL!	#NULL!	#NULL!	#NULL!	#NULL!	#NULL!	#NULL!	#NULL!	#NULL!	#NULL!	#NULL!	#NULL!	#NULL!	2	2	#NULL!	2	#NULL!	#NULL!	#NULL!	1	2	2	2	20	SAUTER	2
7	503873	501317	1982-10-29	2014-03-03	SAUTER	30	1	17	4	3	2	2	SANS EMPLOI	7	2	1	1	1	1	3	2	SAUTER	#NULL!	#NULL!	#NULL!	#NULL!	#NULL!	#NULL!	#NULL!	#NULL!	#NULL!	#NULL!	#NULL!	#NULL!	#NULL!	2	2	#NULL!	#NULL!	#NULL!	#NULL!	#NULL!	2	2	2	2	#NULL!	SAUTER	2
4	500660	500835	1992-06-08	2014-02-01	SAUTER	21	2	14	4	3	4	3	Etudiant	5	2	1	1	1	1	8	5	SAUTER	#NULL!	#NULL!	#NULL!	#NULL!	#NULL!	#NULL!	#NULL!	#NULL!	#NULL!	#NULL!	#NULL!	#NULL!	#NULL!	2	2	#NULL!	#NULL!	#NULL!	#NULL!	#NULL!	1	2	2	2	#NULL!	SAUTER	2
3	500293	500491	1980-05-20	2014-01-23	SAUTER	34	1	#NULL!	4	3	4	3	Enseignante	2	2	1	1	2	2	13	8	SAUTER	2	#NULL!	#NULL!	#NULL!	#NULL!	#NULL!	#NULL!	#NULL!	#NULL!	#NULL!	#NULL!	#NULL!	#NULL!	1	2	#NULL!	2	#NULL!	#NULL!	#NULL!	2	1	2	2	#NULL!	SAUTER	2
2	500221	500243	1984-06-21	2014-01-13	SAUTER	29	1	17	4	3	3	3	Etudiante	5	3	1	1	1	1	5	3	SAUTER	#NULL!	#NULL!	#NULL!	#NULL!	#NULL!	#NULL!	#NULL!	#NULL!	#NULL!	#NULL!	#NULL!	#NULL!	#NULL!	2	2	#NULL!	#NULL!	#NULL!	#NULL!	#NULL!	2	1	2	2	18	SAUTER	2
13	503515	502340	1958-07-20	2014-04-08	SAUTER	55	1	15	4	3	3	3	Agent commercia	3	9	2	2	2	2	5	3	SAUTER	#NULL!	#NULL!	#NULL!	#NULL!	#NULL!	#NULL!	#NULL!	#NULL!	#NULL!	#NULL!	#NULL!	#NULL!	#NULL!	2	2	#NULL!	#NULL!	#NULL!	#NULL!	#NULL!	2	2	2	2	#NULL!	SAUTER	2
11	503148	501996	1966-08-19	2014-03-23		48	1	9	3	2	1	1	SANS EMPLOI	7	2	1	1	1	1	12	7		#NULL!	#NULL!	#NULL!	#NULL!	#NULL!	#NULL!	#NULL!	#NULL!	#NULL!	#NULL!	#NULL!	#NULL!	#NULL!	2	2	#NULL!	#NULL!	#NULL!	#NULL!	#NULL!	1	2	1	2	45		2
4	500755	500912	1957-03-31	2014-02-05	SAUTER	56	2	20	4	3	4	1	Cadre MINFI	2	9	1	1	2	2	7	4	SAUTER	#NULL!	#NULL!	#NULL!	#NULL!	#NULL!	#NULL!	#NULL!	#NULL!	#NULL!	#NULL!	#NULL!	#NULL!	#NULL!	2	2	#NULL!	#NULL!	#NULL!	#NULL!	#NULL!	2	2	2	2	#NULL!	SAUTER	2
14	503059	502381	1991-09-19	2014-04-12	SAUTER	22	1	14	4	3	4	3	ETUDIANT	5	2	1	1	1	1	7	4	SAUTER	#NULL!	#NULL!	#NULL!	#NULL!	#NULL!	#NULL!	#NULL!	#NULL!	#NULL!	#NULL!	#NULL!	#NULL!	#NULL!	2	2	#NULL!	#NULL!	#NULL!	#NULL!	#NULL!	1	2	1	2	#NULL!	SAUTER	2
6	503945	501582	1953-12-15	2014-02-24	SAUTER	60	1	6	2	1	5	5	SANS EMPLOI	7	8	2	2	1	1	7	4	SAUTER	#NULL!	#NULL!	#NULL!	#NULL!	#NULL!	#NULL!	#NULL!	#NULL!	#NULL!	#NULL!	#NULL!	#NULL!	#NULL!	2	2	#NULL!	#NULL!	#NULL!	#NULL!	#NULL!	1	2	2	2	55	SAUTER	2
5	500683	500859	1990-01-05	2014-02-10		24	2	13	3	2	1	1	RECEPTIO	4	4	3	3	2	2	4	2	SAUTER	#NULL!	#NULL!	#NULL!	#NULL!	#NULL!	#NULL!	#NULL!	#NULL!	#NULL!	#NULL!	#NULL!	#NULL!	#NULL!	2	2	#NULL!	2	#NULL!	#NULL!	#NULL!	1	1	2	2	20	SAUTER	2
14	503181	502380	1994-08-07	2014-04-12		19	1	14	4	3	3	3	ETUDIANT	5	8	2	2	1	1	6	3		#NULL!	#NULL!	#NULL!	#NULL!	#NULL!	#NULL!	#NULL!	#NULL!	#NULL!	#NULL!	#NULL!	#NULL!	#NULL!	2	2	#NULL!	#NULL!	#NULL!	#NULL!	#NULL!	2	2	2	2	#NULL!		2
14	503014	5002456	1990-05-25	2014-04-14	SAUTER	24	2	20	4	3	3	3	ETUDIANT	5	8	2	2	1	1	2	1	SAUTER	#NULL!	#NULL!	#NULL!	#NULL!	#NULL!	#NULL!	#NULL!	#NULL!	#NULL!	#NULL!	#NULL!	#NULL!	#NULL!	2	2	#NULL!	#NULL!	#NULL!	#NULL!	#NULL!	2	2	2	2	#NULL!	SAUTER	2
7	501018	501413	1964-09-23	2014-02-27	SAUTER	49	1	16	4	3	2	2	AVOCATE	3	2	1	1	2	2	12	6	SAUTER	#NULL!	#NULL!	#NULL!	#NULL!	#NULL!	#NULL!	#NULL!	#NULL!	#NULL!	#NULL!	#NULL!	#NULL!	#NULL!	2	2	#NULL!	#NULL!	#NULL!	#NULL!	#NULL!	1	2	1	1	45	SAUTER	2
3	500491	500484	1946-02-26	2014-01-23	SAUTER	65	1	5	2	1	1	1	Femme au foyer	7	2	1	1	2	2	20	10	SAUTER	#NULL!	#NULL!	#NULL!	#NULL!	#NULL!	#NULL!	#NULL!	#NULL!	#NULL!	#NULL!	#NULL!	#NULL!	#NULL!	2	2	#NULL!	#NULL!	#NULL!	#NULL!	#NULL!	2	2	2	2	#NULL!	SAUTER	2
12	504458	502128	1980-05-13	2014-04-04		34	1	15	4	3	3	3	ETUDIANT	5	5	1	1	1	1	6	3		#NULL!	#NULL!	#NULL!	#NULL!	#NULL!	#NULL!	#NULL!	#NULL!	#NULL!	#NULL!	#NULL!	#NULL!	#NULL!	2	2	#NULL!	#NULL!	#NULL!	#NULL!	#NULL!	1	#NULL!	#NULL!	#NULL!	#NULL!		2
12	504317	502198	1979-09-30	2014-04-04		35	2	11	3	2	5	3	TECHN BATIMENT	4	5	1	1	1	1	2	1		#NULL!	#NULL!	#NULL!	#NULL!	#NULL!	#NULL!	#NULL!	#NULL!	#NULL!	#NULL!	#NULL!	#NULL!	#NULL!	2	2	#NULL!	#NULL!	#NULL!	#NULL!	#NULL!	1	2	2	2	30		2
8	504381	501845	1976-08-08	2014-03-10		38	1	12	3	2	2	2	COUTURIERE	4	8	2	2	1	1	6	3		#NULL!	#NULL!	#NULL!	#NULL!	#NULL!	#NULL!	#NULL!	#NULL!	#NULL!	#NULL!	#NULL!	#NULL!	#NULL!	2	2	#NULL!	#NULL!	#NULL!	#NULL!	#NULL!	1	2	2	2	#NULL!		2
7	503902	501458	1992-12-24	2014-03-01	SAUTER	21	1	10	3	2	3	3	COIFFEUSE	4	2	1	1	1	1	2	1	SAUTER	#NULL!	#NULL!	#NULL!	#NULL!	#NULL!	#NULL!	#NULL!	#NULL!	#NULL!	#NULL!	#NULL!	#NULL!	#NULL!	2	2	#NULL!	#NULL!	#NULL!	#NULL!	#NULL!	2	2	2	2	#NULL!	SAUTER	2
8	501128	501451	1992-02-06	2014-03-11		22	2	14	4	3	5	3	ETUDIANT	5	2	1	1	1	1	6	3		#NULL!	#NULL!	#NULL!	#NULL!	#NULL!	#NULL!	#NULL!	#NULL!	#NULL!	#NULL!	#NULL!	#NULL!	#NULL!	2	2	#NULL!	#NULL!	#NULL!	#NULL!	#NULL!	2	2	2	2	#NULL!		2
12	504395	502195	1981-06-22	2014-04-04		33	2	14	4	3	4	3	INFOGRAPHE	4	2	1	1	1	1	2	1		2	#NULL!	#NULL!	#NULL!	#NULL!	#NULL!	#NULL!	#NULL!	#NULL!	#NULL!	#NULL!	#NULL!	#NULL!	1	2	#NULL!	#NULL!	2	#NULL!	#NULL!	2	2	2	2	#NULL!		2
4	500796	500821	1990-09-01	2014-02-01	SAUTER	23	1	9	3	2	5	5	Commerçante	4	8	2	2	1	1	2	1	SAUTER	#NULL!	#NULL!	#NULL!	#NULL!	#NULL!	#NULL!	#NULL!	#NULL!	#NULL!	#NULL!	#NULL!	#NULL!	#NULL!	2	2	#NULL!	#NULL!	#NULL!	#NULL!	#NULL!	2	2	2	2	#NULL!	SAUTER	2
14	503065	502503	1988-02-19	2014-04-14	SAUTER	26	1	4	2	1	2	2	ETUDIANT	5	8	2	2	1	1	2	1	SAUTER	#NULL!	#NULL!	#NULL!	#NULL!	#NULL!	#NULL!	#NULL!	#NULL!	#NULL!	#NULL!	#NULL!	#NULL!	#NULL!	2	2	#NULL!	#NULL!	#NULL!	#NULL!	#NULL!	2	2	2	2	#NULL!	SAUTER	2
2	500193	500227	1978-01-23	2014-01-13	SAUTER	35	1	10	3	2	3	2	Sans emploi	7	9	1	1	1	1	4	2	SAUTER	#NULL!	#NULL!	#NULL!	#NULL!	#NULL!	#NULL!	#NULL!	#NULL!	#NULL!	#NULL!	#NULL!	#NULL!	#NULL!	2	2	#NULL!	#NULL!	#NULL!	#NULL!	#NULL!	2	2	2	2	#NULL!	SAUTER	2
12	504424	502064	1989-05-18	2014-03-31		25	2	14	4	3	3	3	ETUDIANT	5	9	1	1	1	1	9	4		2	#NULL!	#NULL!	#NULL!	#NULL!	#NULL!	#NULL!	#NULL!	#NULL!	#NULL!	#NULL!	#NULL!	#NULL!	1	2	8	2	#NULL!	#NULL!	#NULL!	2	2	2	2	#NULL!		2
2	500233	500328	1992-04-16	2014-01-18	SAUTER	22	1	16	4	3	4	4	Etudiante	5	5	1	1	1	1	9	4	SAUTER	#NULL!	#NULL!	#NULL!	#NULL!	#NULL!	#NULL!	#NULL!	#NULL!	#NULL!	#NULL!	#NULL!	#NULL!	#NULL!	2	2	#NULL!	#NULL!	#NULL!	#NULL!	#NULL!	1	1	1	2	14	SAUTER	2
5	501316	501163	1989-06-27	2014-02-14		24	2	12	3	2	3	5	ELECTRIC	4	2	1	1	1	1	9	4	SAUTER	#NULL!	#NULL!	#NULL!	#NULL!	#NULL!	#NULL!	#NULL!	#NULL!	#NULL!	#NULL!	#NULL!	#NULL!	#NULL!	2	2	#NULL!	2	#NULL!	#NULL!	#NULL!	2	2	2	2	#NULL!	SAUTER	2
6	500938	501491	1957-01-01	2014-02-25	SAUTER	57	2	2	2	1	1	1	CHAUFFEUR	4	8	2	2	3	1	7	3	SAUTER	#NULL!	#NULL!	#NULL!	#NULL!	#NULL!	#NULL!	#NULL!	#NULL!	#NULL!	#NULL!	#NULL!	#NULL!	#NULL!	2	2	#NULL!	#NULL!	#NULL!	#NULL!	#NULL!	2	2	2	2	#NULL!		2
13	503553	502318	1929-10-15	2014-04-08	SAUTER	85	1	4	2	1	2	2	CULTIVATRICE	1	2	1	1	3	1	7	3	SAUTER	1	1	1	1	1	1	1	1	1	1	1	1	1	1	2	#NULL!	2	#NULL!	#NULL!	#NULL!	2	2	2	2	#NULL!	SAUTER	2
11	503138	501998	1956-01-01	2014-03-27		58	2	6	2	1	1	1	COMMERCANT	4	4	4	3	2	2	7	3		#NULL!	#NULL!	#NULL!	#NULL!	#NULL!	#NULL!	#NULL!	#NULL!	#NULL!	#NULL!	#NULL!	#NULL!	#NULL!	2	2	#NULL!	#NULL!	#NULL!	#NULL!	#NULL!	2	2	2	2	#NULL!		2
12	504427	502185	1975-11-01	2014-04-04		39	2	17	4	3	3	4	INFORMATICIEN	2	2	1	1	2	2	7	3		#NULL!	#NULL!	#NULL!	#NULL!	#NULL!	#NULL!	#NULL!	#NULL!	#NULL!	#NULL!	#NULL!	#NULL!	#NULL!	2	2	#NULL!	#NULL!	#NULL!	#NULL!	#NULL!	2	2	2	2	#NULL!		2
13	503466	502375	1979-06-12	2014-04-09	SAUTER	33	2	18	4	3	3	3	Comptable	2	2	1	1	1	1	5	2	SAUTER	2	#NULL!	#NULL!	#NULL!	#NULL!	#NULL!	#NULL!	#NULL!	#NULL!	#NULL!	#NULL!	#NULL!	#NULL!	1	1	5	2	#NULL!	#NULL!	#NULL!	2	2	2	2	#NULL!	SAUTER	2
12	504559	502057	1973-07-23	2014-03-31		41	1	12	3	2	3	2	MENAGERE	7	8	2	2	2	2	10	4		#NULL!	#NULL!	#NULL!	#NULL!	#NULL!	#NULL!	#NULL!	#NULL!	#NULL!	#NULL!	#NULL!	#NULL!	#NULL!	2	2	#NULL!	#NULL!	#NULL!	#NULL!	#NULL!	1	2	1	2	35		2
13	503530	502325	1955-07-05	2014-04-09	SAUTER	59	2	9	3	2	2	1	JARDINIER	1	2	1	1	2	2	15	6	SAUTER	#NULL!	#NULL!	#NULL!	#NULL!	#NULL!	#NULL!	#NULL!	#NULL!	#NULL!	#NULL!	#NULL!	#NULL!	#NULL!	2	2	#NULL!	#NULL!	#NULL!	#NULL!	#NULL!	1	2	2	2	44	SAUTER	2
14	503264	502529	1969-11-02	2014-04-15		44	1	18	4	3	4	3	ENSEIGNANT	2	8	2	2	2	2	5	2		#NULL!	#NULL!	#NULL!	#NULL!	#NULL!	#NULL!	#NULL!	#NULL!	#NULL!	#NULL!	#NULL!	#NULL!	#NULL!	2	2	#NULL!	#NULL!	#NULL!	#NULL!	#NULL!	1	2	2	2	42		2
9	505614	501856	1964-08-30	2014-03-19	SAUTER	50	1	6	2	1	2	2	Commerçante	4	2	1	1	2	2	5	2	SAUTER	#NULL!	#NULL!	#NULL!	#NULL!	#NULL!	#NULL!	#NULL!	#NULL!	#NULL!	#NULL!	#NULL!	#NULL!	#NULL!	2	2	#NULL!	#NULL!	#NULL!	#NULL!	#NULL!	1	2	2	2	50	SAUTER	2
4	500625	500889	1958-03-27	2014-01-31	SAUTER	56	1	12	3	2	2	1	Retraitée	6	2	1	1	2	2	10	4	SAUTER	#NULL!	#NULL!	#NULL!	#NULL!	#NULL!	#NULL!	#NULL!	#NULL!	#NULL!	#NULL!	#NULL!	#NULL!	#NULL!	2	2	#NULL!	#NULL!	#NULL!	#NULL!	#NULL!	1	1	1	2	50	SAUTER	2
2	500171	500361	1983-06-01	2014-01-14	SAUTER	28	1	11	3	2	3	3	Hotellière	4	2	1	1	1	1	15	6	SAUTER	#NULL!	#NULL!	#NULL!	#NULL!	#NULL!	#NULL!	#NULL!	#NULL!	#NULL!	#NULL!	#NULL!	#NULL!	#NULL!	2	2	#NULL!	#NULL!	#NULL!	#NULL!	#NULL!	2	2	2	2	#NULL!	SAUTER	2
8	504343	501874	1976-03-21	2014-03-10		38	1	9	3	2	2	2	MENAGERE	7	8	2	2	2	2	5	2		#NULL!	#NULL!	#NULL!	#NULL!	#NULL!	#NULL!	#NULL!	#NULL!	#NULL!	#NULL!	#NULL!	#NULL!	#NULL!	2	2	#NULL!	#NULL!	#NULL!	#NULL!	#NULL!	1	2	2	2	30		2
8	504350	501877	1980-12-16	2014-03-10		34	1	6	2	1	2	2	COMMERCANTE	4	8	2	2	2	2	11	4		#NULL!	#NULL!	#NULL!	#NULL!	#NULL!	#NULL!	#NULL!	#NULL!	#NULL!	#NULL!	#NULL!	#NULL!	#NULL!	2	2	#NULL!	#NULL!	#NULL!	#NULL!	#NULL!	1	2	2	2	#NULL!		2
6	503926	501584	1949-01-01	2014-02-24	SAUTER	65	2	6	2	1	1	1	CHAUFFEUR	4	8	2	2	2	2	3	1	SAUTER	1	1	1	#NULL!	#NULL!	#NULL!	#NULL!	#NULL!	#NULL!	#NULL!	#NULL!	#NULL!	1	1	1	3	1	1	2	3	1	1	2	2	#NULL!	SAUTER	2
5	500613	501071	1985-03-25	2014-02-17		29	2	13	3	2	3	3	MECANICI	4	4	3	3	1	1	3	1	SAUTER	#NULL!	#NULL!	#NULL!	#NULL!	#NULL!	#NULL!	#NULL!	#NULL!	#NULL!	#NULL!	#NULL!	#NULL!	#NULL!	2	2	#NULL!	2	#NULL!	#NULL!	#NULL!	2	2	2	2	#NULL!	SAUTER	2
13	503523	502267	1991-09-29	2014-04-07	SAUTER	23	2	12	3	2	5	3	COMMERCANT	4	8	2	2	2	2	3	1	SAUTER	2	#NULL!	#NULL!	#NULL!	#NULL!	#NULL!	#NULL!	#NULL!	#NULL!	#NULL!	#NULL!	#NULL!	#NULL!	1	2	1	2	#NULL!	#NULL!	#NULL!	1	2	2	2	23	SAUTER	2
5	500613	501070	1986-06-18	2014-02-07		28	1	17	4	3	4	3	ETUDIANT	5	8	2	2	2	2	3	1	SAUTER	2	#NULL!	#NULL!	#NULL!	#NULL!	#NULL!	#NULL!	#NULL!	#NULL!	#NULL!	#NULL!	#NULL!	#NULL!	1	#NULL!	#NULL!	2	#NULL!	#NULL!	#NULL!	2	2	2	2	#NULL!	SAUTER	2
13	503492	502265	1988-01-08	2014-04-07	SAUTER	26	1	16	4	3	4	3	Etudiante	5	8	2	2	1	1	12	4	SAUTER	#NULL!	#NULL!	#NULL!	#NULL!	#NULL!	#NULL!	#NULL!	#NULL!	#NULL!	#NULL!	#NULL!	#NULL!	#NULL!	2	2	#NULL!	#NULL!	#NULL!	#NULL!	#NULL!	2	2	2	2	#NULL!	SAUTER	2
14	503260	502499	1993-08-15	2014-04-15		21	2	16	4	3	#NULL!	#NULL!	SANS EMPLOI	7	8	2	2	1	1	3	1		#NULL!	#NULL!	#NULL!	#NULL!	#NULL!	#NULL!	#NULL!	#NULL!	#NULL!	#NULL!	#NULL!	#NULL!	#NULL!	2	2	#NULL!	#NULL!	#NULL!	#NULL!	#NULL!	2	2	2	2	#NULL!		2
4	500786	500842	1980-04-27	2014-02-01	SAUTER	33	1	10	3	2	3	3	Couturier	4	2	1	1	1	1	3	1	SAUTER	#NULL!	#NULL!	#NULL!	#NULL!	#NULL!	#NULL!	#NULL!	#NULL!	#NULL!	#NULL!	#NULL!	#NULL!	#NULL!	2	2	#NULL!	#NULL!	#NULL!	#NULL!	#NULL!	2	2	2	2	#NULL!	SAUTER	2
1	500044	500086	1979-01-27	2014-01-07	SAUTER	35	1	15	4	3	4	3	Secretaire de d	4	2	1	1	1	1	6	2	SAUTER	#NULL!	#NULL!	#NULL!	#NULL!	#NULL!	#NULL!	#NULL!	#NULL!	#NULL!	#NULL!	#NULL!	#NULL!	#NULL!	2	2	#NULL!	#NULL!	#NULL!	#NULL!	#NULL!	2	2	2	2	#NULL!	SAUTER	2
6	500930	501303	1964-10-21	2014-02-21	SAUTER	50	1	10	3	2	1	1	COMMERCANTE	4	8	2	2	2	2	11	3	SAUTER	1	#NULL!	#NULL!	1	#NULL!	#NULL!	#NULL!	#NULL!	#NULL!	#NULL!	#NULL!	#NULL!	#NULL!	1	2	#NULL!	1	2	2	#NULL!	1	2	2	2	48	SAUTER	2
11	503272	501941	1949-05-08	2014-03-26		44	2	10	3	2	1	1	EMPLOYE BANQUE	2	8	2	2	2	2	4	1		#NULL!	#NULL!	#NULL!	#NULL!	#NULL!	#NULL!	#NULL!	#NULL!	#NULL!	#NULL!	#NULL!	#NULL!	#NULL!	2	2	#NULL!	#NULL!	#NULL!	#NULL!	#NULL!	2	2	2	2	#NULL!		1
5	501791	501132	1983-12-25	2014-02-17		31	2	12	3	2	3	2	TECHNICI	3	2	1	1	1	1	4	1	SAUTER	#NULL!	#NULL!	#NULL!	#NULL!	#NULL!	#NULL!	#NULL!	#NULL!	#NULL!	#NULL!	#NULL!	#NULL!	#NULL!	2	2	#NULL!	2	#NULL!	#NULL!	#NULL!	2	2	2	2	#NULL!	SAUTER	2
1	500119	500183	1990-05-05	2014-01-09	SAUTER	24	1	16	4	3	3	3	Etudiante	5	2	1	1	1	1	5	1	SAUTER	#NULL!	#NULL!	#NULL!	#NULL!	#NULL!	#NULL!	#NULL!	#NULL!	#NULL!	#NULL!	#NULL!	#NULL!	#NULL!	2	2	#NULL!	#NULL!	#NULL!	#NULL!	#NULL!	1	2	2	2	#NULL!	SAUTER	2
1	500153	500167	1988-01-01	2014-01-10	SAUTER	26	1	0	1	1	1	1	Commerçante	4	2	1	1	1	1	5	1	SAUTER	#NULL!	#NULL!	#NULL!	#NULL!	#NULL!	#NULL!	#NULL!	#NULL!	#NULL!	#NULL!	#NULL!	#NULL!	#NULL!	2	2	#NULL!	#NULL!	#NULL!	#NULL!	#NULL!	2	2	2	2	#NULL!	SAUTER	2
14	503018	5002516	1980-07-03	2014-04-14	SAUTER	34	2	13	3	2	2	2	HOE DAFF	7	8	2	2	2	2	5	1	SAUTER	#NULL!	#NULL!	#NULL!	#NULL!	#NULL!	#NULL!	#NULL!	#NULL!	#NULL!	#NULL!	#NULL!	#NULL!	#NULL!	2	2	#NULL!	#NULL!	#NULL!	#NULL!	#NULL!	2	2	2	2	#NULL!	SAUTER	2
5	500803	501289	1979-12-19	2014-02-17		34	1	15	4	3	3	4	FONCTION	2	10	2	2	2	2	15	3	SAUTER	#NULL!	#NULL!	#NULL!	#NULL!	#NULL!	#NULL!	#NULL!	#NULL!	#NULL!	#NULL!	#NULL!	#NULL!	#NULL!	2	2	#NULL!	2	#NULL!	#NULL!	#NULL!	2	2	2	2	#NULL!	SAUTER	2
3	500541	500540	1991-03-11	2014-01-24	SAUTER	22	1	9	3	2	2	2	Femme au foyer	7	2	1	1	1	1	5	1	SAUTER	1	2	2	2	2	2	2	2	2	2	2	1	2	1	2	3	2	#NULL!	#NULL!	#NULL!	2	2	2	2	#NULL!	SAUTER	2
1	500189	500196	1968-04-09	2014-01-10	SAUTER	47	2	10	3	2	1	1	Commerçant	4	8	2	2	2	2	7	1	SAUTER	#NULL!	#NULL!	#NULL!	#NULL!	#NULL!	#NULL!	#NULL!	#NULL!	#NULL!	#NULL!	#NULL!	#NULL!	#NULL!	2	2	#NULL!	#NULL!	#NULL!	#NULL!	#NULL!	1	1	2	1	40	SAUTER	2
4	500721	500768	1975-02-15	2014-01-31	SAUTER	38	1	10	3	2	3	2	Femme au foyer	7	2	1	1	2	2	9	1	SAUTER	1	2	2	2	2	2	2	2	2	2	2	2	1	1	2	0	1	2	2	0	2	2	2	2	#NULL!	SAUTER	2
3	500626	500446	1989-05-28	2014-01-25	SAUTER	25	2	16	4	3	4	3	Etudiant	5	8	2	2	1	1	6	4	SAUTER	#NULL!	#NULL!	#NULL!	#NULL!	#NULL!	#NULL!	#NULL!	#NULL!	#NULL!	#NULL!	#NULL!	#NULL!	#NULL!	2	2	#NULL!	#NULL!	#NULL!	#NULL!	#NULL!	2	2	2	2	#NULL!	SAUTER	2
5	501461	501263	1993-11-08	2014-02-07		20	2	15	4	3	4	4	ETUDIANT	5	6	3	3	1	1	1	1	SAUTER	#NULL!	#NULL!	#NULL!	#NULL!	#NULL!	#NULL!	#NULL!	#NULL!	#NULL!	#NULL!	#NULL!	#NULL!	#NULL!	2	2	#NULL!	2	#NULL!	#NULL!	#NULL!	2	2	2	2	#NULL!	SAUTER	2
1	500001	500001	1984-05-13	2014-01-03	SAUTER	29	1	10	3	2	2	3	Sans emploi	7	2	1	1	1	1	18	7	SAUTER	1	1	#NULL!	#NULL!	#NULL!	#NULL!	#NULL!	#NULL!	#NULL!	#NULL!	#NULL!	#NULL!	1	1	2	5	2	#NULL!	#NULL!	#NULL!	1	1	1	2	27	SAUTER	2
9	504746	501806	1988-05-30	2014-03-15	SAUTER	25	2	6	2	1	3	2	Chef de restaur	4	2	1	1	2	2	10	2	SAUTER	#NULL!	#NULL!	#NULL!	#NULL!	#NULL!	#NULL!	#NULL!	#NULL!	#NULL!	#NULL!	#NULL!	#NULL!	#NULL!	2	2	#NULL!	#NULL!	#NULL!	#NULL!	#NULL!	1	1	1	1	22	SAUTER	2
3	500283	500485	1936-04-06	2014-01-23	SAUTER	78	2	#NULL!	4	3	1	1	Conseiller fisc	2	2	1	1	2	2	3	4	SAUTER	1	#NULL!	#NULL!	#NULL!	#NULL!	#NULL!	#NULL!	#NULL!	#NULL!	#NULL!	#NULL!	#NULL!	#NULL!	1	2	#NULL!	2	#NULL!	#NULL!	#NULL!	1	1	1	1	68	SAUTER	2
5	500668	501016	1988-01-01	2014-02-10		26	2	15	4	3	3	3	ETUDIANT	5	4	3	3	1	1	1	1	SAUTER	#NULL!	#NULL!	#NULL!	#NULL!	#NULL!	#NULL!	#NULL!	#NULL!	#NULL!	#NULL!	#NULL!	#NULL!	#NULL!	2	2	#NULL!	2	#NULL!	#NULL!	#NULL!	1	1	2	2	25	SAUTER	2
2	500240	500239	1992-09-19	2014-01-15	SAUTER	21	2	10	3	2	5	5	Sans emploi	7	5	1	1	1	1	3	2	SAUTER	2	#NULL!	#NULL!	#NULL!	#NULL!	#NULL!	#NULL!	#NULL!	#NULL!	#NULL!	#NULL!	#NULL!	#NULL!	1	1	3	2	#NULL!	#NULL!	#NULL!	1	2	2	2	#NULL!	SAUTER	2
4	504773	500855	1980-01-21	2014-02-03	SAUTER	34	2	10	3	2	3	2	Carreleur	4	8	2	2	1	1	8	5	SAUTER	#NULL!	#NULL!	#NULL!	#NULL!	#NULL!	#NULL!	#NULL!	#NULL!	#NULL!	#NULL!	#NULL!	#NULL!	#NULL!	2	2	#NULL!	#NULL!	#NULL!	#NULL!	#NULL!	2	2	2	2	#NULL!	SAUTER	2
4	500615	500688	1992-09-22	2014-01-28	SAUTER	21	1	14	4	3	3	3	Etudiante	5	8	2	2	1	1	2	1	SAUTER	#NULL!	#NULL!	#NULL!	#NULL!	#NULL!	#NULL!	#NULL!	#NULL!	#NULL!	#NULL!	#NULL!	#NULL!	#NULL!	2	2	#NULL!	#NULL!	#NULL!	#NULL!	#NULL!	2	2	2	2	#NULL!	SAUTER	2
5	501321	501165	1986-12-25	2014-02-14		28	2	14	4	3	3	3	ETUDIANT	5	2	1	1	1	1	6	3	SAUTER	2	#NULL!	#NULL!	#NULL!	#NULL!	#NULL!	#NULL!	#NULL!	#NULL!	#NULL!	#NULL!	#NULL!	#NULL!	1	2	3	2	#NULL!	#NULL!	#NULL!	2	2	2	2	#NULL!	SAUTER	2
1	500059	500102	1994-10-24	2014-01-07	SAUTER	20	1	15	4	3	4	4	Etudiante	5	8	2	2	1	1	4	2	SAUTER	#NULL!	#NULL!	#NULL!	#NULL!	#NULL!	#NULL!	#NULL!	#NULL!	#NULL!	#NULL!	#NULL!	#NULL!	#NULL!	2	2	#NULL!	#NULL!	#NULL!	#NULL!	#NULL!	1	2	2	1	12	SAUTER	2
1	500044	500085	1979-12-15	2014-01-07	SAUTER	34	2	15	4	3	3	2	Electronicien	4	4	2	2	1	1	6	3	SAUTER	2	#NULL!	#NULL!	#NULL!	#NULL!	#NULL!	#NULL!	#NULL!	#NULL!	#NULL!	#NULL!	#NULL!	#NULL!	1	1	3	1	1	1	2	2	2	2	2	#NULL!	SAUTER	2
4	500443	500758	1982-04-24	2014-02-06	SAUTER	32	1	#NULL!	4	3	3	2	Femme au foyer	7	2	1	1	1	1	4	2	SAUTER	1	1	1	2	2	2	2	2	2	2	2	2	1	1	2	1	1	2	2	#NULL!	2	2	2	2	#NULL!	SAUTER	2
2	500175	500235	1980-08-16	2014-01-11	SAUTER	34	1	12	3	2	4	3	Caissière	4	2	1	1	1	1	6	3	SAUTER	#NULL!	#NULL!	#NULL!	#NULL!	#NULL!	#NULL!	#NULL!	#NULL!	#NULL!	#NULL!	#NULL!	#NULL!	#NULL!	2	2	#NULL!	#NULL!	#NULL!	#NULL!	#NULL!	2	2	2	2	#NULL!	SAUTER	2
10	503962	501901	1970-05-17	2014-03-20	SAUTER	46	1	17	4	3	2	2	ENSEIGNANATE	2	8	2	2	2	2	10	2	SAUTER	1	#NULL!	#NULL!	#NULL!	#NULL!	#NULL!	#NULL!	#NULL!	1	#NULL!	#NULL!	#NULL!	#NULL!	1	1	20	1	1	1	20	2	2	2	2	#NULL!	SAUTER	2
3	500531	500543	1962-05-12	2014-01-24	SAUTER	51	1	6	2	1	2	1	Commerçante	4	2	1	1	2	2	10	5	SAUTER	#NULL!	#NULL!	#NULL!	#NULL!	#NULL!	#NULL!	#NULL!	#NULL!	#NULL!	#NULL!	#NULL!	#NULL!	#NULL!	2	2	#NULL!	#NULL!	#NULL!	#NULL!	#NULL!	1	2	2	2	45	SAUTER	2
12	504325	502061	1992-03-03	2014-04-04		22	1	17	4	3	4	2	ETUDIANTE	5	8	2	2	1	1	3	1		#NULL!	#NULL!	#NULL!	#NULL!	#NULL!	#NULL!	#NULL!	#NULL!	#NULL!	#NULL!	#NULL!	#NULL!	#NULL!	2	2	#NULL!	#NULL!	#NULL!	#NULL!	#NULL!	1	2	2	2	19		2
10	503976	501916	1972-07-15	2014-03-15	SAUTER	42	2	18	4	3	3	1	ENSEIGNANT	2	8	2	2	2	2	9	2	SAUTER	2	#NULL!	#NULL!	#NULL!	#NULL!	#NULL!	#NULL!	#NULL!	#NULL!	#NULL!	#NULL!	#NULL!	#NULL!	1	2	2	2	#NULL!	#NULL!	#NULL!	2	2	2	2	#NULL!	SAUTER	2
14	503054	502541	1962-12-09	2014-04-12	SAUTER	51	1	10	3	2	#NULL!	#NULL!	COMMERCA	4	8	2	2	1	1	2	3	SAUTER	#NULL!	#NULL!	#NULL!	#NULL!	#NULL!	#NULL!	#NULL!	#NULL!	#NULL!	#NULL!	#NULL!	#NULL!	#NULL!	2	2	#NULL!	#NULL!	#NULL!	#NULL!	#NULL!	2	2	2	2	#NULL!	SAUTER	2
4	501121	500915	1994-06-19	2014-02-05	SAUTER	19	2	14	4	3	4	3	Etudiant	5	8	2	2	1	1	2	2	SAUTER	#NULL!	#NULL!	#NULL!	#NULL!	#NULL!	#NULL!	#NULL!	#NULL!	#NULL!	#NULL!	#NULL!	#NULL!	#NULL!	2	2	#NULL!	#NULL!	#NULL!	#NULL!	#NULL!	2	2	2	2	#NULL!	SAUTER	2
7	501190	501664	1994-12-27	2014-03-03	SAUTER	20	2	9	3	2	3	3	SOUDEUR	4	2	1	1	1	1	5	4	SAUTER	#NULL!	#NULL!	#NULL!	#NULL!	#NULL!	#NULL!	#NULL!	#NULL!	#NULL!	#NULL!	#NULL!	#NULL!	#NULL!	2	2	#NULL!	#NULL!	#NULL!	#NULL!	#NULL!	1	1	1	1	#NULL!	SAUTER	2
6	501801	501333	1991-04-27	2014-02-21	SAUTER	24	2	10	3	2	4	3	ELECTRICIEN	4	8	2	2	1	1	7	4	SAUTER	#NULL!	#NULL!	#NULL!	#NULL!	#NULL!	#NULL!	#NULL!	#NULL!	#NULL!	#NULL!	#NULL!	#NULL!	#NULL!	2	2	#NULL!	#NULL!	#NULL!	#NULL!	#NULL!	2	2	2	2	#NULL!	SAUTER	2
4	500916	500760	1989-01-16	2014-02-04		25	2	15	4	3	3	3	ETUDIANT	5	8	2	2	1	1	6	3		#NULL!	#NULL!	#NULL!	#NULL!	#NULL!	#NULL!	#NULL!	#NULL!	#NULL!	#NULL!	#NULL!	#NULL!	#NULL!	2	2	#NULL!	#NULL!	#NULL!	#NULL!	#NULL!	2	2	2	2	#NULL!		2
8	504292	501722	1989-05-25	2014-03-06		25	1	14	4	3	2	2	COMPTABLE	2	8	2	2	1	1	2	1		2	#NULL!	#NULL!	#NULL!	#NULL!	#NULL!	#NULL!	#NULL!	#NULL!	#NULL!	#NULL!	#NULL!	#NULL!	1	2	1	1	1	2	1	1	1	1	1	1		2
5	500838	501235	1992-05-05	2014-02-14		22	2	14	4	3	3	3	ETUDIANT	5	2	1	1	1	1	20	10	SAUTER	#NULL!	#NULL!	#NULL!	#NULL!	#NULL!	#NULL!	#NULL!	#NULL!	#NULL!	#NULL!	#NULL!	#NULL!	#NULL!	2	2	#NULL!	2	#NULL!	#NULL!	#NULL!	2	2	2	2	#NULL!	SAUTER	2
3	500263	500450	1976-04-29	2014-01-23	SAUTER	37	1	#NULL!	2	1	2	2	Commerçante	4	2	1	1	1	1	12	3	SAUTER	2	#NULL!	#NULL!	#NULL!	#NULL!	#NULL!	#NULL!	#NULL!	#NULL!	#NULL!	#NULL!	#NULL!	#NULL!	1	2	#NULL!	2	#NULL!	#NULL!	#NULL!	1	2	2	2	#NULL!	SAUTER	2
11	503090	502039	1954-06-14	2014-03-29	SAUTER	60	1	10	4	3	3	2	RETRAITE	6	2	1	1	2	2	8	2		#NULL!	#NULL!	#NULL!	#NULL!	#NULL!	#NULL!	#NULL!	#NULL!	#NULL!	#NULL!	#NULL!	#NULL!	#NULL!	2	2	#NULL!	#NULL!	#NULL!	#NULL!	#NULL!	2	2	2	2	#NULL!		2
5	501536	501158	1975-04-25	2014-02-14		37	2	14	4	3	4	1	INFORMAT	4	8	2	2	1	1	4	1	SAUTER	2	#NULL!	#NULL!	#NULL!	#NULL!	#NULL!	#NULL!	#NULL!	#NULL!	#NULL!	#NULL!	#NULL!	#NULL!	1	2	2	2	#NULL!	#NULL!	#NULL!	1	2	2	2	35	SAUTER	2
6	501060	501562	1989-06-26	2014-02-24	SAUTER	25	1	8	3	2	2	3	SANS EMPLOI	7	8	2	2	2	2	5	1	SAUTER	#NULL!	#NULL!	#NULL!	#NULL!	#NULL!	#NULL!	#NULL!	#NULL!	#NULL!	#NULL!	#NULL!	#NULL!	#NULL!	2	2	#NULL!	#NULL!	#NULL!	#NULL!	#NULL!	2	2	2	2	#NULL!	SAUTER	2
1	500046	500067	1990-06-16	2014-01-07	SAUTER	23	2	11	3	2	4	4	Carrelleur	4	2	1	1	1	1	5	1	SAUTER	#NULL!	#NULL!	#NULL!	#NULL!	#NULL!	#NULL!	#NULL!	#NULL!	#NULL!	#NULL!	#NULL!	#NULL!	#NULL!	2	2	#NULL!	#NULL!	#NULL!	#NULL!	#NULL!	2	2	2	2	#NULL!	SAUTER	2
8	501035	501476	1982-05-09	2014-03-05		32	2	11	3	2	3	3	VENDEUR	4	8	2	2	1	1	6	1		2	#NULL!	#NULL!	#NULL!	#NULL!	#NULL!	#NULL!	#NULL!	#NULL!	#NULL!	#NULL!	#NULL!	#NULL!	1	2	23	2	#NULL!	#NULL!	#NULL!	2	2	2	2	#NULL!		2
7	501083	501146	1992-01-21	2014-03-03	SAUTER	22	1	16	4	3	3	3	ETUDIANTE	5	2	1	1	1	1	7	4	SAUTER	#NULL!	#NULL!	#NULL!	#NULL!	#NULL!	#NULL!	#NULL!	#NULL!	#NULL!	#NULL!	#NULL!	#NULL!	#NULL!	2	2	#NULL!	#NULL!	#NULL!	#NULL!	#NULL!	2	2	2	2	#NULL!	SAUTER	2
5	501586	501273	1970-03-06	2014-02-14		24	2	12	3	2	2	2	CHOMEUUR	1	8	2	2	1	1	1	1	SAUTER	2	#NULL!	#NULL!	#NULL!	#NULL!	#NULL!	#NULL!	#NULL!	#NULL!	#NULL!	#NULL!	#NULL!	#NULL!	1	2	4	1	2	2	4	2	2	2	2	#NULL!	SAUTER	2
6	500889	501326	1983-04-07	2014-02-22	SAUTER	31	1	9	3	2	2	2	CALL BOXEUSE	4	8	2	2	2	2	6	2	SAUTER	#NULL!	#NULL!	#NULL!	#NULL!	#NULL!	#NULL!	#NULL!	#NULL!	#NULL!	#NULL!	#NULL!	#NULL!	#NULL!	2	2	#NULL!	#NULL!	#NULL!	#NULL!	#NULL!	2	2	2	2	#NULL!	SAUTER	2
4	501091	500919	1956-02-09	2014-02-05	SAUTER	58	2	19	4	3	2	1	Magistrat	2	8	2	2	2	2	8	2	SAUTER	2	#NULL!	#NULL!	#NULL!	#NULL!	#NULL!	#NULL!	#NULL!	#NULL!	#NULL!	#NULL!	#NULL!	#NULL!	1	2	16	2	#NULL!	#NULL!	#NULL!	2	2	2	2	#NULL!	SAUTER	2
5	500895	501183	1980-01-18	2014-02-18		34	1	12	3	2	3	3	SANS EMP	1	2	1	1	2	2	6	1	SAUTER	1	2	2	2	2	2	2	2	2	2	2	1	1	1	2	2	2	#NULL!	#NULL!	#NULL!	1	2	2	2	#NULL!	SAUTER	2
5	501351	501025	1993-01-13	2014-02-07		21	2	15	4	3	3	3	ETUDIANT	5	3	1	1	1	1	4	3	SAUTER	1	2	2	2	2	2	2	2	2	2	1	2	1	1	2	2	2	#NULL!	#NULL!	#NULL!	1	2	2	2	19	SAUTER	2
5	504751	501271	1979-02-09	2014-02-17		34	2	10	3	2	3	2	MARIN	2	8	2	2	1	1	16	7	SAUTER	#NULL!	#NULL!	#NULL!	#NULL!	#NULL!	#NULL!	#NULL!	#NULL!	#NULL!	#NULL!	#NULL!	#NULL!	#NULL!	2	2	#NULL!	2	#NULL!	#NULL!	#NULL!	2	2	2	2	#NULL!	SAUTER	2
4	500438	500890	1984-06-17	2014-02-06	SAUTER	30	1	#NULL!	2	1	1	1	Femme au foyer	7	2	1	1	2	2	4	2	SAUTER	2	#NULL!	#NULL!	#NULL!	#NULL!	#NULL!	#NULL!	#NULL!	#NULL!	#NULL!	#NULL!	#NULL!	#NULL!	1	#NULL!	#NULL!	2	#NULL!	#NULL!	#NULL!	1	1	1	2	20	SAUTER	2
1	500109	500184	1958-01-01	2014-01-09	SAUTER	56	1	6	2	1	1	1	Commerçante	4	8	2	2	2	2	4	3	SAUTER	#NULL!	#NULL!	#NULL!	#NULL!	#NULL!	#NULL!	#NULL!	#NULL!	#NULL!	#NULL!	#NULL!	#NULL!	#NULL!	2	2	#NULL!	#NULL!	#NULL!	#NULL!	#NULL!	1	2	2	2	#NULL!	SAUTER	2
12	504403	502119	1939-08-18	2014-04-02		75	1	7	3	2	3	3	MENAGERE	7	3	1	1	4	1	10	5		#NULL!	#NULL!	#NULL!	#NULL!	#NULL!	#NULL!	#NULL!	#NULL!	#NULL!	#NULL!	#NULL!	#NULL!	#NULL!	2	2	#NULL!	#NULL!	#NULL!	#NULL!	#NULL!	1	2	2	2	74		2
7	503887	501650	1991-07-27	2014-02-27	SAUTER	22	1	17	4	3	4	3	ETUDIANTE	5	8	2	2	1	1	11	4	SAUTER	#NULL!	#NULL!	#NULL!	#NULL!	#NULL!	#NULL!	#NULL!	#NULL!	#NULL!	#NULL!	#NULL!	#NULL!	#NULL!	2	2	#NULL!	#NULL!	#NULL!	#NULL!	#NULL!	2	2	2	2	#NULL!	SAUTER	2
4	501091	500905	1992-02-05	2014-02-05	SAUTER	22	2	18	4	3	4	4	Etudiant	5	8	2	2	1	1	8	2	SAUTER	#NULL!	#NULL!	#NULL!	#NULL!	#NULL!	#NULL!	#NULL!	#NULL!	#NULL!	#NULL!	#NULL!	#NULL!	#NULL!	2	2	#NULL!	#NULL!	#NULL!	#NULL!	#NULL!	2	2	2	2	#NULL!	SAUTER	2
2	500366	500348	1952-11-25	2014-01-18	SAUTER	61	1	8	3	2	2	1	Commerçante	4	2	1	1	3	1	6	2	SAUTER	1	#NULL!	#NULL!	#NULL!	#NULL!	#NULL!	#NULL!	#NULL!	#NULL!	1	1	#NULL!	#NULL!	1	2	#NULL!	2	#NULL!	#NULL!	#NULL!	2	2	2	2	#NULL!	SAUTER	2
5	501516	501091	1984-05-18	2014-02-10		30	2	17	4	3	3	3	FONCTION	2	2	1	1	1	1	3	1	SAUTER	2	#NULL!	#NULL!	#NULL!	#NULL!	#NULL!	#NULL!	#NULL!	#NULL!	#NULL!	#NULL!	#NULL!	#NULL!	1	2	2	2	#NULL!	#NULL!	#NULL!	2	2	2	2	#NULL!	SAUTER	2
2	500176	500364	1976-01-01	2014-01-14	SAUTER	38	1	#NULL!	1	1	1	1	Sans emploi	7	4	3	3	2	2	21	20	SAUTER	#NULL!	#NULL!	#NULL!	#NULL!	#NULL!	#NULL!	#NULL!	#NULL!	#NULL!	#NULL!	#NULL!	#NULL!	#NULL!	2	2	#NULL!	#NULL!	#NULL!	#NULL!	#NULL!	2	2	2	2	#NULL!	SAUTER	2
2	500111	500206	1981-08-31	2014-01-11	SAUTER	33	1	12	3	2	3	2	Menagère	4	9	1	1	1	1	4	2	SAUTER	#NULL!	#NULL!	#NULL!	#NULL!	#NULL!	#NULL!	#NULL!	#NULL!	#NULL!	#NULL!	#NULL!	#NULL!	#NULL!	2	2	#NULL!	#NULL!	#NULL!	#NULL!	#NULL!	2	2	2	2	#NULL!	SAUTER	2
2	500111	505008	1981-08-31	2014-01-11	SAUTER	33	1	12	3	2	3	2	Ménagère	4	9	1	1	1	1	4	2	SAUTER	#NULL!	#NULL!	#NULL!	#NULL!	#NULL!	#NULL!	#NULL!	#NULL!	#NULL!	#NULL!	#NULL!	#NULL!	#NULL!	2	2	#NULL!	#NULL!	#NULL!	#NULL!	#NULL!	2	2	2	2	#NULL!	SAUTER	2
4	500771	500784	1984-06-08	2014-01-31	SAUTER	29	1	11	3	2	3	2	Femme au foyer	7	8	2	2	2	2	3	1	SAUTER	#NULL!	#NULL!	#NULL!	#NULL!	#NULL!	#NULL!	#NULL!	#NULL!	#NULL!	#NULL!	#NULL!	#NULL!	#NULL!	2	2	#NULL!	#NULL!	#NULL!	#NULL!	#NULL!	2	2	2	2	#NULL!	SAUTER	2
3	500431	500441	1978-10-04	2014-01-22	SAUTER	36	1	6	2	1	2	2	Couturière	4	2	1	1	2	2	7	5	SAUTER	#NULL!	#NULL!	#NULL!	#NULL!	#NULL!	#NULL!	#NULL!	#NULL!	#NULL!	#NULL!	#NULL!	#NULL!	#NULL!	2	2	#NULL!	#NULL!	#NULL!	#NULL!	#NULL!	2	2	2	2	#NULL!	SAUTER	2
4	500660	500844	1978-03-15	2014-02-02	SAUTER	39	1	12	3	2	2	1	Enseignante	2	2	1	1	1	1	8	5	SAUTER	#NULL!	#NULL!	#NULL!	#NULL!	#NULL!	#NULL!	#NULL!	#NULL!	#NULL!	#NULL!	#NULL!	#NULL!	#NULL!	2	2	#NULL!	#NULL!	#NULL!	#NULL!	#NULL!	2	2	2	2	#NULL!	SAUTER	2
5	500709	500941	1964-10-01	2014-02-08		50	2	6	2	1	1	1	AGENT BU	2	4	3	3	2	2	6	1	SAUTER	#NULL!	#NULL!	#NULL!	#NULL!	#NULL!	#NULL!	#NULL!	#NULL!	#NULL!	#NULL!	#NULL!	#NULL!	#NULL!	2	2	#NULL!	2	#NULL!	#NULL!	#NULL!	2	2	2	2	#NULL!	SAUTER	2
5	505151	501137	1946-01-07	2014-02-10		68	1	6	2	1	1	2	MENAGERE	1	2	1	1	2	2	3	3	SAUTER	#NULL!	#NULL!	#NULL!	#NULL!	#NULL!	#NULL!	#NULL!	#NULL!	#NULL!	#NULL!	#NULL!	#NULL!	#NULL!	2	2	#NULL!	2	#NULL!	#NULL!	#NULL!	2	2	2	2	#NULL!	SAUTER	2
5	500699	501221	1962-01-01	2014-02-08		48	2	7	2	1	1	1	INSPECTE	2	4	3	3	2	2	9	3	SAUTER	#NULL!	#NULL!	#NULL!	#NULL!	#NULL!	#NULL!	#NULL!	#NULL!	#NULL!	#NULL!	#NULL!	#NULL!	#NULL!	2	2	#NULL!	2	#NULL!	#NULL!	#NULL!	1	2	2	2	48	SAUTER	2
1	500145	500178	1984-01-01	2014-01-10	SAUTER	30	1	13	3	2	5	5	Sans emploi	7	2	1	1	1	1	5	1	SAUTER	#NULL!	#NULL!	#NULL!	#NULL!	#NULL!	#NULL!	#NULL!	#NULL!	#NULL!	#NULL!	#NULL!	#NULL!	#NULL!	2	2	#NULL!	#NULL!	#NULL!	#NULL!	#NULL!	2	1	1	2	#NULL!	SAUTER	2
7	501205	501662	1987-10-10	2014-03-03	SAUTER	27	1	10	3	2	5	3	COIFFEUSE	4	2	5	#NULL!	4	1	12	2	SAUTER	1	#NULL!	#NULL!	1	#NULL!	#NULL!	#NULL!	#NULL!	#NULL!	#NULL!	1	#NULL!	#NULL!	1	2	#NULL!	2	#NULL!	#NULL!	#NULL!	1	2	2	2	#NULL!	SAUTER	2
9	505612	501395	1985-01-14	2014-03-13	SAUTER	29	1	15	4	3	4	4	Gendarme	2	2	1	1	1	1	5	2	SAUTER	#NULL!	#NULL!	#NULL!	#NULL!	#NULL!	#NULL!	#NULL!	#NULL!	#NULL!	#NULL!	#NULL!	#NULL!	#NULL!	2	2	#NULL!	#NULL!	#NULL!	#NULL!	#NULL!	2	2	2	2	#NULL!	SAUTER	2
5	500715	501241	1993-01-02	2014-02-18		21	1	16	4	3	4	4	ETUDIANT	5	2	1	1	1	1	1	1	SAUTER	#NULL!	#NULL!	#NULL!	#NULL!	#NULL!	#NULL!	#NULL!	#NULL!	#NULL!	#NULL!	#NULL!	#NULL!	#NULL!	2	2	#NULL!	2	#NULL!	#NULL!	#NULL!	2	2	2	2	#NULL!	SAUTER	2
5	501486	501255	1994-10-08	2014-02-17		19	2	15	4	3	4	4	ETUDIANT	5	2	1	1	1	1	4	7	SAUTER	#NULL!	#NULL!	#NULL!	#NULL!	#NULL!	#NULL!	#NULL!	#NULL!	#NULL!	#NULL!	#NULL!	#NULL!	#NULL!	2	2	#NULL!	2	#NULL!	#NULL!	#NULL!	1	2	2	2	19	SAUTER	2
2	500326	500384	1986-09-12	2014-01-18	SAUTER	27	1	17	4	3	4	4	Sans emploi	7	5	1	1	1	1	4	7	SAUTER	#NULL!	#NULL!	#NULL!	#NULL!	#NULL!	#NULL!	#NULL!	#NULL!	#NULL!	#NULL!	#NULL!	#NULL!	#NULL!	2	2	#NULL!	#NULL!	#NULL!	#NULL!	#NULL!	2	2	2	2	#NULL!	SAUTER	2
4	500895	500881	1972-03-31	2014-02-03	SAUTER	42	1	8	2	1	5	2	Femme au foyer	7	2	1	1	3	1	10	15	SAUTER	#NULL!	#NULL!	#NULL!	#NULL!	#NULL!	#NULL!	#NULL!	#NULL!	#NULL!	#NULL!	#NULL!	#NULL!	#NULL!	2	2	#NULL!	#NULL!	#NULL!	#NULL!	#NULL!	2	2	2	2	#NULL!	SAUTER	2
5	500965	501246	1994-01-09	2014-02-08		20	2	15	4	3	4	3	ETUDIANT	5	8	2	2	1	1	1	1	SAUTER	2	#NULL!	#NULL!	#NULL!	#NULL!	#NULL!	#NULL!	#NULL!	#NULL!	#NULL!	#NULL!	#NULL!	#NULL!	1	#NULL!	#NULL!	2	#NULL!	#NULL!	#NULL!	2	2	2	2	#NULL!	SAUTER	1
8	504388	501368	1990-02-06	2014-03-07		24	1	15	4	3	2	2	ETUDIANTE	5	8	2	2	1	1	3	2		#NULL!	#NULL!	#NULL!	#NULL!	#NULL!	#NULL!	#NULL!	#NULL!	#NULL!	#NULL!	#NULL!	#NULL!	#NULL!	2	2	#NULL!	#NULL!	#NULL!	#NULL!	#NULL!	2	2	2	2	#NULL!		2
12	504413	502081	1988-11-09	2014-04-01		26	1	12	3	2	3	3	HOTESSE	3	2	1	1	1	1	8	5		#NULL!	#NULL!	#NULL!	#NULL!	#NULL!	#NULL!	#NULL!	#NULL!	#NULL!	#NULL!	#NULL!	#NULL!	#NULL!	2	2	#NULL!	#NULL!	#NULL!	#NULL!	#NULL!	1	2	2	2	22		2
2	500204	500287	1984-07-19	2014-01-13	SAUTER	29	1	16	4	3	2	1	Sage femme	3	1	3	3	2	2	7	3	SAUTER	#NULL!	#NULL!	#NULL!	#NULL!	#NULL!	#NULL!	#NULL!	#NULL!	#NULL!	#NULL!	#NULL!	#NULL!	#NULL!	2	2	#NULL!	#NULL!	#NULL!	#NULL!	#NULL!	1	2	2	2	25	SAUTER	2
14	503196	502528	1982-11-15	2014-04-15		31	1	16	4	3	2	1	SANS EMPLOI	7	10	2	2	1	1	5	2		#NULL!	#NULL!	#NULL!	#NULL!	#NULL!	#NULL!	#NULL!	#NULL!	#NULL!	#NULL!	#NULL!	#NULL!	#NULL!	2	2	#NULL!	#NULL!	#NULL!	#NULL!	#NULL!	2	2	2	2	#NULL!		1
4	500646	500584	1977-06-14	2014-02-01	SAUTER	38	2	19	4	3	2	2	Enseignant	4	1	3	3	2	2	5	2	SAUTER	#NULL!	#NULL!	#NULL!	#NULL!	#NULL!	#NULL!	#NULL!	#NULL!	#NULL!	#NULL!	#NULL!	#NULL!	#NULL!	2	2	#NULL!	#NULL!	#NULL!	#NULL!	#NULL!	2	2	2	2	#NULL!	SAUTER	2
14	503201	502370	1964-01-01	2014-04-11		50	1	5	2	1	1	1	COMMERCANTE	4	8	2	2	2	2	8	3		#NULL!	#NULL!	#NULL!	#NULL!	#NULL!	#NULL!	#NULL!	#NULL!	#NULL!	#NULL!	#NULL!	#NULL!	#NULL!	2	2	#NULL!	#NULL!	#NULL!	#NULL!	#NULL!	2	2	2	2	#NULL!		2
13	503493	502144	1978-11-16	2014-04-07	SAUTER	46	1	12	3	2	3	3	Enseignante	2	9	1	1	1	1	3	1	SAUTER	#NULL!	#NULL!	#NULL!	#NULL!	#NULL!	#NULL!	#NULL!	#NULL!	#NULL!	#NULL!	#NULL!	#NULL!	#NULL!	2	2	#NULL!	#NULL!	#NULL!	#NULL!	#NULL!	2	2	2	2	#NULL!	SAUTER	2
2	500233	500354	1981-01-28	2014-01-14	SAUTER	33	2	#NULL!	3	2	5	5	Topographe	4	2	1	1	1	1	4	1	SAUTER	#NULL!	#NULL!	#NULL!	#NULL!	#NULL!	#NULL!	#NULL!	#NULL!	#NULL!	#NULL!	#NULL!	#NULL!	#NULL!	2	2	#NULL!	#NULL!	#NULL!	#NULL!	#NULL!	2	2	2	2	#NULL!	SAUTER	2
5	504749	501225	1984-11-11	2014-02-17		29	1	8	3	2	3	3	COMMERC	4	3	1	1	1	1	16	4	SAUTER	#NULL!	#NULL!	#NULL!	#NULL!	#NULL!	#NULL!	#NULL!	#NULL!	#NULL!	#NULL!	#NULL!	#NULL!	#NULL!	2	2	#NULL!	2	#NULL!	#NULL!	#NULL!	2	2	2	2	#NULL!	SAUTER	2
13	503486	502292	1985-07-24	2014-04-08	SAUTER	32	1	6	2	1	1	1	Chômage	7	2	1	1	1	1	5	1	SAUTER	#NULL!	#NULL!	#NULL!	#NULL!	#NULL!	#NULL!	#NULL!	#NULL!	#NULL!	#NULL!	#NULL!	#NULL!	#NULL!	2	2	#NULL!	#NULL!	#NULL!	#NULL!	#NULL!	2	2	2	2	#NULL!	SAUTER	2
1	500009	500018	1967-07-26	2014-01-03	SAUTER	38	1	10	3	2	2	2	Couturière	4	2	1	1	2	2	15	3	SAUTER	#NULL!	#NULL!	#NULL!	#NULL!	#NULL!	#NULL!	#NULL!	#NULL!	#NULL!	#NULL!	#NULL!	#NULL!	#NULL!	2	2	#NULL!	#NULL!	#NULL!	#NULL!	#NULL!	2	2	1	2	37	SAUTER	2
2	500243	500314	1983-12-09	2014-01-18	SAUTER	31	1	#NULL!	3	2	2	2	Couturière	4	2	1	1	4	1	5	1	SAUTER	#NULL!	#NULL!	#NULL!	#NULL!	#NULL!	#NULL!	#NULL!	#NULL!	#NULL!	#NULL!	#NULL!	#NULL!	#NULL!	2	2	#NULL!	#NULL!	#NULL!	#NULL!	#NULL!	2	2	2	2	#NULL!	SAUTER	2
3	500411	500431	1984-01-04	2014-01-22	SAUTER	29	2	8	3	2	2	1	Technicien en b	4	2	1	1	1	1	3	1	SAUTER	#NULL!	#NULL!	#NULL!	#NULL!	#NULL!	#NULL!	#NULL!	#NULL!	#NULL!	#NULL!	#NULL!	#NULL!	#NULL!	2	2	#NULL!	#NULL!	#NULL!	#NULL!	#NULL!	2	2	2	2	#NULL!	SAUTER	2
13	503478	502151	1980-04-07	2014-04-05	SAUTER	34	1	12	3	2	3	2	Sécrétaire	4	8	2	2	1	1	5	2	SAUTER	2	#NULL!	#NULL!	#NULL!	#NULL!	#NULL!	#NULL!	#NULL!	#NULL!	#NULL!	#NULL!	#NULL!	#NULL!	1	2	#NULL!	#NULL!	#NULL!	#NULL!	#NULL!	2	2	2	2	#NULL!	SAUTER	2
11	503118	501993	1970-09-08	2014-03-29		43	2	12	3	2	3	3	HOE DAFF	3	2	1	1	2	2	4	2		#NULL!	#NULL!	#NULL!	#NULL!	#NULL!	#NULL!	#NULL!	#NULL!	#NULL!	#NULL!	#NULL!	#NULL!	#NULL!	2	2	#NULL!	#NULL!	#NULL!	#NULL!	#NULL!	1	2	2	2	40		2
2	500230	500210	1969-10-09	2014-01-15	SAUTER	45	2	18	4	3	5	5	Pasteur	4	8	2	2	2	2	2	4	SAUTER	#NULL!	#NULL!	#NULL!	#NULL!	#NULL!	#NULL!	#NULL!	#NULL!	#NULL!	#NULL!	#NULL!	#NULL!	#NULL!	2	2	#NULL!	#NULL!	#NULL!	#NULL!	#NULL!	2	2	2	2	#NULL!	SAUTER	2
3	500323	500498	1966-04-15	2014-01-23	SAUTER	48	1	#NULL!	2	1	1	1	Cultivatrice	1	8	2	2	3	1	2	3	SAUTER	#NULL!	#NULL!	#NULL!	#NULL!	#NULL!	#NULL!	#NULL!	#NULL!	#NULL!	#NULL!	#NULL!	#NULL!	#NULL!	2	2	#NULL!	#NULL!	#NULL!	#NULL!	#NULL!	2	2	2	2	#NULL!	SAUTER	2
11	503141	501934	1947-09-08	2014-03-27		67	1	6	2	1	#NULL!	#NULL!	RETRAITE	6	5	1	1	2	2	3	3		#NULL!	#NULL!	#NULL!	#NULL!	#NULL!	#NULL!	#NULL!	#NULL!	#NULL!	#NULL!	#NULL!	#NULL!	#NULL!	2	2	#NULL!	#NULL!	#NULL!	#NULL!	#NULL!	1	2	2	2	60		2
1	500144	500119	1984-08-24	2014-01-10	SAUTER	30	1	13	3	2	3	3	Sans emploi	7	8	2	2	1	1	1	1	SAUTER	#NULL!	#NULL!	#NULL!	#NULL!	#NULL!	#NULL!	#NULL!	#NULL!	#NULL!	#NULL!	#NULL!	#NULL!	#NULL!	2	2	#NULL!	#NULL!	#NULL!	#NULL!	#NULL!	1	1	1	2	25	SAUTER	2
5	500823	501232	1981-02-12	2014-02-07		32	2	15	4	3	2	2	JOURNALI	3	2	1	1	1	1	1	1	SAUTER	#NULL!	#NULL!	#NULL!	#NULL!	#NULL!	#NULL!	#NULL!	#NULL!	#NULL!	#NULL!	#NULL!	#NULL!	#NULL!	2	2	#NULL!	2	#NULL!	#NULL!	#NULL!	2	2	2	2	#NULL!	SAUTER	2
14	503224	502457	1990-05-04	2014-04-14		23	2	16	4	3	4	3	PROMOTEUR	4	9	1	1	1	1	1	1		#NULL!	#NULL!	#NULL!	#NULL!	#NULL!	#NULL!	#NULL!	#NULL!	#NULL!	#NULL!	#NULL!	#NULL!	#NULL!	2	2	#NULL!	#NULL!	#NULL!	#NULL!	#NULL!	2	2	2	2	#NULL!		2
5	500583	501077	1991-06-30	2014-02-07		22	1	14	4	3	4	4	ETUDIANT	5	8	2	2	1	1	1	1	SAUTER	#NULL!	#NULL!	#NULL!	#NULL!	#NULL!	#NULL!	#NULL!	#NULL!	#NULL!	#NULL!	#NULL!	#NULL!	#NULL!	2	2	#NULL!	2	#NULL!	#NULL!	#NULL!	1	2	2	2	22	SAUTER	2
6	500884	501323	1946-01-01	2014-02-22	SAUTER	67	1	6	2	1	1	1	SANS EMPLOI	7	8	2	2	3	1	3	3	SAUTER	2	#NULL!	#NULL!	#NULL!	#NULL!	#NULL!	#NULL!	#NULL!	#NULL!	#NULL!	#NULL!	#NULL!	#NULL!	1	2	#NULL!	2	#NULL!	#NULL!	#NULL!	2	2	2	2	#NULL!	SAUTER	1
4	501016	500557	1987-04-23	2014-02-05	SAUTER	27	2	8	3	2	5	5	COMMERCANT	4	8	2	2	1	1	5	4	SAUTER	#NULL!	#NULL!	#NULL!	#NULL!	#NULL!	#NULL!	#NULL!	#NULL!	#NULL!	#NULL!	#NULL!	#NULL!	#NULL!	2	2	#NULL!	#NULL!	#NULL!	#NULL!	#NULL!	2	2	2	2	#NULL!	SAUTER	2
3	500288	500486	1974-12-21	2014-01-22	SAUTER	39	2	#NULL!	3	2	2	2	Chômage	7	2	1	1	1	1	3	2	SAUTER	#NULL!	#NULL!	#NULL!	#NULL!	#NULL!	#NULL!	#NULL!	#NULL!	#NULL!	#NULL!	#NULL!	#NULL!	#NULL!	2	2	#NULL!	#NULL!	#NULL!	#NULL!	#NULL!	1	2	2	2	#NULL!	SAUTER	2
6	501761	501128	1994-06-21	2014-02-19	SAUTER	20	2	18	4	3	4	4	ETUDIANT	5	2	1	1	1	1	5	3	SAUTER	2	#NULL!	#NULL!	#NULL!	#NULL!	#NULL!	#NULL!	#NULL!	#NULL!	#NULL!	#NULL!	#NULL!	#NULL!	1	2	#NULL!	1	2	2	#NULL!	2	2	2	2	#NULL!	SAUTER	2
6	500918	502603	1958-01-15	2014-02-22	SAUTER	57	1	13	3	2	3	3	SANS EMPLOI	7	8	2	2	2	2	5	3	SAUTER	1	#NULL!	#NULL!	#NULL!	#NULL!	#NULL!	#NULL!	#NULL!	#NULL!	#NULL!	#NULL!	#NULL!	#NULL!	1	2	#NULL!	2	#NULL!	#NULL!	#NULL!	1	2	2	2	50	SAUTER	2
5	500718	501210	1975-08-22	2014-02-17		39	1	11	3	2	2	1	MENAGERE	1	8	2	2	2	2	9	5	SAUTER	2	#NULL!	#NULL!	#NULL!	#NULL!	#NULL!	#NULL!	#NULL!	#NULL!	#NULL!	#NULL!	#NULL!	#NULL!	1	#NULL!	#NULL!	2	#NULL!	#NULL!	#NULL!	1	1	1	2	38	SAUTER	2
7	501018	501415	1994-09-24	2014-02-27	SAUTER	21	1	9	3	2	3	3	COIFFEUSE	4	2	1	1	1	1	6	3	SAUTER	#NULL!	#NULL!	#NULL!	#NULL!	#NULL!	#NULL!	#NULL!	#NULL!	#NULL!	#NULL!	#NULL!	#NULL!	#NULL!	2	2	#NULL!	#NULL!	#NULL!	#NULL!	#NULL!	1	2	2	2	15	SAUTER	2
3	500303	500492	1974-04-30	2014-01-23	SAUTER	40	1	#NULL!	3	2	2	2	Femme au foyer	7	9	1	1	2	2	20	10	SAUTER	1	#NULL!	#NULL!	#NULL!	#NULL!	#NULL!	#NULL!	#NULL!	#NULL!	#NULL!	#NULL!	#NULL!	#NULL!	1	1	9	1	1	2	9	1	2	2	2	#NULL!	SAUTER	2
5	501781	501134	1987-03-07	2014-02-17		27	1	12	3	2	3	3	MENAGERE	1	8	2	2	1	1	2	1	SAUTER	#NULL!	#NULL!	#NULL!	#NULL!	#NULL!	#NULL!	#NULL!	#NULL!	#NULL!	#NULL!	#NULL!	#NULL!	#NULL!	2	2	#NULL!	2	#NULL!	#NULL!	#NULL!	1	2	2	2	24	SAUTER	2
12	504446	502012	1992-02-13	2014-04-04		21	2	10	3	2	3	3	MACON	4	9	1	1	1	1	3	1		#NULL!	#NULL!	#NULL!	#NULL!	#NULL!	#NULL!	#NULL!	#NULL!	#NULL!	#NULL!	#NULL!	#NULL!	#NULL!	1	#NULL!	#NULL!	#NULL!	#NULL!	#NULL!	#NULL!	1	#NULL!	#NULL!	#NULL!	#NULL!		1
3	500285	500503	1987-07-23	2014-01-22	SAUTER	27	2	11	3	2	4	3	Commerçant	4	8	2	2	1	1	3	1	SAUTER	2	#NULL!	#NULL!	#NULL!	#NULL!	#NULL!	#NULL!	#NULL!	#NULL!	#NULL!	#NULL!	#NULL!	#NULL!	1	2	5	2	#NULL!	#NULL!	#NULL!	2	2	2	2	#NULL!	SAUTER	2
7	501013	501412	1979-12-17	2014-02-27	SAUTER	35	1	13	3	2	5	1	INFORMATICIENNE	3	2	1	1	1	1	12	4	SAUTER	2	#NULL!	#NULL!	#NULL!	#NULL!	#NULL!	#NULL!	#NULL!	#NULL!	#NULL!	#NULL!	#NULL!	#NULL!	2	2	#NULL!	#NULL!	#NULL!	#NULL!	#NULL!	2	2	2	2	#NULL!	SAUTER	2
6	500908	501503	1957-06-05	2014-02-24	SAUTER	57	1	10	3	2	2	1	COMMERCANTE	4	8	2	2	2	2	6	2	SAUTER	#NULL!	#NULL!	#NULL!	#NULL!	#NULL!	#NULL!	#NULL!	#NULL!	#NULL!	#NULL!	#NULL!	#NULL!	#NULL!	2	2	#NULL!	#NULL!	#NULL!	#NULL!	#NULL!	1	2	2	2	50	SAUTER	2
14	503034	5002488	1964-08-08	2014-04-15	SAUTER	49	1	16	4	3	1	1	ENSEIGNA	2	7	2	2	2	2	7	2	SAUTER	#NULL!	#NULL!	#NULL!	#NULL!	#NULL!	#NULL!	#NULL!	#NULL!	#NULL!	#NULL!	#NULL!	#NULL!	#NULL!	2	2	#NULL!	#NULL!	#NULL!	#NULL!	#NULL!	2	2	2	2	#NULL!	SAUTER	2
2	500233	500404	1986-11-11	2014-01-14	SAUTER	28	1	#NULL!	4	3	4	1	Sociologue	4	#NULL!	#NULL!	#NULL!	1	1	4	1	SAUTER	#NULL!	#NULL!	#NULL!	#NULL!	#NULL!	#NULL!	#NULL!	#NULL!	#NULL!	#NULL!	#NULL!	#NULL!	#NULL!	2	2	#NULL!	#NULL!	#NULL!	#NULL!	#NULL!	1	2	2	2	30	SAUTER	2
4	501091	500904	1947-01-01	2014-02-05	SAUTER	67	2	#NULL!	4	3	1	1	Enseignant	6	8	2	2	2	2	8	2	SAUTER	2	#NULL!	#NULL!	#NULL!	#NULL!	#NULL!	#NULL!	#NULL!	#NULL!	#NULL!	#NULL!	#NULL!	#NULL!	1	2	4	1	1	2	4	2	2	2	2	#NULL!	SAUTER	2
6	503927	501586	1983-09-18	2014-02-24	SAUTER	31	1	8	3	2	1	2	COMMERCANTE	4	8	2	2	1	1	4	1	SAUTER	#NULL!	#NULL!	#NULL!	#NULL!	#NULL!	#NULL!	#NULL!	#NULL!	#NULL!	#NULL!	#NULL!	#NULL!	#NULL!	2	2	#NULL!	#NULL!	#NULL!	#NULL!	#NULL!	1	1	1	1	21	SAUTER	2
4	500479	500785	1935-01-30	2014-01-31	SAUTER	79	2	3	2	1	1	1	Planteur	6	8	1	1	2	2	12	3	SAUTER	2	#NULL!	#NULL!	#NULL!	#NULL!	#NULL!	#NULL!	#NULL!	#NULL!	#NULL!	#NULL!	#NULL!	#NULL!	1	1	#NULL!	2	#NULL!	#NULL!	#NULL!	1	1	1	2	#NULL!	SAUTER	2
2	500218	500301	1990-01-27	2014-01-18	SAUTER	24	1	13	4	3	3	3	Etudiante	5	8	2	2	1	1	8	2	SAUTER	#NULL!	#NULL!	#NULL!	#NULL!	#NULL!	#NULL!	#NULL!	#NULL!	#NULL!	#NULL!	#NULL!	#NULL!	#NULL!	1	#NULL!	#NULL!	#NULL!	#NULL!	#NULL!	#NULL!	2	2	2	2	#NULL!	SAUTER	2
4	500666	500668	1986-08-24	2014-01-28	SAUTER	47	2	6	2	1	1	1	Chauffeur	4	8	2	2	2	2	12	3	SAUTER	#NULL!	#NULL!	#NULL!	#NULL!	#NULL!	#NULL!	#NULL!	#NULL!	#NULL!	#NULL!	#NULL!	#NULL!	#NULL!	2	2	#NULL!	#NULL!	#NULL!	#NULL!	#NULL!	1	2	2	2	#NULL!	SAUTER	2
12	504522	502069	1979-06-04	2014-04-01		35	1	13	3	2	3	3	MENAGERE	7	9	1	1	1	1	5	1		#NULL!	#NULL!	#NULL!	#NULL!	#NULL!	#NULL!	#NULL!	#NULL!	#NULL!	#NULL!	#NULL!	#NULL!	#NULL!	2	2	#NULL!	#NULL!	#NULL!	#NULL!	#NULL!	2	2	2	2	#NULL!		2
4	500423	500650	1981-11-07	2014-01-27	SAUTER	23	2	14	4	3	3	3	Entrepreneur	4	2	1	1	2	2	4	4	SAUTER	#NULL!	#NULL!	#NULL!	#NULL!	#NULL!	#NULL!	#NULL!	#NULL!	#NULL!	#NULL!	#NULL!	#NULL!	#NULL!	2	2	#NULL!	#NULL!	#NULL!	#NULL!	#NULL!	2	2	2	2	#NULL!	SAUTER	2
7	500978	502610	1987-08-20	2014-02-26	SAUTER	27	1	10	3	2	5	2	SANS EMPLOI	7	8	2	2	1	1	1	1	SAUTER	#NULL!	#NULL!	#NULL!	#NULL!	#NULL!	#NULL!	#NULL!	#NULL!	#NULL!	#NULL!	#NULL!	#NULL!	#NULL!	2	2	#NULL!	#NULL!	#NULL!	#NULL!	#NULL!	1	2	2	2	22	SAUTER	2
6	501706	501122	1964-02-01	2014-02-21	SAUTER	50	2	14	4	3	2	1	COMPTABLE	3	8	2	2	2	2	8	7	SAUTER	1	#NULL!	#NULL!	#NULL!	#NULL!	#NULL!	#NULL!	#NULL!	#NULL!	#NULL!	#NULL!	#NULL!	#NULL!	1	1	#NULL!	1	2	2	#NULL!	1	2	2	2	#NULL!	SAUTER	2
4	500621	500578	1968-01-03	2014-01-27	SAUTER	46	1	12	3	2	2	2	Femme au foyer	7	2	1	1	2	2	7	4	SAUTER	#NULL!	#NULL!	#NULL!	#NULL!	#NULL!	#NULL!	#NULL!	#NULL!	#NULL!	#NULL!	#NULL!	#NULL!	#NULL!	2	2	#NULL!	#NULL!	#NULL!	#NULL!	#NULL!	1	2	2	2	43	SAUTER	2
7	501033	501446	1989-02-11	2014-03-01	SAUTER	25	1	8	3	2	5	5	SANS EMPLOI	7	2	1	1	1	1	11	6	SAUTER	#NULL!	#NULL!	#NULL!	#NULL!	#NULL!	#NULL!	#NULL!	#NULL!	#NULL!	#NULL!	#NULL!	#NULL!	#NULL!	2	2	#NULL!	#NULL!	#NULL!	#NULL!	#NULL!	2	2	2	2	#NULL!	SAUTER	2
14	503031	5002403	1981-10-18	2014-04-11	SAUTER	32	1	12	3	2	2	2	SANS EMP	7	2	1	1	2	2	8	4	SAUTER	#NULL!	#NULL!	#NULL!	#NULL!	#NULL!	#NULL!	#NULL!	#NULL!	#NULL!	#NULL!	#NULL!	#NULL!	#NULL!	2	2	#NULL!	#NULL!	#NULL!	#NULL!	#NULL!	1	2	1	2	18	SAUTER	2
5	500305	501140	1983-12-24	2014-02-08		31	1	13	3	2	3	1	MENAGERE	1	4	3	3	2	2	2	1	SAUTER	2	#NULL!	#NULL!	#NULL!	#NULL!	#NULL!	#NULL!	#NULL!	#NULL!	#NULL!	#NULL!	#NULL!	#NULL!	1	#NULL!	#NULL!	2	#NULL!	#NULL!	#NULL!	1	2	2	2	31	SAUTER	2
4	500921	500818	1993-11-13	2014-02-04	SAUTER	20	1	6	2	1	5	5	Couturière	4	8	2	2	2	2	2	1	SAUTER	#NULL!	#NULL!	#NULL!	#NULL!	#NULL!	#NULL!	#NULL!	#NULL!	#NULL!	#NULL!	#NULL!	#NULL!	#NULL!	2	2	#NULL!	#NULL!	#NULL!	#NULL!	#NULL!	1	2	2	2	19	SAUTER	2
5	501581	500976	1993-11-20	2014-02-14		21	2	12	3	2	3	3	CHOMEUUR	1	2	1	1	1	1	7	3	SAUTER	2	#NULL!	#NULL!	#NULL!	#NULL!	#NULL!	#NULL!	#NULL!	#NULL!	#NULL!	#NULL!	#NULL!	#NULL!	1	2	4	1	2	2	4	1	2	2	2	4	SAUTER	2
11	503113	501962	1951-04-18	2014-03-27		63	1	7	2	1	2	1	COMMERCN	4	8	2	2	2	2	6	2		#NULL!	#NULL!	#NULL!	#NULL!	#NULL!	#NULL!	#NULL!	#NULL!	#NULL!	#NULL!	#NULL!	#NULL!	#NULL!	2	2	#NULL!	#NULL!	#NULL!	#NULL!	#NULL!	1	2	2	1	60		2
9	501173	501748	1986-06-01	2014-03-12	SAUTER	27	2	13	3	2	1	2	Commerçant	4	8	2	2	1	1	1	1	SAUTER	#NULL!	#NULL!	#NULL!	#NULL!	#NULL!	#NULL!	#NULL!	#NULL!	#NULL!	#NULL!	#NULL!	#NULL!	#NULL!	2	2	#NULL!	#NULL!	#NULL!	#NULL!	#NULL!	2	2	2	2	#NULL!	SAUTER	2
5	501441	501068	1983-01-01	2014-02-10		31	1	8	3	2	3	1	COMMERC	4	4	3	3	1	1	6	5	SAUTER	1	2	2	2	2	2	2	2	2	2	2	2	1	1	1	1	1	1	1	1	2	2	2	2	28	SAUTER	2
3	500318	500496	1990-01-15	2014-01-22	SAUTER	24	2	#NULL!	4	3	2	2	Contrôleur de g	3	2	1	1	1	1	6	5	SAUTER	#NULL!	#NULL!	#NULL!	#NULL!	#NULL!	#NULL!	#NULL!	#NULL!	#NULL!	#NULL!	#NULL!	#NULL!	#NULL!	2	2	#NULL!	#NULL!	#NULL!	#NULL!	#NULL!	2	2	2	2	#NULL!	SAUTER	2
4	500558	500940	1970-07-31	2014-02-04	SAUTER	43	2	7	2	1	1	1	Technicien en b	4	2	1	1	1	1	3	2	SAUTER	#NULL!	#NULL!	#NULL!	#NULL!	#NULL!	#NULL!	#NULL!	#NULL!	#NULL!	#NULL!	#NULL!	#NULL!	#NULL!	2	2	#NULL!	#NULL!	#NULL!	#NULL!	#NULL!	2	2	2	2	#NULL!	SAUTER	2
5	501596	500977	1980-10-30	2014-02-14		34	2	12	3	2	3	5	GARDE CO	2	2	1	1	1	1	8	5	SAUTER	#NULL!	#NULL!	#NULL!	#NULL!	#NULL!	#NULL!	#NULL!	#NULL!	#NULL!	#NULL!	#NULL!	#NULL!	#NULL!	2	2	#NULL!	2	#NULL!	#NULL!	#NULL!	2	2	2	2	#NULL!	SAUTER	2
5	500810	500952	1992-10-18	2014-02-10		23	2	13	3	2	3	3	ETUDIANT	5	5	1	1	1	1	5	3	SAUTER	#NULL!	#NULL!	#NULL!	#NULL!	#NULL!	#NULL!	#NULL!	#NULL!	#NULL!	#NULL!	#NULL!	#NULL!	#NULL!	2	2	#NULL!	2	#NULL!	#NULL!	#NULL!	2	2	2	2	#NULL!	SAUTER	2
4	500775	500893	1985-02-14	2014-02-05	SAUTER	29	2	10	3	2	4	4	Décorateur	4	2	1	1	2	2	5	3	SAUTER	#NULL!	#NULL!	#NULL!	#NULL!	#NULL!	#NULL!	#NULL!	#NULL!	#NULL!	#NULL!	#NULL!	#NULL!	#NULL!	2	2	#NULL!	#NULL!	#NULL!	#NULL!	#NULL!	2	2	2	2	#NULL!	SAUTER	2
4	500615	500690	1988-11-16	2014-01-28	SAUTER	25	1	17	4	3	4	3	Etudiante	5	8	2	2	1	1	2	1	SAUTER	#NULL!	#NULL!	#NULL!	#NULL!	#NULL!	#NULL!	#NULL!	#NULL!	#NULL!	#NULL!	#NULL!	#NULL!	#NULL!	2	2	#NULL!	#NULL!	#NULL!	#NULL!	#NULL!	2	2	2	2	#NULL!	SAUTER	2
4	500721	500776	1927-01-01	2014-01-31	SAUTER	87	1	4	2	1	3	2	Femme au foyer	7	2	1	1	3	1	6	3	SAUTER	#NULL!	#NULL!	#NULL!	#NULL!	#NULL!	#NULL!	#NULL!	#NULL!	#NULL!	#NULL!	#NULL!	#NULL!	#NULL!	2	2	#NULL!	#NULL!	#NULL!	#NULL!	#NULL!	1	2	2	2	30	SAUTER	2
13	503461	502373	1985-11-12	2014-04-09	SAUTER	28	2	12	3	2	2	2	Institutrice	2	8	2	2	2	2	4	2	SAUTER	#NULL!	#NULL!	#NULL!	#NULL!	#NULL!	#NULL!	#NULL!	#NULL!	#NULL!	#NULL!	#NULL!	#NULL!	#NULL!	2	2	#NULL!	#NULL!	#NULL!	#NULL!	#NULL!	2	2	2	2	#NULL!	SAUTER	2
1	500138	500082	1973-09-01	2014-01-09	SAUTER	40	1	#NULL!	3	2	5	5	Sans emploi	7	2	1	1	1	1	2	1	SAUTER	#NULL!	#NULL!	#NULL!	#NULL!	#NULL!	#NULL!	#NULL!	#NULL!	#NULL!	#NULL!	#NULL!	#NULL!	#NULL!	2	2	#NULL!	#NULL!	#NULL!	#NULL!	#NULL!	2	2	2	2	#NULL!	SAUTER	2
10	503611	501887	1957-12-03	2014-03-21	SAUTER	57	1	7	2	1	2	2	Chomage	7	8	2	2	2	2	6	3	SAUTER	#NULL!	#NULL!	#NULL!	#NULL!	#NULL!	#NULL!	#NULL!	#NULL!	#NULL!	#NULL!	#NULL!	#NULL!	#NULL!	2	2	#NULL!	#NULL!	#NULL!	#NULL!	#NULL!	2	2	2	2	#NULL!	SAUTER	2
3	500451	500407	1990-03-03	2014-01-22	SAUTER	23	2	8	3	2	4	4	Chauffeur	4	2	1	1	1	1	9	4	SAUTER	#NULL!	#NULL!	#NULL!	#NULL!	#NULL!	#NULL!	#NULL!	#NULL!	#NULL!	#NULL!	#NULL!	#NULL!	#NULL!	2	2	#NULL!	#NULL!	#NULL!	#NULL!	#NULL!	2	2	2	2	#NULL!	SAUTER	2
13	503513	502317	1956-08-03	2014-04-08	SAUTER	58	2	20	4	3	2	1	Cadre contractu	2	2	1	1	2	2	7	3	SAUTER	1	1	1	1	1	1	1	1	1	1	1	1	1	1	2	34	2	#NULL!	#NULL!	#NULL!	1	2	2	2	54	SAUTER	2
7	501088	501658	1983-01-01	2014-02-25	SAUTER	30	1	0	1	1	1	1	COMMERCANTE	4	4	4	3	1	1	7	3	SAUTER	#NULL!	#NULL!	#NULL!	#NULL!	#NULL!	#NULL!	#NULL!	#NULL!	#NULL!	#NULL!	#NULL!	#NULL!	#NULL!	2	2	#NULL!	#NULL!	#NULL!	#NULL!	#NULL!	1	2	2	2	28	SAUTER	2
13	503521	502214	1958-01-01	2014-04-05	SAUTER	55	1	6	2	1	5	5	Femme au foyer	7	8	2	2	1	1	13	5	SAUTER	2	#NULL!	#NULL!	#NULL!	#NULL!	#NULL!	#NULL!	#NULL!	#NULL!	#NULL!	#NULL!	#NULL!	#NULL!	1	#NULL!	2	2	#NULL!	#NULL!	#NULL!	1	2	2	2	50	SAUTER	2
7	503893	501591	1992-01-15	2014-03-01	SAUTER	22	1	16	4	3	3	2	ETUDIANTE	5	8	2	2	1	1	9	3	SAUTER	#NULL!	#NULL!	#NULL!	#NULL!	#NULL!	#NULL!	#NULL!	#NULL!	#NULL!	#NULL!	#NULL!	#NULL!	#NULL!	2	2	#NULL!	#NULL!	#NULL!	#NULL!	#NULL!	1	2	2	2	15	SAUTER	2
2	500216	500374	1970-09-12	2014-01-15	SAUTER	43	1	12	3	2	2	1	Ménagère	7	5	1	1	2	2	9	3	SAUTER	#NULL!	#NULL!	#NULL!	#NULL!	#NULL!	#NULL!	#NULL!	#NULL!	#NULL!	#NULL!	#NULL!	#NULL!	#NULL!	2	2	#NULL!	#NULL!	#NULL!	#NULL!	#NULL!	1	2	2	2	34	SAUTER	2
9	501173	501747	1986-05-04	2014-03-12	SAUTER	27	1	10	3	2	5	5	Caissière	3	8	2	2	1	1	3	1	SAUTER	#NULL!	#NULL!	#NULL!	#NULL!	#NULL!	#NULL!	#NULL!	#NULL!	#NULL!	#NULL!	#NULL!	#NULL!	#NULL!	2	2	#NULL!	#NULL!	#NULL!	#NULL!	#NULL!	1	2	2	2	#NULL!	SAUTER	2
1	500013	500117	1993-04-25	2014-01-06	SAUTER	21	2	11	3	2	4	1	Sans emploi	7	2	1	1	1	1	17	5	SAUTER	1	#NULL!	#NULL!	#NULL!	#NULL!	#NULL!	#NULL!	#NULL!	#NULL!	#NULL!	#NULL!	#NULL!	#NULL!	1	2	#NULL!	1	2	2	#NULL!	2	2	2	2	#NULL!	SAUTER	2
1	500118	500164	1992-01-01	2014-01-09	SAUTER	22	2	9	3	2	4	3	Technicien d'in	4	2	1	1	1	1	7	2	SAUTER	2	#NULL!	#NULL!	#NULL!	#NULL!	#NULL!	#NULL!	#NULL!	#NULL!	#NULL!	#NULL!	#NULL!	#NULL!	1	2	6	1	#NULL!	#NULL!	#NULL!	1	2	2	2	20	SAUTER	2
10	503949	501976	1971-10-14	2014-03-25	SAUTER	43	1	6	2	1	2	2	SANS EMPLOI	7	9	1	1	2	2	11	3	SAUTER	1	#NULL!	1	1	#NULL!	#NULL!	#NULL!	#NULL!	#NULL!	#NULL!	#NULL!	#NULL!	#NULL!	1	2	5	2	2	2	#NULL!	2	2	2	2	#NULL!	SAUTER	2
4	500533	500852	1980-05-12	2014-02-05	SAUTER	33	1	14	4	3	#NULL!	1	Femme au foyer	7	8	2	2	2	2	8	2	SAUTER	#NULL!	#NULL!	#NULL!	#NULL!	#NULL!	#NULL!	#NULL!	#NULL!	#NULL!	#NULL!	#NULL!	#NULL!	#NULL!	2	2	#NULL!	#NULL!	#NULL!	#NULL!	#NULL!	1	2	2	2	#NULL!	SAUTER	2
5	500844	500921	1962-02-01	2014-02-08		52	2	17	4	3	5	2	ENSEIGNA	2	8	2	2	2	2	4	1	SAUTER	#NULL!	#NULL!	#NULL!	#NULL!	#NULL!	#NULL!	#NULL!	#NULL!	#NULL!	#NULL!	#NULL!	#NULL!	#NULL!	2	2	#NULL!	2	#NULL!	#NULL!	#NULL!	2	2	2	2	#NULL!	SAUTER	2
2	500205	500342	1992-10-13	2014-01-14	SAUTER	21	2	15	4	3	4	4	Etudiant	5	8	2	2	1	1	2	4	SAUTER	#NULL!	#NULL!	#NULL!	#NULL!	#NULL!	#NULL!	#NULL!	#NULL!	#NULL!	#NULL!	#NULL!	#NULL!	#NULL!	2	2	#NULL!	#NULL!	#NULL!	#NULL!	#NULL!	2	2	2	2	#NULL!	SAUTER	2
14	503188	502379	1986-02-22	2014-04-12		28	2	18	4	3	3	3	ETUDIANT	5	5	1	1	1	1	2	4		#NULL!	#NULL!	#NULL!	#NULL!	#NULL!	#NULL!	#NULL!	#NULL!	#NULL!	#NULL!	#NULL!	#NULL!	#NULL!	2	2	#NULL!	#NULL!	#NULL!	#NULL!	#NULL!	2	2	2	2	#NULL!		2
4	500790	500898	1990-11-25	2014-02-05	SAUTER	23	1	14	4	3	4	3	Etudiante	5	8	2	2	1	1	3	5	SAUTER	#NULL!	#NULL!	#NULL!	#NULL!	#NULL!	#NULL!	#NULL!	#NULL!	#NULL!	#NULL!	#NULL!	#NULL!	#NULL!	2	2	#NULL!	#NULL!	#NULL!	#NULL!	#NULL!	2	2	2	2	#NULL!	SAUTER	2
5	500673	501021	1987-05-20	2014-02-10		26	2	17	4	3	3	2	ETUDIANT	5	4	3	3	1	1	1	1	SAUTER	#NULL!	#NULL!	#NULL!	#NULL!	#NULL!	#NULL!	#NULL!	#NULL!	#NULL!	#NULL!	#NULL!	#NULL!	#NULL!	2	2	#NULL!	2	#NULL!	#NULL!	#NULL!	2	2	2	2	#NULL!	SAUTER	2
14	503067	502434	1986-02-28	2014-04-11	SAUTER	28	2	13	3	2	4	4	SANS EMP	7	8	2	2	1	1	1	1	SAUTER	2	#NULL!	#NULL!	#NULL!	#NULL!	#NULL!	#NULL!	#NULL!	#NULL!	#NULL!	#NULL!	#NULL!	#NULL!	1	1	3	2	#NULL!	#NULL!	#NULL!	2	2	2	2	#NULL!	SAUTER	2
4	500785	500729	1988-03-08	2014-02-06	SAUTER	25	1	13	3	2	2	2	Enseignante	2	7	2	2	1	1	1	1	SAUTER	#NULL!	#NULL!	#NULL!	#NULL!	#NULL!	#NULL!	#NULL!	#NULL!	#NULL!	#NULL!	#NULL!	#NULL!	#NULL!	2	2	#NULL!	#NULL!	#NULL!	#NULL!	#NULL!	2	2	2	2	#NULL!	SAUTER	2
13	503557	502222	1989-05-30	2014-04-05	SAUTER	25	2	15	4	3	3	3	Etudiante	5	8	2	2	1	1	1	1	SAUTER	#NULL!	#NULL!	#NULL!	#NULL!	#NULL!	#NULL!	#NULL!	#NULL!	#NULL!	#NULL!	#NULL!	#NULL!	#NULL!	2	2	#NULL!	#NULL!	#NULL!	#NULL!	#NULL!	2	2	2	2	#NULL!	SAUTER	2
13	503546	502262	1982-03-02	2014-04-07	SAUTER	32	2	12	3	2	3	3	CHAUFFEUR	3	2	1	1	1	1	1	1	SAUTER	#NULL!	#NULL!	#NULL!	#NULL!	#NULL!	#NULL!	#NULL!	#NULL!	#NULL!	#NULL!	#NULL!	#NULL!	#NULL!	2	2	#NULL!	#NULL!	#NULL!	#NULL!	#NULL!	2	2	2	2	#NULL!	SAUTER	2
5	500818	501234	1989-01-01	2014-02-14		25	2	15	4	3	3	2	JOURNALI	2	1	4	3	1	1	1	1	SAUTER	#NULL!	#NULL!	#NULL!	#NULL!	#NULL!	#NULL!	#NULL!	#NULL!	#NULL!	#NULL!	#NULL!	#NULL!	#NULL!	2	2	#NULL!	2	#NULL!	#NULL!	#NULL!	2	2	2	2	#NULL!	SAUTER	2
4	504774	500632	1990-08-31	2014-01-28	SAUTER	23	1	18	4	3	3	3		#NULL!	9	1	1	1	1	1	1	SAUTER	#NULL!	#NULL!	#NULL!	#NULL!	#NULL!	#NULL!	#NULL!	#NULL!	#NULL!	#NULL!	#NULL!	#NULL!	#NULL!	2	2	#NULL!	#NULL!	#NULL!	#NULL!	#NULL!	1	2	2	2	0	SAUTER	2
4	500548	500936	1990-05-09	2014-02-05	SAUTER	23	1	16	4	3	1	1	Etudiante	5	8	2	2	1	1	2	2	SAUTER	#NULL!	#NULL!	#NULL!	#NULL!	#NULL!	#NULL!	#NULL!	#NULL!	#NULL!	#NULL!	#NULL!	#NULL!	#NULL!	2	2	#NULL!	#NULL!	#NULL!	#NULL!	#NULL!	1	2	2	2	23	SAUTER	2
4	500438	500761	1989-06-04	2014-02-07	SAUTER	25	1	15	4	3	3	5	Promotrice	5	2	1	1	1	1	1	1	SAUTER	2	#NULL!	#NULL!	#NULL!	#NULL!	#NULL!	#NULL!	#NULL!	#NULL!	#NULL!	#NULL!	#NULL!	#NULL!	1	2	#NULL!	2	#NULL!	#NULL!	#NULL!	2	2	2	2	#NULL!	SAUTER	2
3	500323	500399	1978-05-30	2014-01-23	SAUTER	36	2	#NULL!	4	3	1	1	Enseignant	2	8	2	2	1	1	1	1	SAUTER	#NULL!	#NULL!	#NULL!	#NULL!	#NULL!	#NULL!	#NULL!	#NULL!	#NULL!	#NULL!	#NULL!	#NULL!	#NULL!	2	2	#NULL!	#NULL!	#NULL!	#NULL!	#NULL!	1	2	2	2	33	SAUTER	2
12	504546	502068	1964-04-04	2014-03-31		50	2	16	4	3	2	2	OPERATEUR ECONO	4	5	1	1	1	1	1	1		#NULL!	#NULL!	#NULL!	#NULL!	#NULL!	#NULL!	#NULL!	#NULL!	#NULL!	#NULL!	#NULL!	#NULL!	#NULL!	2	2	#NULL!	#NULL!	#NULL!	#NULL!	#NULL!	2	#NULL!	#NULL!	#NULL!	#NULL!		2
12	504469	500985	1984-04-03	2014-04-02		30	2	10	3	2	3	3	INFORMAT	4	2	1	1	1	1	1	1		#NULL!	#NULL!	#NULL!	#NULL!	#NULL!	#NULL!	#NULL!	#NULL!	#NULL!	#NULL!	#NULL!	#NULL!	#NULL!	2	2	#NULL!	#NULL!	#NULL!	#NULL!	#NULL!	2	#NULL!	#NULL!	#NULL!	#NULL!		2
14	503074	502470	1988-10-17	2014-04-14	SAUTER	25	2	20	4	3	4	3	ETUDIANT	5	3	1	1	1	1	1	1	SAUTER	#NULL!	#NULL!	#NULL!	#NULL!	#NULL!	#NULL!	#NULL!	#NULL!	#NULL!	#NULL!	#NULL!	#NULL!	#NULL!	2	2	#NULL!	#NULL!	#NULL!	#NULL!	#NULL!	2	2	2	2	#NULL!	SAUTER	2
13	503531	502358	1990-03-22	2014-04-09	SAUTER	24	2	11	3	2	3	3	GENDARME	2	4	4	3	1	1	1	1	SAUTER	#NULL!	#NULL!	#NULL!	#NULL!	#NULL!	#NULL!	#NULL!	#NULL!	#NULL!	#NULL!	#NULL!	#NULL!	#NULL!	2	2	#NULL!	#NULL!	#NULL!	#NULL!	#NULL!	2	2	2	2	#NULL!	SAUTER	2
5	500980	501279	1993-08-05	2014-02-14		21	2	14	4	3	4	3	ETUDIANT	5	2	1	1	1	1	1	1	SAUTER	#NULL!	#NULL!	#NULL!	#NULL!	#NULL!	#NULL!	#NULL!	#NULL!	#NULL!	#NULL!	#NULL!	#NULL!	#NULL!	2	2	#NULL!	2	#NULL!	#NULL!	#NULL!	2	2	2	2	#NULL!	SAUTER	2
5	501261	501028	1992-10-16	2014-02-08		21	2	13	3	2	4	4	AGENT IM	4	2	1	1	1	1	1	1	SAUTER	1	1	1	2	2	2	2	2	2	2	2	2	2	1	2	1	2	#NULL!	#NULL!	#NULL!	1	2	2	2	19	SAUTER	2
5	505063	501274	1987-01-28	2014-02-10		28	2	14	4	3	2	3	ETUDIANT	5	8	2	2	1	1	1	1	SAUTER	#NULL!	#NULL!	#NULL!	#NULL!	#NULL!	#NULL!	#NULL!	#NULL!	#NULL!	#NULL!	#NULL!	#NULL!	#NULL!	2	2	#NULL!	2	#NULL!	#NULL!	#NULL!	2	2	2	2	#NULL!	SAUTER	2
11	503120	501991	1973-02-05	2014-03-26		41	2	10	3	2	#NULL!	3	COMMERCA	4	2	1	1	4	1	1	1		#NULL!	#NULL!	#NULL!	#NULL!	#NULL!	#NULL!	#NULL!	#NULL!	#NULL!	#NULL!	#NULL!	#NULL!	#NULL!	2	2	#NULL!	#NULL!	#NULL!	#NULL!	#NULL!	2	2	2	2	#NULL!		2
11	503108	501869	1968-10-18	2014-07-27		66	1	6	2	1	2	2	SANS EMPLOI	7	9	1	1	2	2	3	3		#NULL!	#NULL!	#NULL!	#NULL!	#NULL!	#NULL!	#NULL!	#NULL!	#NULL!	#NULL!	#NULL!	#NULL!	#NULL!	2	2	#NULL!	#NULL!	#NULL!	#NULL!	#NULL!	1	2	2	2	64		2
4	500751	500779	1983-11-27	2014-01-31	SAUTER	30	1	11	3	2	2	3	Planteur	1	2	1	1	1	1	10	9	SAUTER	#NULL!	#NULL!	#NULL!	#NULL!	#NULL!	#NULL!	#NULL!	#NULL!	#NULL!	#NULL!	#NULL!	#NULL!	#NULL!	2	2	#NULL!	#NULL!	#NULL!	#NULL!	#NULL!	1	2	2	2	28	SAUTER	2
3	500318	500495	1990-11-20	2014-01-23	SAUTER	24	2	#NULL!	4	3	1	1	Etudiant	5	2	1	1	1	1	6	5	SAUTER	1	2	2	2	2	2	2	2	1	1	2	2	2	1	1	1	2	#NULL!	#NULL!	#NULL!	1	2	2	2	#NULL!	SAUTER	2
3	500416	500381	1943-07-17	2014-01-22	SAUTER	71	1	8	3	2	2	1	Employé de bure	6	2	1	1	2	2	5	4	SAUTER	#NULL!	#NULL!	#NULL!	#NULL!	#NULL!	#NULL!	#NULL!	#NULL!	#NULL!	#NULL!	#NULL!	#NULL!	#NULL!	2	2	#NULL!	#NULL!	#NULL!	#NULL!	#NULL!	1	2	2	2	#NULL!	SAUTER	2
5	501386	501204	1983-01-02	2014-02-10		30	1	6	2	1	5	5	MMENAGER	1	2	1	1	1	1	5	4	SAUTER	1	2	1	2	2	2	2	2	2	2	2	2	2	1	2	#NULL!	1	2	2	#NULL!	1	2	2	2	23	SAUTER	2
1	500109	500185	1990-10-26	2014-01-09	SAUTER	23	1	18	4	3	4	2	Etudiante	5	8	2	2	1	1	4	3	SAUTER	#NULL!	#NULL!	#NULL!	#NULL!	#NULL!	#NULL!	#NULL!	#NULL!	#NULL!	#NULL!	#NULL!	#NULL!	#NULL!	2	2	#NULL!	#NULL!	#NULL!	#NULL!	#NULL!	2	2	2	2	#NULL!	SAUTER	2
1	500031	500073	1982-02-21	2014-01-07	SAUTER	31	2	#NULL!	3	2	5	5	Electricien	4	2	1	1	1	1	8	6	SAUTER	1	1	#NULL!	#NULL!	#NULL!	#NULL!	#NULL!	#NULL!	#NULL!	#NULL!	#NULL!	#NULL!	#NULL!	1	1	1	1	1	1	1	2	2	2	2	#NULL!	SAUTER	1
14	503072	502450	1991-06-10	2014-04-14	SAUTER	22	2	16	4	3	2	2	ETUDIANT	5	5	1	1	1	1	4	3	SAUTER	#NULL!	#NULL!	#NULL!	#NULL!	#NULL!	#NULL!	#NULL!	#NULL!	#NULL!	#NULL!	#NULL!	#NULL!	#NULL!	2	2	#NULL!	#NULL!	#NULL!	#NULL!	#NULL!	1	2	2	2	17	SAUTER	2
13	503452	502402	1959-08-08	2014-04-09	SAUTER	55	1	8	3	2	2	2	Couturière	4	8	2	2	4	1	4	3	SAUTER	#NULL!	#NULL!	#NULL!	#NULL!	#NULL!	#NULL!	#NULL!	#NULL!	#NULL!	#NULL!	#NULL!	#NULL!	#NULL!	2	2	#NULL!	#NULL!	#NULL!	#NULL!	#NULL!	2	2	2	2	#NULL!	SAUTER	2
3	500550	500520	1960-07-18	2014-01-24	SAUTER	54	1	#NULL!	2	1	1	1	Cuisinière	4	2	1	1	3	1	7	5	SAUTER	1	#NULL!	#NULL!	#NULL!	#NULL!	#NULL!	#NULL!	#NULL!	#NULL!	#NULL!	#NULL!	#NULL!	#NULL!	1	2	0	2	#NULL!	#NULL!	#NULL!	1	2	2	2	0	SAUTER	2
4	500553	500938	1953-03-13	2014-02-03	SAUTER	61	2	12	3	2	2	1	Technicien de m	4	2	1	1	1	1	15	10	SAUTER	#NULL!	#NULL!	#NULL!	#NULL!	#NULL!	#NULL!	#NULL!	#NULL!	#NULL!	#NULL!	#NULL!	#NULL!	#NULL!	2	2	#NULL!	#NULL!	#NULL!	#NULL!	#NULL!	2	2	2	2	#NULL!	SAUTER	2
3	500308	500479	1986-06-02	2014-01-23	SAUTER	26	2	15	4	3	3	3	Etudiante	5	8	2	2	2	2	6	4	SAUTER	#NULL!	#NULL!	#NULL!	#NULL!	#NULL!	#NULL!	#NULL!	#NULL!	#NULL!	#NULL!	#NULL!	#NULL!	#NULL!	2	2	#NULL!	#NULL!	#NULL!	#NULL!	#NULL!	2	2	2	2	#NULL!	SAUTER	2
4	500468	500862	1992-09-18	2014-02-03	SAUTER	21	1	13	3	2	5	5	Commerçante	4	8	2	2	1	1	3	2	SAUTER	#NULL!	#NULL!	#NULL!	#NULL!	#NULL!	#NULL!	#NULL!	#NULL!	#NULL!	#NULL!	#NULL!	#NULL!	#NULL!	2	2	#NULL!	#NULL!	#NULL!	#NULL!	#NULL!	1	2	2	2	19	SAUTER	2
1	500060	500090	1971-04-02	2014-01-06	SAUTER	42	1	10	3	2	3	3	Infirmière	3	2	1	1	2	2	3	2	SAUTER	#NULL!	#NULL!	#NULL!	#NULL!	#NULL!	#NULL!	#NULL!	#NULL!	#NULL!	#NULL!	#NULL!	#NULL!	#NULL!	2	2	#NULL!	#NULL!	#NULL!	#NULL!	#NULL!	2	2	2	2	#NULL!	SAUTER	2
9	501218	501387	1989-06-20	2014-03-19	SAUTER	24	1	10	3	2	2	1	Femme au foyer	7	2	1	1	1	1	6	4	SAUTER	2	#NULL!	#NULL!	#NULL!	#NULL!	#NULL!	#NULL!	#NULL!	#NULL!	#NULL!	#NULL!	#NULL!	#NULL!	1	2	#NULL!	2	#NULL!	#NULL!	#NULL!	2	2	2	2	#NULL!	SAUTER	2
9	504764	501853	1989-09-07	2014-03-19	SAUTER	27	1	10	3	2	4	4	Couturière	4	7	2	2	1	1	3	2	SAUTER	#NULL!	#NULL!	#NULL!	#NULL!	#NULL!	#NULL!	#NULL!	#NULL!	#NULL!	#NULL!	#NULL!	#NULL!	#NULL!	2	2	#NULL!	#NULL!	#NULL!	#NULL!	#NULL!	2	2	2	2	#NULL!	SAUTER	2
5	505054	501267	1964-06-01	2014-02-10		50	2	12	3	2	2	2	SYNDICAL	3	8	2	2	2	2	6	4	SAUTER	#NULL!	#NULL!	#NULL!	#NULL!	#NULL!	#NULL!	#NULL!	#NULL!	#NULL!	#NULL!	#NULL!	#NULL!	#NULL!	2	2	#NULL!	2	#NULL!	#NULL!	#NULL!	2	2	2	2	#NULL!	SAUTER	2
5	501296	501170	1993-01-27	2014-02-14		21	1	14	4	3	5	4	ETUDIANT	4	2	1	1	1	1	8	5	SAUTER	#NULL!	#NULL!	#NULL!	#NULL!	#NULL!	#NULL!	#NULL!	#NULL!	#NULL!	#NULL!	#NULL!	#NULL!	#NULL!	2	2	#NULL!	2	#NULL!	#NULL!	#NULL!	2	2	2	2	#NULL!	SAUTER	2
3	500293	500490	1980-06-24	2014-01-23	SAUTER	33	1	#NULL!	4	3	5	5	Enseignante	2	2	1	1	1	1	13	8	SAUTER	#NULL!	#NULL!	#NULL!	#NULL!	#NULL!	#NULL!	#NULL!	#NULL!	#NULL!	#NULL!	#NULL!	#NULL!	#NULL!	2	2	#NULL!	#NULL!	#NULL!	#NULL!	#NULL!	2	2	2	2	#NULL!	SAUTER	2
5	500814	501032	1994-01-03	2014-02-08		20	2	15	4	3	3	2	ETUDIANT	5	8	2	2	1	1	5	3	SAUTER	#NULL!	#NULL!	#NULL!	#NULL!	#NULL!	#NULL!	#NULL!	#NULL!	#NULL!	#NULL!	#NULL!	#NULL!	#NULL!	2	2	#NULL!	2	#NULL!	#NULL!	#NULL!	2	2	2	2	#NULL!	SAUTER	2
5	501156	501004	1965-01-26	2014-02-07		49	1	12	3	2	2	1	ENSEIGNA	2	2	1	1	2	2	5	3	SAUTER	#NULL!	#NULL!	#NULL!	#NULL!	#NULL!	#NULL!	#NULL!	#NULL!	#NULL!	#NULL!	#NULL!	#NULL!	#NULL!	2	2	#NULL!	2	#NULL!	#NULL!	#NULL!	2	2	2	2	#NULL!	SAUTER	2
11	503275	501812	1967-05-19	2014-03-29		46	2	13	3	2	3	3	MECANOGRAPHE	4	8	2	2	2	2	5	3		#NULL!	#NULL!	#NULL!	#NULL!	#NULL!	#NULL!	#NULL!	#NULL!	#NULL!	#NULL!	#NULL!	#NULL!	#NULL!	2	2	#NULL!	#NULL!	#NULL!	#NULL!	#NULL!	2	2	2	2	#NULL!		2
9	504765	501422	1960-02-12	2014-03-19	SAUTER	54	2	5	2	1	2	1	Vernisseur	4	8	2	2	2	2	5	3	SAUTER	2	#NULL!	#NULL!	#NULL!	#NULL!	#NULL!	#NULL!	#NULL!	#NULL!	#NULL!	#NULL!	#NULL!	#NULL!	1	2	14	1	1	1	14	1	2	2	2	48	SAUTER	2
11	503125	501965	1974-10-23	2014-03-27		40	2	13	3	2	3	2	TECHNICI	4	5	1	1	1	1	5	3		#NULL!	#NULL!	#NULL!	#NULL!	#NULL!	#NULL!	#NULL!	#NULL!	#NULL!	#NULL!	#NULL!	#NULL!	#NULL!	2	2	#NULL!	#NULL!	#NULL!	#NULL!	#NULL!	2	2	2	2	#NULL!		2
4	500459	500649	1990-05-25	2014-02-01	SAUTER	23	2	12	3	2	4	4	Opérateur écono	4	2	1	1	1	1	5	3	SAUTER	1	#NULL!	#NULL!	#NULL!	#NULL!	#NULL!	#NULL!	#NULL!	#NULL!	#NULL!	#NULL!	#NULL!	#NULL!	1	2	#NULL!	2	#NULL!	#NULL!	#NULL!	2	2	2	2	#NULL!	SAUTER	2
3	500290	500509	1946-01-01	2014-01-22	SAUTER	68	1	6	2	1	1	1	Jardinière	4	2	1	1	3	1	10	6	SAUTER	#NULL!	#NULL!	#NULL!	#NULL!	#NULL!	#NULL!	#NULL!	#NULL!	#NULL!	#NULL!	#NULL!	#NULL!	#NULL!	2	2	#NULL!	#NULL!	#NULL!	#NULL!	#NULL!	2	2	2	2	#NULL!	SAUTER	2
5	501491	501256	1958-10-10	2014-02-14		54	1	6	2	1	1	1	COMMERCA	4	8	2	2	2	2	10	6	SAUTER	1	1	1	2	2	2	2	2	2	2	2	2	2	1	2	1	1	1	2	1	1	2	2	2	52	SAUTER	2
9	504734	501402	1943-04-15	2014-03-15	SAUTER	70	1	0	1	1	1	1	Femme au foyer	7	2	1	1	1	1	7	4	SAUTER	#NULL!	#NULL!	#NULL!	#NULL!	#NULL!	#NULL!	#NULL!	#NULL!	#NULL!	#NULL!	#NULL!	#NULL!	#NULL!	2	2	#NULL!	#NULL!	#NULL!	#NULL!	#NULL!	2	2	2	2	#NULL!	SAUTER	2
14	503221	502461	1992-10-24	2014-04-14		21	1	13	3	2	3	3	SANS EMPLOI	7	8	2	2	1	1	7	4		1	2	2	1	2	2	2	2	2	2	2	2	2	1	2	4	2	#NULL!	#NULL!	#NULL!	1	1	2	2	#NULL!		1
4	504527	500716	1985-01-30	2014-02-03	SAUTER	29	1	14	4	3	3	3	infirmière	5	8	2	2	1	1	7	4	SAUTER	#NULL!	#NULL!	#NULL!	#NULL!	#NULL!	#NULL!	#NULL!	#NULL!	#NULL!	#NULL!	#NULL!	#NULL!	#NULL!	2	2	#NULL!	#NULL!	#NULL!	#NULL!	#NULL!	2	2	2	2	#NULL!	SAUTER	2
7	501150	501421	1982-12-02	2014-03-01	SAUTER	32	1	18	4	3	4	3	TRADUCTRICE	2	8	2	2	1	1	7	4	SAUTER	#NULL!	#NULL!	#NULL!	#NULL!	#NULL!	#NULL!	#NULL!	#NULL!	#NULL!	#NULL!	#NULL!	#NULL!	#NULL!	2	2	#NULL!	#NULL!	#NULL!	#NULL!	#NULL!	2	2	2	2	#NULL!	SAUTER	2
7	501018	501416	1990-02-14	2014-02-27	SAUTER	24	2	9	3	2	2	2	COMMERCANT	4	7	2	2	1	1	7	4	SAUTER	#NULL!	#NULL!	#NULL!	#NULL!	#NULL!	#NULL!	#NULL!	#NULL!	#NULL!	#NULL!	#NULL!	#NULL!	#NULL!	2	2	#NULL!	#NULL!	#NULL!	#NULL!	#NULL!	2	2	2	2	#NULL!	SAUTER	2
7	501083	501379	1963-12-27	2014-03-03	SAUTER	50	1	12	3	2	2	2	CULTIVATRICE	1	2	1	1	1	1	7	4	SAUTER	#NULL!	#NULL!	#NULL!	#NULL!	#NULL!	#NULL!	#NULL!	#NULL!	#NULL!	#NULL!	#NULL!	#NULL!	#NULL!	2	2	#NULL!	#NULL!	#NULL!	#NULL!	#NULL!	1	2	2	2	40	SAUTER	2
1	500010	500024	1971-01-01	2014-01-04	SAUTER	40	1	6	2	1	1	1	Femme d'affaire	4	7	2	2	2	2	6	3	SAUTER	#NULL!	#NULL!	#NULL!	#NULL!	#NULL!	#NULL!	#NULL!	#NULL!	#NULL!	#NULL!	#NULL!	#NULL!	#NULL!	2	2	#NULL!	#NULL!	#NULL!	#NULL!	#NULL!	2	2	2	2	#NULL!	SAUTER	2
4	500775	500891	1991-12-31	2014-02-05	SAUTER	22	1	8	3	2	5	5	Footballeuse	3	9	1	1	1	1	2	1	SAUTER	1	2	2	1	2	2	2	2	2	2	2	2	2	1	2	#NULL!	1	2	2	#NULL!	2	2	2	2	#NULL!	SAUTER	2
6	503946	502606	1987-01-08	2014-02-25	SAUTER	27	2	10	3	2	1	1	SANS EMPLOI	7	8	2	2	1	1	6	3	SAUTER	#NULL!	#NULL!	#NULL!	#NULL!	#NULL!	#NULL!	#NULL!	#NULL!	#NULL!	#NULL!	#NULL!	#NULL!	#NULL!	2	2	#NULL!	#NULL!	#NULL!	#NULL!	#NULL!	2	2	2	2	#NULL!	SAUTER	2
5	501321	501162	1988-11-19	2014-02-14		26	2	17	4	3	3	3	ETUDIANT	5	2	1	1	1	1	6	3	SAUTER	1	1	1	2	2	2	2	2	2	2	2	2	2	1	2	2	2	#NULL!	#NULL!	#NULL!	2	2	2	2	#NULL!	SAUTER	2
8	504369	501865	1995-11-01	2014-03-11		19	2	11	3	2	2	2	SANS EMPLOI	7	8	2	2	1	1	6	3		#NULL!	#NULL!	#NULL!	#NULL!	#NULL!	#NULL!	#NULL!	#NULL!	#NULL!	#NULL!	#NULL!	#NULL!	#NULL!	2	2	#NULL!	#NULL!	#NULL!	#NULL!	#NULL!	2	2	2	2	#NULL!		2
5	500843	501228	1991-04-06	2014-02-14		23	2	15	4	3	4	3	ETUDIANT	5	2	1	1	1	1	6	3	SAUTER	#NULL!	#NULL!	#NULL!	#NULL!	#NULL!	#NULL!	#NULL!	#NULL!	#NULL!	#NULL!	#NULL!	#NULL!	#NULL!	2	2	#NULL!	2	#NULL!	#NULL!	#NULL!	2	2	2	2	#NULL!	SAUTER	2
5	500916	501029	1989-10-27	2014-02-18		25	1	11	3	2	4	3	AIDE SOI	2	2	1	1	1	1	2	1	SAUTER	#NULL!	#NULL!	#NULL!	#NULL!	#NULL!	#NULL!	#NULL!	#NULL!	#NULL!	#NULL!	#NULL!	#NULL!	#NULL!	2	2	#NULL!	2	#NULL!	#NULL!	#NULL!	2	2	2	2	#NULL!	SAUTER	2
2	500231	500350	1987-12-27	2014-01-15	SAUTER	26	1	10	3	2	2	2	Estheticienne	4	8	2	2	1	1	2	1	SAUTER	#NULL!	#NULL!	#NULL!	#NULL!	#NULL!	#NULL!	#NULL!	#NULL!	#NULL!	#NULL!	#NULL!	#NULL!	#NULL!	2	2	#NULL!	#NULL!	#NULL!	#NULL!	#NULL!	2	2	2	2	#NULL!	SAUTER	2
4	500383	500609	1980-01-21	2014-01-27	SAUTER	34	1	#NULL!	3	2	3	2	Femme au foyer	7	3	1	1	2	2	12	6	SAUTER	#NULL!	#NULL!	#NULL!	#NULL!	#NULL!	#NULL!	#NULL!	#NULL!	#NULL!	#NULL!	#NULL!	#NULL!	#NULL!	2	2	#NULL!	#NULL!	#NULL!	#NULL!	#NULL!	2	2	2	2	#NULL!	SAUTER	2
5	500663	501017	1991-09-06	2014-02-10		22	1	14	4	3	4	3	ETUDIANT	5	2	1	1	1	1	2	1	SAUTER	1	1	1	1	2	2	2	2	2	2	2	2	1	1	2	1	2	#NULL!	#NULL!	#NULL!	2	2	2	2	#NULL!	SAUTER	2
4	500513	500718	1990-01-03	2014-02-06	SAUTER	24	1	10	2	1	2	2	Coiffeuse	4	2	1	1	1	1	2	1	SAUTER	#NULL!	#NULL!	#NULL!	#NULL!	#NULL!	#NULL!	#NULL!	#NULL!	#NULL!	#NULL!	#NULL!	#NULL!	#NULL!	2	2	#NULL!	#NULL!	#NULL!	#NULL!	#NULL!	1	2	2	2	#NULL!	SAUTER	2
5	505152	500964	1982-05-24	2014-02-10		32	1	12	3	2	2	1	MENAGERE	1	8	2	2	1	1	2	1	SAUTER	#NULL!	#NULL!	#NULL!	#NULL!	#NULL!	#NULL!	#NULL!	#NULL!	#NULL!	#NULL!	#NULL!	#NULL!	#NULL!	2	2	#NULL!	2	#NULL!	#NULL!	#NULL!	2	2	2	2	#NULL!	SAUTER	2
4	500393	500610	1984-02-04	2014-02-04	SAUTER	30	2	6	2	1	2	1	Plombier	4	2	1	1	1	1	2	1	SAUTER	#NULL!	#NULL!	#NULL!	#NULL!	#NULL!	#NULL!	#NULL!	#NULL!	#NULL!	#NULL!	#NULL!	#NULL!	#NULL!	2	2	#NULL!	#NULL!	#NULL!	#NULL!	#NULL!	1	2	2	2	29	SAUTER	2
4	500483	500742	1984-04-03	2014-02-04	SAUTER	33	1	10	3	2	2	1	Hotéllière	4	2	1	1	1	1	2	1	SAUTER	#NULL!	#NULL!	#NULL!	#NULL!	#NULL!	#NULL!	#NULL!	#NULL!	#NULL!	#NULL!	#NULL!	#NULL!	#NULL!	2	2	#NULL!	#NULL!	#NULL!	#NULL!	#NULL!	1	1	2	2	30	SAUTER	2
4	500378	500605	1967-11-11	2014-02-05	SAUTER	46	1	7	3	2	2	1	Commerçante	4	2	1	1	2	2	4	2	SAUTER	1	#NULL!	#NULL!	#NULL!	#NULL!	#NULL!	#NULL!	#NULL!	#NULL!	#NULL!	#NULL!	#NULL!	#NULL!	1	1	#NULL!	1	1	1	#NULL!	1	2	2	2	#NULL!	SAUTER	2
7	503884	501539	1995-04-05	2014-02-27	SAUTER	19	2	7	3	2	5	5	STAFFEUR	4	2	1	1	1	1	2	1	SAUTER	#NULL!	#NULL!	#NULL!	#NULL!	#NULL!	#NULL!	#NULL!	#NULL!	#NULL!	#NULL!	#NULL!	#NULL!	#NULL!	2	2	#NULL!	#NULL!	#NULL!	#NULL!	#NULL!	2	2	2	2	#NULL!	SAUTER	2
13	503471	502372	1986-01-03	2014-04-09	SAUTER	28	1	16	4	3	3	3	Etudiante	5	2	1	1	1	1	2	1	SAUTER	#NULL!	#NULL!	#NULL!	#NULL!	#NULL!	#NULL!	#NULL!	#NULL!	#NULL!	#NULL!	#NULL!	#NULL!	#NULL!	2	2	#NULL!	#NULL!	#NULL!	#NULL!	#NULL!	2	2	2	2	#NULL!	SAUTER	2
9	501233	501671	1988-11-12	2014-03-19	SAUTER	25	1	12	3	2	3	2	Femme au foyer	7	2	1	1	2	2	6	3	SAUTER	#NULL!	#NULL!	#NULL!	#NULL!	#NULL!	#NULL!	#NULL!	#NULL!	#NULL!	#NULL!	#NULL!	#NULL!	#NULL!	2	2	#NULL!	#NULL!	#NULL!	#NULL!	#NULL!	2	2	2	2	#NULL!	SAUTER	2
5	500920	501201	1989-08-15	2014-02-18		25	1	14	4	3	1	2	ENSEIGNA	2	7	2	2	1	1	2	1	SAUTER	#NULL!	#NULL!	#NULL!	#NULL!	#NULL!	#NULL!	#NULL!	#NULL!	#NULL!	#NULL!	#NULL!	#NULL!	#NULL!	2	2	#NULL!	2	#NULL!	#NULL!	#NULL!	2	2	2	2	#NULL!	SAUTER	2
5	501391	501206	1988-03-05	2014-02-10		25	2	14	4	3	4	3	ETUDIANT	5	9	1	1	1	1	2	1	SAUTER	1	2	1	2	2	2	2	2	2	2	2	2	2	1	2	1	1	1	2	1	2	2	2	2	#NULL!	SAUTER	1
4	500383	500611	1957-11-28	2014-02-05	SAUTER	57	1	4	2	1	2	1	Cultivatrice	1	3	1	1	3	1	12	6	SAUTER	#NULL!	#NULL!	#NULL!	#NULL!	#NULL!	#NULL!	#NULL!	#NULL!	#NULL!	#NULL!	#NULL!	#NULL!	#NULL!	2	2	#NULL!	#NULL!	#NULL!	#NULL!	#NULL!	1	2	2	2	#NULL!	SAUTER	2
5	500865	501089	1987-09-26	2014-02-07		27	1	17	4	3	2	1	ETUDIANT	5	7	2	2	1	1	2	1	SAUTER	2	#NULL!	#NULL!	#NULL!	#NULL!	#NULL!	#NULL!	#NULL!	#NULL!	#NULL!	#NULL!	#NULL!	#NULL!	1	2	5	2	#NULL!	#NULL!	#NULL!	2	2	2	2	#NULL!	SAUTER	2
4	500651	500664	1982-09-01	2014-01-28	SAUTER	31	1	10	3	2	3	2	Couturière	4	2	1	1	1	1	2	1	SAUTER	#NULL!	#NULL!	#NULL!	#NULL!	#NULL!	#NULL!	#NULL!	#NULL!	#NULL!	#NULL!	#NULL!	#NULL!	#NULL!	2	2	#NULL!	#NULL!	#NULL!	#NULL!	#NULL!	1	2	2	2	28	SAUTER	2
2	500210	500331	1976-07-22	2014-01-14	SAUTER	37	1	13	3	2	5	3	Secretaire	4	8	2	2	2	2	6	3	SAUTER	#NULL!	#NULL!	#NULL!	#NULL!	#NULL!	#NULL!	#NULL!	#NULL!	#NULL!	#NULL!	#NULL!	#NULL!	#NULL!	2	2	#NULL!	#NULL!	#NULL!	#NULL!	#NULL!	1	1	1	2	#NULL!	SAUTER	2
5	500825	501043	1950-03-21	2014-02-10		64	1	13	3	2	2	1	RETRAITE	6	5	1	1	3	1	8	4	SAUTER	#NULL!	#NULL!	#NULL!	#NULL!	#NULL!	#NULL!	#NULL!	#NULL!	#NULL!	#NULL!	#NULL!	#NULL!	#NULL!	2	2	#NULL!	2	#NULL!	#NULL!	#NULL!	1	2	2	2	64	SAUTER	2
1	500135	500152	1990-04-21	2014-01-10	SAUTER	24	2	11	3	2	3	3	Peintre	4	10	1	1	1	1	6	3	SAUTER	1	1	#NULL!	#NULL!	#NULL!	#NULL!	#NULL!	#NULL!	#NULL!	#NULL!	#NULL!	#NULL!	#NULL!	1	#NULL!	#NULL!	#NULL!	#NULL!	#NULL!	#NULL!	2	2	2	2	#NULL!	SAUTER	2
14	503251	502555	1991-07-30	2014-04-15		22	1	16	4	3	3	3	ETUDIANT	5	2	1	1	1	1	20	9		2	#NULL!	#NULL!	#NULL!	#NULL!	#NULL!	#NULL!	#NULL!	#NULL!	#NULL!	#NULL!	#NULL!	#NULL!	1	2	#NULL!	2	#NULL!	#NULL!	#NULL!	1	2	2	2	#NULL!		2
5	501406	501223	1994-05-14	2014-02-14		19	2	13	3	2	4	4	COMMERCA	4	7	2	2	1	1	9	4	SAUTER	2	#NULL!	#NULL!	#NULL!	#NULL!	#NULL!	#NULL!	#NULL!	#NULL!	#NULL!	#NULL!	#NULL!	#NULL!	1	2	4	2	#NULL!	#NULL!	#NULL!	2	2	2	2	#NULL!	SAUTER	2
9	505589	501788	1954-03-25	2014-03-12	SAUTER	60	1	6	2	1	2	1	Sans emploi	4	2	1	1	3	1	25	11	SAUTER	#NULL!	#NULL!	#NULL!	#NULL!	#NULL!	#NULL!	#NULL!	#NULL!	#NULL!	#NULL!	#NULL!	#NULL!	#NULL!	2	2	#NULL!	#NULL!	#NULL!	#NULL!	#NULL!	2	2	2	2	#NULL!	SAUTER	2
2	500220	500334	1981-01-19	2014-01-14	SAUTER	32	1	16	4	3	4	3	Sans emploi	7	8	2	2	2	2	7	3	SAUTER	#NULL!	#NULL!	#NULL!	#NULL!	#NULL!	#NULL!	#NULL!	#NULL!	#NULL!	#NULL!	#NULL!	#NULL!	#NULL!	2	2	#NULL!	#NULL!	#NULL!	#NULL!	#NULL!	2	2	2	2	#NULL!	SAUTER	2
6	500938	500787	1963-05-18	2014-02-25	SAUTER	53	2	1	2	1	1	1	CHAUFFEUR	4	8	2	2	2	2	7	3	SAUTER	1	1	#NULL!	#NULL!	#NULL!	#NULL!	#NULL!	#NULL!	#NULL!	#NULL!	#NULL!	1	1	1	1	30	2	#NULL!	#NULL!	#NULL!	2	2	2	2	#NULL!	SAUTER	2
11	503088	502038	1969-10-24	2014-03-29	SAUTER	45	2	14	4	3	3	4	ENSEIGNA	2	2	1	1	1	1	7	3		#NULL!	#NULL!	#NULL!	#NULL!	#NULL!	#NULL!	#NULL!	#NULL!	#NULL!	#NULL!	#NULL!	#NULL!	#NULL!	2	2	#NULL!	#NULL!	#NULL!	#NULL!	#NULL!	2	2	2	2	#NULL!		2
12	504466	502108	1988-06-26	2014-04-02		26	2	14	4	3	3	3	ETUDIANT	5	2	1	1	1	1	7	3		#NULL!	#NULL!	#NULL!	#NULL!	#NULL!	#NULL!	#NULL!	#NULL!	#NULL!	#NULL!	#NULL!	#NULL!	#NULL!	2	2	#NULL!	#NULL!	#NULL!	#NULL!	#NULL!	2	#NULL!	#NULL!	#NULL!	#NULL!		2
4	500690	500871	1959-06-29	2014-02-03	SAUTER	54	1	12	3	2	2	2	Institutrice	2	2	1	1	2	2	7	3	SAUTER	#NULL!	#NULL!	#NULL!	#NULL!	#NULL!	#NULL!	#NULL!	#NULL!	#NULL!	#NULL!	#NULL!	#NULL!	#NULL!	2	2	#NULL!	#NULL!	#NULL!	#NULL!	#NULL!	2	2	2	2	#NULL!	SAUTER	2
5	501506	501098	1978-12-07	2014-02-14		35	1	16	4	3	1	1	CHOMEUR	1	8	2	2	1	1	7	3	SAUTER	#NULL!	#NULL!	#NULL!	#NULL!	#NULL!	#NULL!	#NULL!	#NULL!	#NULL!	#NULL!	#NULL!	#NULL!	#NULL!	2	2	#NULL!	2	#NULL!	#NULL!	#NULL!	2	2	2	2	#NULL!	SAUTER	2
4	500740	500708	1974-04-15	2014-02-04	SAUTER	39	1	6	2	1	1	1	Sans emploi	7	7	2	2	2	2	7	3	SAUTER	#NULL!	#NULL!	#NULL!	#NULL!	#NULL!	#NULL!	#NULL!	#NULL!	#NULL!	#NULL!	#NULL!	#NULL!	#NULL!	2	2	#NULL!	#NULL!	#NULL!	#NULL!	#NULL!	2	2	2	2	#NULL!	SAUTER	2
3	500422	500401	1972-04-05	2014-01-22	SAUTER	39	1	6	2	1	2	3	Commerçante	4	8	2	2	1	1	7	3	SAUTER	#NULL!	#NULL!	#NULL!	#NULL!	#NULL!	#NULL!	#NULL!	#NULL!	#NULL!	#NULL!	#NULL!	#NULL!	#NULL!	2	2	#NULL!	#NULL!	#NULL!	#NULL!	#NULL!	2	2	2	2	#NULL!	SAUTER	2
9	501163	501739	1962-08-29	2014-03-12	SAUTER	51	1	9	3	2	1	1	Braiseuse de po	4	8	2	2	2	2	7	3	SAUTER	#NULL!	#NULL!	#NULL!	#NULL!	#NULL!	#NULL!	#NULL!	#NULL!	#NULL!	#NULL!	#NULL!	#NULL!	#NULL!	2	2	#NULL!	#NULL!	#NULL!	#NULL!	#NULL!	2	2	2	2	#NULL!	SAUTER	2
4	500585	500624	1964-04-02	2014-01-27	SAUTER	49	1	17	4	3	2	1	Institutrice	4	8	2	2	2	2	7	3	SAUTER	#NULL!	#NULL!	#NULL!	#NULL!	#NULL!	#NULL!	#NULL!	#NULL!	#NULL!	#NULL!	#NULL!	#NULL!	#NULL!	2	2	#NULL!	#NULL!	#NULL!	#NULL!	#NULL!	2	2	2	2	#NULL!	SAUTER	2
9	501158	501743	1979-09-21	2014-03-12	SAUTER	34	1	10	3	2	5	5	Couturière	4	5	1	1	1	1	7	3	SAUTER	2	#NULL!	#NULL!	#NULL!	#NULL!	#NULL!	#NULL!	#NULL!	#NULL!	#NULL!	#NULL!	#NULL!	#NULL!	1	2	#NULL!	1	1	2	#NULL!	2	2	1	2	#NULL!	SAUTER	2
12	504396	502194	1983-06-10	2014-04-04		31	2	13	3	2	3	1	ELECTRICIEN	4	9	1	1	1	1	12	5		1	1	1	1	1	1	1	1	1	1	1	1	1	1	1	10	1	1	1	10	1	1	2	2	27		2
3	500541	500546	1990-08-22	2014-01-24	SAUTER	24	2	10	3	2	2	2	Débrouillard	4	8	2	2	1	1	12	5	SAUTER	#NULL!	#NULL!	#NULL!	#NULL!	#NULL!	#NULL!	#NULL!	#NULL!	#NULL!	#NULL!	#NULL!	#NULL!	#NULL!	2	2	#NULL!	#NULL!	#NULL!	#NULL!	#NULL!	1	2	2	2	23	SAUTER	2
4	500478	500788	1993-11-14	2014-02-04	SAUTER	20	1	10	3	2	2	2	Hotéllière	4	2	1	1	1	1	10	4	SAUTER	#NULL!	#NULL!	#NULL!	#NULL!	#NULL!	#NULL!	#NULL!	#NULL!	#NULL!	#NULL!	#NULL!	#NULL!	#NULL!	2	2	#NULL!	#NULL!	#NULL!	#NULL!	#NULL!	2	2	2	2	#NULL!	SAUTER	2
12	504567	502122	1982-07-27	2014-04-03		31	1	13	3	2	3	3	MENAGERE	7	2	1	1	1	1	5	2		#NULL!	#NULL!	#NULL!	#NULL!	#NULL!	#NULL!	#NULL!	#NULL!	#NULL!	#NULL!	#NULL!	#NULL!	#NULL!	2	2	#NULL!	#NULL!	#NULL!	#NULL!	#NULL!	2	#NULL!	#NULL!	#NULL!	#NULL!		2
13	503549	502321	1980-12-12	2014-04-08	SAUTER	34	1	16	4	3	4	4	FONCTIONNAIRE	2	10	2	2	2	2	5	2	SAUTER	#NULL!	#NULL!	#NULL!	#NULL!	#NULL!	#NULL!	#NULL!	#NULL!	#NULL!	#NULL!	#NULL!	#NULL!	#NULL!	2	2	#NULL!	#NULL!	#NULL!	#NULL!	#NULL!	2	2	2	2	#NULL!	SAUTER	2
13	503491	502310	1972-09-15	2014-04-08	SAUTER	42	1	12	3	2	2	2	Agent commercia	3	2	1	1	2	2	5	2	SAUTER	#NULL!	#NULL!	#NULL!	#NULL!	#NULL!	#NULL!	#NULL!	#NULL!	#NULL!	#NULL!	#NULL!	#NULL!	#NULL!	2	2	#NULL!	#NULL!	#NULL!	#NULL!	#NULL!	2	2	2	2	#NULL!	SAUTER	2
4	500433	500882	1953-12-26	2014-02-06	SAUTER	60	2	#NULL!	4	3	2	1	Fonctionnaire	2	2	1	1	2	2	10	4	SAUTER	1	2	2	2	2	2	2	1	2	2	2	2	2	1	2	#NULL!	1	#NULL!	#NULL!	#NULL!	2	2	2	2	#NULL!	SAUTER	2
9	504770	501123	1952-08-28	2014-03-15	SAUTER	61	1	8	3	2	1	2	Sans emploi	7	2	1	1	1	1	10	4	SAUTER	#NULL!	#NULL!	#NULL!	#NULL!	#NULL!	#NULL!	#NULL!	#NULL!	#NULL!	#NULL!	#NULL!	#NULL!	#NULL!	2	2	#NULL!	#NULL!	#NULL!	#NULL!	#NULL!	2	2	2	2	#NULL!	SAUTER	2
8	504553	501849	1959-10-15	2014-03-10		55	1	10	3	2	2	1	INSTITUTRICE	2	2	1	1	1	1	5	2		#NULL!	#NULL!	#NULL!	#NULL!	#NULL!	#NULL!	#NULL!	#NULL!	#NULL!	#NULL!	#NULL!	#NULL!	#NULL!	2	2	#NULL!	#NULL!	#NULL!	#NULL!	#NULL!	1	2	2	2	#NULL!		2
4	500680	500832	1995-04-17	2014-02-01	SAUTER	19	1	13	3	2	2	2	Sans emploi	7	7	2	2	1	1	5	2	SAUTER	#NULL!	#NULL!	#NULL!	#NULL!	#NULL!	#NULL!	#NULL!	#NULL!	#NULL!	#NULL!	#NULL!	#NULL!	#NULL!	2	2	#NULL!	#NULL!	#NULL!	#NULL!	#NULL!	2	2	2	2	#NULL!	SAUTER	2
6	501796	501334	1975-04-16	2014-02-21	SAUTER	38	1	6	2	1	1	1	SANS EMPLOI	7	8	2	2	1	1	5	2	SAUTER	#NULL!	#NULL!	#NULL!	#NULL!	#NULL!	#NULL!	#NULL!	#NULL!	#NULL!	#NULL!	#NULL!	#NULL!	#NULL!	2	2	#NULL!	#NULL!	#NULL!	#NULL!	#NULL!	1	2	2	2	18	SAUTER	2
6	503943	501580	1972-02-08	2014-02-24	SAUTER	41	1	13	3	2	3	2	OPERATRICE ECON	3	2	1	1	2	2	5	2	SAUTER	#NULL!	#NULL!	#NULL!	#NULL!	#NULL!	#NULL!	#NULL!	#NULL!	#NULL!	#NULL!	#NULL!	#NULL!	#NULL!	2	2	#NULL!	#NULL!	#NULL!	#NULL!	#NULL!	2	2	2	2	#NULL!	SAUTER	2
4	500770	500840	1981-09-16	2014-02-05	SAUTER	32	2	9	3	2	1	1	Sculpteur	4	2	1	1	1	1	10	4	SAUTER	#NULL!	#NULL!	#NULL!	#NULL!	#NULL!	#NULL!	#NULL!	#NULL!	#NULL!	#NULL!	#NULL!	#NULL!	#NULL!	2	2	#NULL!	#NULL!	#NULL!	#NULL!	#NULL!	2	2	2	2	#NULL!	SAUTER	2
2	500326	500383	1976-08-11	2014-01-17	SAUTER	37	1	15	4	3	3	4	Assistante de d	2	2	1	1	2	2	5	2	SAUTER	#NULL!	#NULL!	#NULL!	#NULL!	#NULL!	#NULL!	#NULL!	#NULL!	#NULL!	#NULL!	#NULL!	#NULL!	#NULL!	2	2	#NULL!	#NULL!	#NULL!	#NULL!	#NULL!	2	2	2	2	#NULL!	SAUTER	2
1	500001	500002	1981-09-23	2014-01-03	SAUTER	33	1	15	4	3	2	3	Opératrice écon	4	2	1	1	1	1	18	7	SAUTER	#NULL!	#NULL!	#NULL!	#NULL!	#NULL!	#NULL!	#NULL!	#NULL!	#NULL!	#NULL!	#NULL!	#NULL!	#NULL!	2	2	#NULL!	#NULL!	#NULL!	#NULL!	#NULL!	2	2	2	2	#NULL!	SAUTER	2
12	504391	502187	1991-05-18	2014-04-04		23	1	13	3	2	2	2	MENAGERE	7	5	1	1	1	1	8	3		#NULL!	#NULL!	#NULL!	#NULL!	#NULL!	#NULL!	#NULL!	#NULL!	#NULL!	#NULL!	#NULL!	#NULL!	#NULL!	2	2	#NULL!	#NULL!	#NULL!	#NULL!	#NULL!	1	2	2	2	22		2
4	501046	500796	1963-01-01	2014-02-06	SAUTER	49	2	8	3	2	1	1	MECANICIEN	4	8	2	2	2	2	8	3	SAUTER	#NULL!	#NULL!	#NULL!	#NULL!	#NULL!	#NULL!	#NULL!	#NULL!	#NULL!	#NULL!	#NULL!	#NULL!	#NULL!	2	2	#NULL!	#NULL!	#NULL!	#NULL!	#NULL!	2	2	2	2	#NULL!	SAUTER	2
14	503032	5002484	1961-09-22	2014-04-15	SAUTER	52	2	13	3	2	1	1	FONCTION	2	8	2	2	2	2	8	3	SAUTER	#NULL!	#NULL!	#NULL!	#NULL!	#NULL!	#NULL!	#NULL!	#NULL!	#NULL!	#NULL!	#NULL!	#NULL!	#NULL!	2	2	#NULL!	#NULL!	#NULL!	#NULL!	#NULL!	2	2	2	2	#NULL!	SAUTER	2
4	500518	500698	1950-04-30	2014-02-06	SAUTER	63	1	9	3	2	2	1	Sécrétaire	6	2	1	1	2	2	11	4	SAUTER	#NULL!	#NULL!	#NULL!	#NULL!	#NULL!	#NULL!	#NULL!	#NULL!	#NULL!	#NULL!	#NULL!	#NULL!	#NULL!	2	2	#NULL!	#NULL!	#NULL!	#NULL!	#NULL!	2	2	2	2	#NULL!	SAUTER	2
7	503887	501657	1965-01-10	2014-02-27	SAUTER	49	1	10	3	2	1	1	SANS EMPLOI	7	8	2	2	2	2	11	4	SAUTER	2	#NULL!	#NULL!	#NULL!	#NULL!	#NULL!	#NULL!	#NULL!	#NULL!	#NULL!	#NULL!	#NULL!	#NULL!	1	2	#NULL!	2	#NULL!	#NULL!	#NULL!	2	2	2	2	#NULL!	SAUTER	2
3	500540	500518	1989-03-20	2014-01-24	SAUTER	25	2	6	2	1	2	2	Technicien info	4	8	2	2	2	2	3	1	SAUTER	#NULL!	#NULL!	#NULL!	#NULL!	#NULL!	#NULL!	#NULL!	#NULL!	#NULL!	#NULL!	#NULL!	#NULL!	#NULL!	2	2	#NULL!	#NULL!	#NULL!	#NULL!	#NULL!	2	2	2	2	#NULL!	SAUTER	2
4	501081	500950	1940-01-01	2014-02-06	SAUTER	74	1	0	1	1	1	1	Femme au foyer	7	2	1	1	3	1	9	3	SAUTER	#NULL!	#NULL!	#NULL!	#NULL!	#NULL!	#NULL!	#NULL!	#NULL!	#NULL!	#NULL!	#NULL!	#NULL!	#NULL!	2	2	#NULL!	#NULL!	#NULL!	#NULL!	#NULL!	2	2	2	2	#NULL!	SAUTER	2
5	500693	501057	1946-07-18	2014-02-17		68	2	13	3	2	2	2	RETRAITE	6	2	1	1	2	2	12	4	SAUTER	#NULL!	#NULL!	#NULL!	#NULL!	#NULL!	#NULL!	#NULL!	#NULL!	#NULL!	#NULL!	#NULL!	#NULL!	#NULL!	2	2	#NULL!	2	#NULL!	#NULL!	#NULL!	2	2	2	2	#NULL!	SAUTER	2
2	500205	500300	1960-06-28	2014-01-13	SAUTER	53	2	15	4	3	3	3	Technicien supé	4	2	1	1	2	2	9	3	SAUTER	#NULL!	#NULL!	#NULL!	#NULL!	#NULL!	#NULL!	#NULL!	#NULL!	#NULL!	#NULL!	#NULL!	#NULL!	#NULL!	2	2	#NULL!	#NULL!	#NULL!	#NULL!	#NULL!	2	2	2	2	#NULL!	SAUTER	2
4	500686	504800	1993-12-19	2014-01-28	SAUTER	22	2	16	4	3	3	3	Etudiant	5	8	2	2	1	1	15	5	SAUTER	#NULL!	#NULL!	#NULL!	#NULL!	#NULL!	#NULL!	#NULL!	#NULL!	#NULL!	#NULL!	#NULL!	#NULL!	#NULL!	2	2	#NULL!	#NULL!	#NULL!	#NULL!	#NULL!	2	2	2	2	#NULL!	SAUTER	2
2	500213	500271	1966-03-18	2014-01-13	SAUTER	49	1	10	3	2	5	5	Institutrice	2	2	1	1	3	1	6	2	SAUTER	#NULL!	#NULL!	#NULL!	#NULL!	#NULL!	#NULL!	#NULL!	#NULL!	#NULL!	#NULL!	#NULL!	#NULL!	#NULL!	2	2	#NULL!	#NULL!	#NULL!	#NULL!	#NULL!	2	2	2	2	#NULL!	SAUTER	2
3	500426	500423	1991-09-23	2014-01-22	SAUTER	23	2	13	3	2	5	2	Commerçant	4	8	2	2	1	1	3	1	SAUTER	#NULL!	#NULL!	#NULL!	#NULL!	#NULL!	#NULL!	#NULL!	#NULL!	#NULL!	#NULL!	#NULL!	#NULL!	#NULL!	2	2	#NULL!	#NULL!	#NULL!	#NULL!	#NULL!	2	2	2	2	#NULL!	SAUTER	2
6	501034	501551	1987-11-14	2014-02-25	SAUTER	27	1	10	3	2	5	2	COMMERCANTE	4	2	1	1	1	1	6	2	SAUTER	#NULL!	#NULL!	#NULL!	#NULL!	#NULL!	#NULL!	#NULL!	#NULL!	#NULL!	#NULL!	#NULL!	#NULL!	#NULL!	2	2	#NULL!	#NULL!	#NULL!	#NULL!	#NULL!	2	2	2	2	#NULL!	SAUTER	2
5	505053	501265	1985-05-22	2014-02-10		28	2	12	3	2	3	3	INFORMAT	4	8	2	2	1	1	3	1	SAUTER	#NULL!	#NULL!	#NULL!	#NULL!	#NULL!	#NULL!	#NULL!	#NULL!	#NULL!	#NULL!	#NULL!	#NULL!	#NULL!	2	2	#NULL!	2	#NULL!	#NULL!	#NULL!	2	2	2	2	#NULL!	SAUTER	2
9	505606	501830	1976-10-19	2014-03-13	SAUTER	37	1	12	3	2	2	2	Enseignante au	4	5	1	1	2	2	6	2	SAUTER	#NULL!	#NULL!	#NULL!	#NULL!	#NULL!	#NULL!	#NULL!	#NULL!	#NULL!	#NULL!	#NULL!	#NULL!	#NULL!	2	2	#NULL!	#NULL!	#NULL!	#NULL!	#NULL!	2	2	2	2	#NULL!	SAUTER	2
5	500754	501216	1981-03-22	2014-02-07		33	1	12	3	2	2	2	COMMERC	4	8	2	2	2	2	6	2	SAUTER	#NULL!	#NULL!	#NULL!	#NULL!	#NULL!	#NULL!	#NULL!	#NULL!	#NULL!	#NULL!	#NULL!	#NULL!	#NULL!	2	2	#NULL!	2	#NULL!	#NULL!	#NULL!	2	2	2	2	#NULL!	SAUTER	2
1	500099	500060	1982-06-03	2014-01-08	SAUTER	32	1	12	3	2	2	2	Commerçante	4	8	2	2	1	1	6	2	SAUTER	#NULL!	#NULL!	#NULL!	#NULL!	#NULL!	#NULL!	#NULL!	#NULL!	#NULL!	#NULL!	#NULL!	#NULL!	#NULL!	2	2	#NULL!	#NULL!	#NULL!	#NULL!	#NULL!	1	2	2	2	30	SAUTER	2
2	500304	500222	1976-12-09	2014-01-14	SAUTER	38	1	7	3	2	2	2	Ménagère	4	2	1	1	2	2	13	4	SAUTER	#NULL!	#NULL!	#NULL!	#NULL!	#NULL!	#NULL!	#NULL!	#NULL!	#NULL!	#NULL!	#NULL!	#NULL!	#NULL!	2	2	#NULL!	#NULL!	#NULL!	#NULL!	#NULL!	2	2	2	2	#NULL!	SAUTER	2
4	500448	500763	1976-06-14	2014-02-07	SAUTER	37	1	10	3	2	5	5	Infirmière	1	2	1	1	2	2	10	3	SAUTER	#NULL!	#NULL!	#NULL!	#NULL!	#NULL!	#NULL!	#NULL!	#NULL!	#NULL!	#NULL!	#NULL!	#NULL!	#NULL!	2	2	#NULL!	#NULL!	#NULL!	#NULL!	#NULL!	2	2	2	2	#NULL!	SAUTER	2
3	500298	500487	1963-12-04	2014-01-23	SAUTER	50	2	#NULL!	3	2	2	2	Taximan	4	8	2	2	2	2	10	3	SAUTER	#NULL!	#NULL!	#NULL!	#NULL!	#NULL!	#NULL!	#NULL!	#NULL!	#NULL!	#NULL!	#NULL!	#NULL!	#NULL!	2	2	#NULL!	#NULL!	#NULL!	#NULL!	#NULL!	2	2	2	2	#NULL!	SAUTER	2
1	500028	500070	1990-11-17	2014-01-06	SAUTER	23	1	10	3	2	5	5	Sans emploi	7	2	1	1	1	1	17	5	SAUTER	#NULL!	#NULL!	#NULL!	#NULL!	#NULL!	#NULL!	#NULL!	#NULL!	#NULL!	#NULL!	#NULL!	#NULL!	#NULL!	2	2	#NULL!	#NULL!	#NULL!	#NULL!	#NULL!	2	2	2	2	#NULL!	SAUTER	2
1	500013	500053	1989-02-12	2014-01-04	SAUTER	25	2	#NULL!	3	2	3	3	Footballeur	4	2	1	1	1	1	17	5	SAUTER	1	#NULL!	#NULL!	#NULL!	#NULL!	#NULL!	#NULL!	#NULL!	#NULL!	#NULL!	#NULL!	1	#NULL!	1	2	#NULL!	1	1	2	#NULL!	2	2	2	2	#NULL!	SAUTER	2
4	500961	500733	1991-04-15	2014-02-04	SAUTER	22	1	10	3	2	5	5	Commerçante	4	2	1	1	1	1	7	2	SAUTER	2	#NULL!	#NULL!	#NULL!	#NULL!	#NULL!	#NULL!	#NULL!	#NULL!	#NULL!	#NULL!	#NULL!	#NULL!	1	2	2	1	1	1	2	1	2	2	2	20	SAUTER	2
1	500015	500026	1969-12-11	2014-01-04	SAUTER	45	2	11	3	2	4	3	Syndicaliste	4	2	1	1	2	2	7	2	SAUTER	#NULL!	#NULL!	#NULL!	#NULL!	#NULL!	#NULL!	#NULL!	#NULL!	#NULL!	#NULL!	#NULL!	#NULL!	#NULL!	2	2	#NULL!	#NULL!	#NULL!	#NULL!	#NULL!	1	1	1	2	40	SAUTER	2
13	503446	502246	1986-12-05	2014-04-05	SAUTER	27	1	10	3	2	3	1	Couturière	4	8	2	2	1	1	21	6	SAUTER	#NULL!	#NULL!	#NULL!	#NULL!	#NULL!	#NULL!	#NULL!	#NULL!	#NULL!	#NULL!	#NULL!	#NULL!	#NULL!	2	2	#NULL!	#NULL!	#NULL!	#NULL!	#NULL!	2	2	2	2	#NULL!	SAUTER	2
4	500548	500937	1989-11-04	2014-02-05	SAUTER	24	1	13	3	2	3	3	Femme au foyer	7	2	1	1	1	1	8	2	SAUTER	#NULL!	#NULL!	#NULL!	#NULL!	#NULL!	#NULL!	#NULL!	#NULL!	#NULL!	#NULL!	#NULL!	#NULL!	#NULL!	2	2	#NULL!	#NULL!	#NULL!	#NULL!	#NULL!	1	2	2	2	#NULL!	SAUTER	2
4	500499	500848	1985-02-28	2014-02-03	SAUTER	29	1	14	4	3	2	2	Etudiante	5	2	1	1	1	1	4	1	SAUTER	#NULL!	#NULL!	#NULL!	#NULL!	#NULL!	#NULL!	#NULL!	#NULL!	#NULL!	#NULL!	#NULL!	#NULL!	#NULL!	2	2	#NULL!	#NULL!	#NULL!	#NULL!	#NULL!	2	2	2	2	#NULL!	SAUTER	2
1	500048	500143	1990-12-12	2014-01-07	SAUTER	24	2	#NULL!	3	2	2	2	Chauffeur de ca	4	2	1	1	1	1	4	1	SAUTER	1	#NULL!	#NULL!	#NULL!	#NULL!	#NULL!	#NULL!	#NULL!	1	#NULL!	#NULL!	#NULL!	#NULL!	1	2	#NULL!	1	2	2	#NULL!	1	2	2	2	#NULL!	SAUTER	2
9	504740	501760	1985-04-08	2014-03-12	SAUTER	28	1	10	3	2	3	3	Sans emploi	7	7	2	2	2	2	4	1	SAUTER	#NULL!	#NULL!	#NULL!	#NULL!	#NULL!	#NULL!	#NULL!	#NULL!	#NULL!	#NULL!	#NULL!	#NULL!	#NULL!	2	2	#NULL!	#NULL!	#NULL!	#NULL!	#NULL!	1	2	2	2	0	SAUTER	2
13	503540	502240	1978-03-03	2014-04-03	SAUTER	36	2	20	4	3	1	1	FONCTIONNAIRE	2	8	2	2	1	1	4	1	SAUTER	#NULL!	#NULL!	#NULL!	#NULL!	#NULL!	#NULL!	#NULL!	#NULL!	#NULL!	#NULL!	#NULL!	#NULL!	#NULL!	2	2	#NULL!	#NULL!	#NULL!	#NULL!	#NULL!	2	2	2	2	#NULL!	SAUTER	2
5	500900	500687	1990-03-02	2014-02-18		24	1	15	4	3	4	4	GENDARME	2	9	1	1	1	1	5	1	SAUTER	#NULL!	#NULL!	#NULL!	#NULL!	#NULL!	#NULL!	#NULL!	#NULL!	#NULL!	#NULL!	#NULL!	#NULL!	#NULL!	2	2	#NULL!	2	#NULL!	#NULL!	#NULL!	2	2	2	2	#NULL!	SAUTER	2
2	500265	500305	1981-08-12	2014-01-18	SAUTER	33	2	13	3	2	2	2	Commercant	4	2	1	1	2	2	5	1	SAUTER	#NULL!	#NULL!	#NULL!	#NULL!	#NULL!	#NULL!	#NULL!	#NULL!	#NULL!	#NULL!	#NULL!	#NULL!	#NULL!	2	2	#NULL!	#NULL!	#NULL!	#NULL!	#NULL!	2	2	2	2	#NULL!	SAUTER	2
4	500795	500928	1983-04-17	2014-02-05	SAUTER	30	1	8	3	2	3	2	Coiffeuse	4	2	1	1	2	2	5	1	SAUTER	#NULL!	#NULL!	#NULL!	#NULL!	#NULL!	#NULL!	#NULL!	#NULL!	#NULL!	#NULL!	#NULL!	#NULL!	#NULL!	2	2	#NULL!	#NULL!	#NULL!	#NULL!	#NULL!	2	2	2	2	#NULL!	SAUTER	2
6	501646	501121	1985-10-16	2014-02-21	SAUTER	28	1	10	3	2	3	3	SANS EMPLOI	7	8	2	2	1	1	5	1	SAUTER	#NULL!	#NULL!	#NULL!	#NULL!	#NULL!	#NULL!	#NULL!	#NULL!	#NULL!	#NULL!	#NULL!	#NULL!	#NULL!	2	2	#NULL!	#NULL!	#NULL!	#NULL!	#NULL!	1	2	2	2	26	SAUTER	2
5	500970	501280	1981-03-10	2014-02-08		33	1	17	4	3	2	2	INSTITUT	2	8	2	2	2	2	5	1	SAUTER	#NULL!	#NULL!	#NULL!	#NULL!	#NULL!	#NULL!	#NULL!	#NULL!	#NULL!	#NULL!	#NULL!	#NULL!	#NULL!	2	2	#NULL!	2	#NULL!	#NULL!	#NULL!	2	2	2	2	#NULL!	SAUTER	2
7	501088	501155	1994-03-03	2014-03-03	SAUTER	25	1	6	2	1	2	1	COMMERCANTE	4	4	3	3	1	1	6	1	SAUTER	2	#NULL!	#NULL!	#NULL!	#NULL!	#NULL!	#NULL!	#NULL!	#NULL!	#NULL!	#NULL!	#NULL!	#NULL!	1	2	1	1	2	1	5	2	2	2	2	#NULL!	SAUTER	2
6	503934	501565	1983-02-10	2014-02-25	SAUTER	31	1	10	3	2	5	5	COMMERCANTE	4	8	2	2	1	1	6	1	SAUTER	1	#NULL!	#NULL!	#NULL!	#NULL!	#NULL!	#NULL!	#NULL!	1	1	#NULL!	#NULL!	#NULL!	1	2	#NULL!	1	1	2	#NULL!	1	2	2	2	21	SAUTER	2
6	500913	501545	1972-11-08	2014-02-22	SAUTER	42	2	10	3	2	5	5	CHAUFFEUR	4	8	2	2	2	2	6	1	SAUTER	#NULL!	#NULL!	#NULL!	#NULL!	#NULL!	#NULL!	#NULL!	#NULL!	#NULL!	#NULL!	#NULL!	#NULL!	#NULL!	2	2	#NULL!	#NULL!	#NULL!	#NULL!	#NULL!	2	2	2	2	#NULL!	SAUTER	2
5	501431	501669	1976-01-01	2014-02-10		38	2	10	3	2	1	1	COMMERC	4	7	2	2	2	2	6	1	SAUTER	#NULL!	#NULL!	#NULL!	#NULL!	#NULL!	#NULL!	#NULL!	#NULL!	#NULL!	#NULL!	#NULL!	#NULL!	#NULL!	2	2	#NULL!	2	#NULL!	#NULL!	#NULL!	1	2	2	2	30	SAUTER	2
5	500855	501186	1989-11-08	2014-02-18		25	1	17	4	3	3	3	ETUDIANT	5	2	1	1	1	1	6	1	SAUTER	#NULL!	#NULL!	#NULL!	#NULL!	#NULL!	#NULL!	#NULL!	#NULL!	#NULL!	#NULL!	#NULL!	#NULL!	#NULL!	2	2	#NULL!	2	#NULL!	#NULL!	#NULL!	2	2	2	2	#NULL!	SAUTER	2
1	500095	500094	1981-03-07	2014-01-08	SAUTER	34	1	10	3	2	4	1	Sans emploi	7	8	2	2	2	2	7	1	SAUTER	#NULL!	#NULL!	#NULL!	#NULL!	#NULL!	#NULL!	#NULL!	#NULL!	#NULL!	#NULL!	#NULL!	#NULL!	#NULL!	2	2	#NULL!	#NULL!	#NULL!	#NULL!	#NULL!	2	1	1	1	#NULL!	SAUTER	2
5	500885	501050	1994-09-25	2014-02-10		20	2	14	4	3	3	3	ETUDIANT	5	4	3	3	1	1	7	1	SAUTER	#NULL!	#NULL!	#NULL!	#NULL!	#NULL!	#NULL!	#NULL!	#NULL!	#NULL!	#NULL!	#NULL!	#NULL!	#NULL!	2	2	#NULL!	2	#NULL!	#NULL!	#NULL!	2	2	2	2	#NULL!	SAUTER	2
9	504745	501804	1993-03-03	2014-03-15	SAUTER	21	1	10	3	2	3	3	Coiffeuse	4	2	1	1	2	2	8	1	SAUTER	#NULL!	#NULL!	#NULL!	#NULL!	#NULL!	#NULL!	#NULL!	#NULL!	#NULL!	#NULL!	#NULL!	#NULL!	#NULL!	2	2	#NULL!	#NULL!	#NULL!	#NULL!	#NULL!	1	2	2	2	0	SAUTER	2
3	500570	500589	1952-04-14	2014-01-25	SAUTER	62	2	#NULL!	4	3	4	1	Ingénieur	6	5	1	1	2	2	4	5	SAUTER	#NULL!	#NULL!	#NULL!	#NULL!	#NULL!	#NULL!	#NULL!	#NULL!	#NULL!	#NULL!	#NULL!	#NULL!	#NULL!	2	2	#NULL!	#NULL!	#NULL!	#NULL!	#NULL!	2	2	2	2	#NULL!	SAUTER	2
12	504532	502156	1994-06-16	2014-04-03		20	1	14	4	3	4	3	ETUDIANTE	5	2	1	1	1	1	1	1		2	#NULL!	#NULL!	#NULL!	#NULL!	#NULL!	#NULL!	#NULL!	#NULL!	#NULL!	#NULL!	#NULL!	#NULL!	1	2	#NULL!	2	#NULL!	#NULL!	#NULL!	1	2	2	2	15		2
6	501030	501575	1984-09-21	2014-02-24	SAUTER	30	1	10	3	2	3	1	AGENT COMMUNAL	2	2	1	1	1	1	1	1	SAUTER	#NULL!	#NULL!	#NULL!	#NULL!	#NULL!	#NULL!	#NULL!	#NULL!	#NULL!	#NULL!	#NULL!	#NULL!	#NULL!	2	2	#NULL!	#NULL!	#NULL!	#NULL!	#NULL!	1	2	2	2	#NULL!	SAUTER	2
5	500980	501192	1994-07-26	2014-02-08		20	1	10	3	2	1	3	MENAGERE	1	2	1	1	2	2	3	3	SAUTER	#NULL!	#NULL!	#NULL!	#NULL!	#NULL!	#NULL!	#NULL!	#NULL!	#NULL!	#NULL!	#NULL!	#NULL!	#NULL!	2	2	#NULL!	2	#NULL!	#NULL!	#NULL!	2	2	2	2	#NULL!	SAUTER	2
13	503454	502368	1970-03-10	2014-04-09	SAUTER	44	1	15	4	3	3	2	Comptable	3	2	1	1	1	1	2	2	SAUTER	#NULL!	#NULL!	#NULL!	#NULL!	#NULL!	#NULL!	#NULL!	#NULL!	#NULL!	#NULL!	#NULL!	#NULL!	#NULL!	2	2	#NULL!	#NULL!	#NULL!	#NULL!	#NULL!	1	2	2	2	20	SAUTER	2
10	503953	501933	1965-06-10	2014-03-22	SAUTER	49	1	12	3	2	5	5	AGENT COMMERCIA	3	2	1	1	3	1	6	5	SAUTER	#NULL!	#NULL!	#NULL!	#NULL!	#NULL!	#NULL!	#NULL!	#NULL!	#NULL!	#NULL!	#NULL!	#NULL!	#NULL!	2	2	#NULL!	#NULL!	#NULL!	#NULL!	#NULL!	2	2	2	2	#NULL!	SAUTER	2
3	500313	500494	1994-12-12	2014-01-23	SAUTER	20	2	#NULL!	4	3	4	2	Etudiant	5	9	1	1	1	1	8	5	SAUTER	#NULL!	#NULL!	#NULL!	#NULL!	#NULL!	#NULL!	#NULL!	#NULL!	#NULL!	#NULL!	#NULL!	#NULL!	#NULL!	2	2	#NULL!	#NULL!	#NULL!	#NULL!	#NULL!	2	2	2	2	#NULL!	SAUTER	2
4	500518	500827	1946-01-09	2014-02-03	SAUTER	68	2	0	1	1	1	1	Commerçant	4	2	1	1	2	2	13	7	SAUTER	#NULL!	#NULL!	#NULL!	#NULL!	#NULL!	#NULL!	#NULL!	#NULL!	#NULL!	#NULL!	#NULL!	#NULL!	#NULL!	2	2	#NULL!	#NULL!	#NULL!	#NULL!	#NULL!	1	2	2	2	50	SAUTER	2
6	500968	502607	1995-01-01	2014-02-25	SAUTER	19	1	7	3	2	4	4	SANS EMPLOI	7	7	2	2	2	2	4	2	SAUTER	#NULL!	#NULL!	#NULL!	#NULL!	#NULL!	#NULL!	#NULL!	#NULL!	#NULL!	#NULL!	#NULL!	#NULL!	#NULL!	2	2	#NULL!	#NULL!	#NULL!	#NULL!	#NULL!	1	2	2	2	15		2
13	503581	502227	1984-06-24	2014-04-07	SAUTER	30	1	6	2	1	2	2	CHOMAGE	7	2	1	1	1	1	2	1	SAUTER	#NULL!	#NULL!	#NULL!	#NULL!	#NULL!	#NULL!	#NULL!	#NULL!	#NULL!	#NULL!	#NULL!	#NULL!	#NULL!	2	2	#NULL!	#NULL!	#NULL!	#NULL!	#NULL!	1	1	1	2	29	SAUTER	2
3	500328	500539	1983-09-10	2014-01-23	SAUTER	30	1	#NULL!	3	2	2	3	Femme au foyer	7	2	1	1	1	1	4	2	SAUTER	#NULL!	#NULL!	#NULL!	#NULL!	#NULL!	#NULL!	#NULL!	#NULL!	#NULL!	#NULL!	#NULL!	#NULL!	#NULL!	2	2	#NULL!	#NULL!	#NULL!	#NULL!	#NULL!	1	1	1	2	20	SAUTER	2
6	500909	501355	1987-11-10	2014-02-22	SAUTER	27	1	9	3	2	3	3	SANS EMPLOI	7	8	2	2	2	2	6	3	SAUTER	#NULL!	#NULL!	#NULL!	#NULL!	#NULL!	#NULL!	#NULL!	#NULL!	#NULL!	#NULL!	#NULL!	#NULL!	#NULL!	2	2	#NULL!	#NULL!	#NULL!	#NULL!	#NULL!	2	2	2	2	#NULL!	SAUTER	2
13	503519	502342	1953-01-01	2014-04-04	SAUTER	61	2	19	4	3	1	1	INGENIEUR STATI	6	8	2	2	2	2	9	4	SAUTER	#NULL!	#NULL!	#NULL!	#NULL!	#NULL!	#NULL!	#NULL!	#NULL!	#NULL!	#NULL!	#NULL!	#NULL!	#NULL!	2	2	#NULL!	#NULL!	#NULL!	#NULL!	#NULL!	2	2	2	2	#NULL!	SAUTER	2
10	503630	501382	1968-08-06	2014-03-25	SAUTER	43	1	11	3	2	3	1	Couturière	4	8	2	2	1	1	3	1	SAUTER	2	#NULL!	#NULL!	#NULL!	#NULL!	#NULL!	#NULL!	#NULL!	#NULL!	#NULL!	#NULL!	#NULL!	#NULL!	1	2	2	2	#NULL!	#NULL!	#NULL!	2	2	2	2	#NULL!	SAUTER	2
14	503238	502539	1981-01-21	2014-04-14		33	1	10	3	2	2	2	SANS EMPLOI	7	9	1	1	2	2	6	2		#NULL!	#NULL!	#NULL!	#NULL!	#NULL!	#NULL!	#NULL!	#NULL!	#NULL!	#NULL!	#NULL!	#NULL!	#NULL!	2	2	#NULL!	#NULL!	#NULL!	#NULL!	#NULL!	2	2	2	2	#NULL!		2
12	504536	502031	1991-11-18	2014-04-01		23	1	15	4	3	3	3	ETUDIANTE	5	5	1	1	1	1	10	3		#NULL!	#NULL!	#NULL!	#NULL!	#NULL!	#NULL!	#NULL!	#NULL!	#NULL!	#NULL!	#NULL!	#NULL!	#NULL!	2	2	#NULL!	#NULL!	#NULL!	#NULL!	#NULL!	2	2	2	2	#NULL!		2
14	503200	502366	1990-08-12	2014-04-11		23	1	8	3	2	#NULL!	#NULL!	COUTURIERE	4	2	1	1	1	1	4	1		#NULL!	#NULL!	#NULL!	#NULL!	#NULL!	#NULL!	#NULL!	#NULL!	#NULL!	#NULL!	#NULL!	#NULL!	#NULL!	2	2	#NULL!	#NULL!	#NULL!	#NULL!	#NULL!	1	1	1	2	23		2
13	503577	502231	1950-03-28	2014-04-07	SAUTER	64	1	8	3	2	1	1	Cultivatrice	1	8	2	2	4	1	9	2	SAUTER	#NULL!	#NULL!	#NULL!	#NULL!	#NULL!	#NULL!	#NULL!	#NULL!	#NULL!	#NULL!	#NULL!	#NULL!	#NULL!	2	2	#NULL!	#NULL!	#NULL!	#NULL!	#NULL!	1	1	1	1	43	SAUTER	2
5	500774	501034	1990-06-24	2014-02-08		23	1	12	3	2	3	3	MENAGERE	1	9	1	1	1	1	5	1	SAUTER	2	#NULL!	#NULL!	#NULL!	#NULL!	#NULL!	#NULL!	#NULL!	#NULL!	#NULL!	#NULL!	#NULL!	#NULL!	1	2	2	2	#NULL!	#NULL!	#NULL!	2	2	2	2	#NULL!	SAUTER	2
3	500506	500515	1987-11-25	2014-01-24	SAUTER	27	1	6	2	1	2	1	Couturière	4	2	1	1	1	1	6	1	SAUTER	1	#NULL!	#NULL!	#NULL!	#NULL!	#NULL!	#NULL!	#NULL!	#NULL!	#NULL!	#NULL!	#NULL!	#NULL!	1	2	#NULL!	2	#NULL!	#NULL!	#NULL!	1	1	1	1	10	SAUTER	2
12	504548	502090	1975-04-25	2014-04-01		39	1	10	3	2	2	2	OUVRIERE DE SCI	4	5	1	1	1	1	6	6		#NULL!	#NULL!	#NULL!	#NULL!	#NULL!	#NULL!	#NULL!	#NULL!	#NULL!	#NULL!	#NULL!	#NULL!	#NULL!	2	2	#NULL!	#NULL!	#NULL!	#NULL!	#NULL!	2	#NULL!	#NULL!	#NULL!	#NULL!		2
3	500330	500552	1989-08-03	2014-01-24	SAUTER	25	2	16	4	3	4	3	Etudiant	5	5	1	1	1	1	2	2	SAUTER	#NULL!	#NULL!	#NULL!	#NULL!	#NULL!	#NULL!	#NULL!	#NULL!	#NULL!	#NULL!	#NULL!	#NULL!	#NULL!	2	2	#NULL!	#NULL!	#NULL!	#NULL!	#NULL!	2	2	2	2	#NULL!	SAUTER	2
14	503257	502421	1990-08-11	2014-04-12		23	1	14	4	3	4	4	ETUDIANT	5	2	1	1	1	1	1	1		2	#NULL!	#NULL!	#NULL!	#NULL!	#NULL!	#NULL!	#NULL!	#NULL!	#NULL!	#NULL!	#NULL!	#NULL!	1	2	1	2	#NULL!	#NULL!	#NULL!	2	2	2	2	#NULL!		2
7	501125	501679	1967-07-22	2014-03-03	SAUTER	46	1	10	3	2	3	1	VENDEUSE	4	2	1	1	1	1	1	1	SAUTER	#NULL!	#NULL!	#NULL!	#NULL!	#NULL!	#NULL!	#NULL!	#NULL!	#NULL!	#NULL!	#NULL!	#NULL!	#NULL!	2	2	#NULL!	#NULL!	#NULL!	#NULL!	#NULL!	1	2	2	2	46	SAUTER	2
4	500911	500750	1991-06-25	2014-02-04		23	1	15	4	3	3	3	ETUDIANTE	5	2	1	1	1	1	3	2		#NULL!	#NULL!	#NULL!	#NULL!	#NULL!	#NULL!	#NULL!	#NULL!	#NULL!	#NULL!	#NULL!	#NULL!	#NULL!	2	2	#NULL!	#NULL!	#NULL!	#NULL!	#NULL!	2	2	2	2	#NULL!		2
14	503033	5002485	1962-12-15	2014-04-15	SAUTER	52	1	13	3	2	1	1	TECHNICI	2	7	2	2	2	2	3	2	SAUTER	#NULL!	#NULL!	#NULL!	#NULL!	#NULL!	#NULL!	#NULL!	#NULL!	#NULL!	#NULL!	#NULL!	#NULL!	#NULL!	2	2	#NULL!	#NULL!	#NULL!	#NULL!	#NULL!	2	2	2	2	#NULL!	SAUTER	2
4	504775	504802	1985-03-27	2014-02-04	SAUTER	28	1	10	3	2	2	2	Assistante soci	2	8	2	2	2	2	5	3	SAUTER	#NULL!	#NULL!	#NULL!	#NULL!	#NULL!	#NULL!	#NULL!	#NULL!	#NULL!	#NULL!	#NULL!	#NULL!	#NULL!	2	2	#NULL!	#NULL!	#NULL!	#NULL!	#NULL!	1	1	2	2	#NULL!	SAUTER	2
4	501096	500917	1991-03-24	2014-02-05	SAUTER	23	2	17	4	3	4	3	Sans emploi	7	2	1	1	1	1	5	3	SAUTER	#NULL!	#NULL!	#NULL!	#NULL!	#NULL!	#NULL!	#NULL!	#NULL!	#NULL!	#NULL!	#NULL!	#NULL!	#NULL!	2	2	#NULL!	#NULL!	#NULL!	#NULL!	#NULL!	2	2	2	2	#NULL!	SAUTER	2
5	500708	501211	1929-01-01	2014-02-10		85	2	6	2	1	1	1	RETRAITE	6	8	2	2	2	2	9	5	SAUTER	2	#NULL!	#NULL!	#NULL!	#NULL!	#NULL!	#NULL!	#NULL!	#NULL!	#NULL!	#NULL!	#NULL!	#NULL!	1	#NULL!	#NULL!	2	#NULL!	#NULL!	#NULL!	1	2	2	2	85	SAUTER	2
4	500508	500745	1984-12-24	2014-02-06	SAUTER	29	1	9	2	1	5	5	Coiffeuse	4	7	2	2	1	1	2	1	SAUTER	#NULL!	#NULL!	#NULL!	#NULL!	#NULL!	#NULL!	#NULL!	#NULL!	#NULL!	#NULL!	#NULL!	#NULL!	#NULL!	2	2	#NULL!	#NULL!	#NULL!	#NULL!	#NULL!	1	2	2	2	#NULL!	SAUTER	2
9	505588	501765	1987-01-28	2014-03-12	SAUTER	27	1	10	3	2	5	5	Coiffeuse	4	2	1	1	1	1	7	3	SAUTER	#NULL!	#NULL!	#NULL!	#NULL!	#NULL!	#NULL!	#NULL!	#NULL!	#NULL!	#NULL!	#NULL!	#NULL!	#NULL!	2	2	#NULL!	#NULL!	#NULL!	#NULL!	#NULL!	2	2	2	2	#NULL!	SAUTER	2
11	503105	501925	1960-12-12	2014-07-27	SAUTER	54	2	10	3	2	2	2	SOUDEUR	4	2	1	1	2	2	14	5		#NULL!	#NULL!	#NULL!	#NULL!	#NULL!	#NULL!	#NULL!	#NULL!	#NULL!	#NULL!	#NULL!	#NULL!	#NULL!	2	2	#NULL!	#NULL!	#NULL!	#NULL!	#NULL!	2	2	2	2	#NULL!		2
12	504412	502079	1959-01-27	2014-04-01		55	2	6	2	1	2	2	MILLITAIRE	6	9	1	1	1	1	23	8		#NULL!	#NULL!	#NULL!	#NULL!	#NULL!	#NULL!	#NULL!	#NULL!	#NULL!	#NULL!	#NULL!	#NULL!	#NULL!	2	2	#NULL!	#NULL!	#NULL!	#NULL!	#NULL!	1	2	2	2	52		2
5	500905	501196	1992-10-10	2014-02-18		22	1	14	4	3	4	3	ETUDIANT	5	2	1	1	1	1	3	1	SAUTER	2	#NULL!	#NULL!	#NULL!	#NULL!	#NULL!	#NULL!	#NULL!	#NULL!	#NULL!	#NULL!	#NULL!	#NULL!	1	#NULL!	#NULL!	2	#NULL!	#NULL!	#NULL!	1	2	2	2	22	SAUTER	2
9	504750	501820	1991-06-06	2014-03-12	SAUTER	22	1	13	4	3	5	5	Etudiante	5	8	2	2	1	1	9	3	SAUTER	#NULL!	#NULL!	#NULL!	#NULL!	#NULL!	#NULL!	#NULL!	#NULL!	#NULL!	#NULL!	#NULL!	#NULL!	#NULL!	2	2	#NULL!	#NULL!	#NULL!	#NULL!	#NULL!	1	2	2	2	22	SAUTER	2
10	503593	501951	1966-12-19	2014-03-25	SAUTER	48	1	10	3	2	1	1	Commerçante	4	5	1	1	3	1	9	3	SAUTER	#NULL!	#NULL!	#NULL!	#NULL!	#NULL!	#NULL!	#NULL!	#NULL!	#NULL!	#NULL!	#NULL!	#NULL!	#NULL!	2	2	#NULL!	#NULL!	#NULL!	#NULL!	#NULL!	2	2	2	2	#NULL!	SAUTER	2
3	500464	500409	1977-11-10	2014-01-22	SAUTER	37	2	#NULL!	3	2	3	3	Journaliste	3	2	1	1	1	1	7	2	SAUTER	#NULL!	#NULL!	#NULL!	#NULL!	#NULL!	#NULL!	#NULL!	#NULL!	#NULL!	#NULL!	#NULL!	#NULL!	#NULL!	2	2	#NULL!	#NULL!	#NULL!	#NULL!	#NULL!	1	2	2	2	#NULL!	SAUTER	1
7	501210	501674	1994-04-23	2014-03-03	SAUTER	20	2	15	4	3	4	5	ETUDIANT	5	5	1	1	1	1	8	2	SAUTER	#NULL!	#NULL!	#NULL!	#NULL!	#NULL!	#NULL!	#NULL!	#NULL!	#NULL!	#NULL!	#NULL!	#NULL!	#NULL!	2	2	#NULL!	#NULL!	#NULL!	#NULL!	#NULL!	2	2	2	2	#NULL!	SAUTER	2
1	500041	500043	1982-11-27	2014-01-07	SAUTER	31	1	6	2	1	2	1	Sans emploi	7	2	1	1	2	2	5	1	SAUTER	#NULL!	#NULL!	#NULL!	#NULL!	#NULL!	#NULL!	#NULL!	#NULL!	#NULL!	#NULL!	#NULL!	#NULL!	#NULL!	2	2	#NULL!	#NULL!	#NULL!	#NULL!	#NULL!	1	2	1	1	28	SAUTER	2
6	503939	501581	1982-04-20	2014-02-24	SAUTER	32	2	16	4	3	3	2	SANS EMPLOI	7	5	1	1	1	1	1	3	SAUTER	2	#NULL!	#NULL!	#NULL!	#NULL!	#NULL!	#NULL!	#NULL!	#NULL!	#NULL!	#NULL!	#NULL!	#NULL!	1	2	#NULL!	2	#NULL!	#NULL!	#NULL!	1	2	2	2	20	SAUTER	2
4	504772	500853	1986-08-11	2014-02-03	SAUTER	27	2	14	4	3	4	4	Etudiant	5	8	2	2	1	1	3	5	SAUTER	#NULL!	#NULL!	#NULL!	#NULL!	#NULL!	#NULL!	#NULL!	#NULL!	#NULL!	#NULL!	#NULL!	#NULL!	#NULL!	2	2	#NULL!	#NULL!	#NULL!	#NULL!	#NULL!	2	2	2	2	#NULL!	SAUTER	2
9	504766	501815	1992-03-18	2014-03-19	SAUTER	22	2	14	4	3	3	3	Etudiant	5	2	1	1	1	1	3	4	SAUTER	#NULL!	#NULL!	#NULL!	#NULL!	#NULL!	#NULL!	#NULL!	#NULL!	#NULL!	#NULL!	#NULL!	#NULL!	#NULL!	2	2	#NULL!	#NULL!	#NULL!	#NULL!	#NULL!	2	2	2	2	#NULL!	SAUTER	2
5	505057	501220	1978-06-30	2014-02-10		34	2	17	4	3	3	3	AVOCAT	3	2	1	1	1	1	6	7	SAUTER	#NULL!	#NULL!	#NULL!	#NULL!	#NULL!	#NULL!	#NULL!	#NULL!	#NULL!	#NULL!	#NULL!	#NULL!	#NULL!	2	2	#NULL!	2	#NULL!	#NULL!	#NULL!	2	2	2	2	#NULL!	SAUTER	2
5	501311	501166	1991-03-21	2014-02-10		23	1	12	3	2	2	2	MENAGERE	1	2	1	1	1	1	9	9	SAUTER	#NULL!	#NULL!	#NULL!	#NULL!	#NULL!	#NULL!	#NULL!	#NULL!	#NULL!	#NULL!	#NULL!	#NULL!	#NULL!	2	2	#NULL!	2	#NULL!	#NULL!	#NULL!	1	2	2	2	22	SAUTER	2
4	500428	500655	1991-09-19	2014-02-07	SAUTER	22	1	14	4	3	4	3	Etudiante	5	8	2	2	1	1	2	2	SAUTER	2	#NULL!	#NULL!	#NULL!	#NULL!	#NULL!	#NULL!	#NULL!	#NULL!	#NULL!	#NULL!	#NULL!	#NULL!	1	2	#NULL!	2	#NULL!	#NULL!	#NULL!	1	2	2	1	18	SAUTER	2
4	500473	500858	1994-03-03	2014-02-03	SAUTER	20	1	10	3	2	3	3	Femme au foyer	7	2	1	1	1	1	10	10	SAUTER	#NULL!	#NULL!	#NULL!	#NULL!	#NULL!	#NULL!	#NULL!	#NULL!	#NULL!	#NULL!	#NULL!	#NULL!	#NULL!	2	2	#NULL!	#NULL!	#NULL!	#NULL!	#NULL!	2	2	2	2	#NULL!	SAUTER	2
4	500766	500772	1986-07-15	2014-01-31	SAUTER	27	1	15	4	3	4	3	Etudiante	5	2	1	1	1	1	1	1	SAUTER	#NULL!	#NULL!	#NULL!	#NULL!	#NULL!	#NULL!	#NULL!	#NULL!	#NULL!	#NULL!	#NULL!	#NULL!	#NULL!	2	2	#NULL!	#NULL!	#NULL!	#NULL!	#NULL!	1	2	2	2	#NULL!	SAUTER	2
14	503017	5002515	1991-08-28	2014-04-14	SAUTER	23	1	17	4	3	#NULL!	#NULL!	ETUDIANT	5	8	2	2	1	1	1	1	SAUTER	#NULL!	#NULL!	#NULL!	#NULL!	#NULL!	#NULL!	#NULL!	#NULL!	#NULL!	#NULL!	#NULL!	#NULL!	#NULL!	2	2	#NULL!	#NULL!	#NULL!	#NULL!	#NULL!	2	2	2	2	#NULL!	SAUTER	2
6	503928	501583	1992-01-27	2014-02-24	SAUTER	22	2	15	4	3	3	3	ETUDIANT	5	8	2	2	1	1	4	4	SAUTER	#NULL!	#NULL!	#NULL!	#NULL!	#NULL!	#NULL!	#NULL!	#NULL!	#NULL!	#NULL!	#NULL!	#NULL!	#NULL!	2	2	#NULL!	#NULL!	#NULL!	#NULL!	#NULL!	2	2	2	2	#NULL!	SAUTER	2
2	500176	500322	1990-08-23	2014-01-14	SAUTER	24	2	15	4	3	3	3	Etudiant	5	2	1	1	1	1	1	1	SAUTER	#NULL!	#NULL!	#NULL!	#NULL!	#NULL!	#NULL!	#NULL!	#NULL!	#NULL!	#NULL!	#NULL!	#NULL!	#NULL!	2	2	#NULL!	#NULL!	#NULL!	#NULL!	#NULL!	1	2	2	2	23	SAUTER	2
9	501168	501740	1987-06-18	2014-03-12	SAUTER	26	2	12	3	2	2	2	Sans emploi	7	8	2	2	1	1	1	1	SAUTER	#NULL!	#NULL!	#NULL!	#NULL!	#NULL!	#NULL!	#NULL!	#NULL!	#NULL!	#NULL!	#NULL!	#NULL!	#NULL!	2	2	#NULL!	#NULL!	#NULL!	#NULL!	#NULL!	2	2	2	2	#NULL!	SAUTER	2
3	500641	500442	1992-05-10	2014-01-25	SAUTER	22	2	18	4	3	4	4	Etudiant	5	8	2	2	1	1	1	1	SAUTER	#NULL!	#NULL!	#NULL!	#NULL!	#NULL!	#NULL!	#NULL!	#NULL!	#NULL!	#NULL!	#NULL!	#NULL!	#NULL!	2	2	#NULL!	#NULL!	#NULL!	#NULL!	#NULL!	2	2	2	2	#NULL!	SAUTER	2
7	501073	501437	1988-01-01	2014-03-01	SAUTER	26	1	17	4	3	4	3	ETUDIANTE	5	2	1	1	2	2	7	6	SAUTER	#NULL!	#NULL!	#NULL!	#NULL!	#NULL!	#NULL!	#NULL!	#NULL!	#NULL!	#NULL!	#NULL!	#NULL!	#NULL!	2	2	#NULL!	#NULL!	#NULL!	#NULL!	#NULL!	2	2	2	2	#NULL!	SAUTER	2
3	500318	500497	1982-06-30	2014-01-23	SAUTER	32	2	12	3	2	2	2	Etudiant	5	2	1	1	1	1	6	5	SAUTER	#NULL!	#NULL!	#NULL!	#NULL!	#NULL!	#NULL!	#NULL!	#NULL!	#NULL!	#NULL!	#NULL!	#NULL!	#NULL!	2	2	#NULL!	#NULL!	#NULL!	#NULL!	#NULL!	2	2	2	2	#NULL!	SAUTER	2
5	501576	501272	1986-12-13	2014-02-14		27	2	16	4	3	1	1	ETUDIANT	5	8	2	2	1	1	8	6	SAUTER	#NULL!	#NULL!	#NULL!	#NULL!	#NULL!	#NULL!	#NULL!	#NULL!	#NULL!	#NULL!	#NULL!	#NULL!	#NULL!	2	2	#NULL!	2	#NULL!	#NULL!	#NULL!	2	2	2	2	#NULL!	SAUTER	2
7	503870	501373	1984-10-28	2014-03-03	SAUTER	30	1	16	4	3	4	3	JOURNALISTE	2	2	1	1	1	1	6	4	SAUTER	#NULL!	#NULL!	#NULL!	#NULL!	#NULL!	#NULL!	#NULL!	#NULL!	#NULL!	#NULL!	#NULL!	#NULL!	#NULL!	2	2	#NULL!	#NULL!	#NULL!	#NULL!	#NULL!	2	2	2	2	#NULL!	SAUTER	2
4	500771	500783	1990-01-21	2014-01-31	SAUTER	24	2	16	4	3	2	2	Etudiant	5	8	2	2	1	1	3	2	SAUTER	#NULL!	#NULL!	#NULL!	#NULL!	#NULL!	#NULL!	#NULL!	#NULL!	#NULL!	#NULL!	#NULL!	#NULL!	#NULL!	2	2	#NULL!	#NULL!	#NULL!	#NULL!	#NULL!	2	2	2	2	#NULL!	SAUTER	2
6	500899	501332	1989-02-02	2014-02-22	SAUTER	25	1	9	3	2	2	2	SANS EMPLOI	7	8	2	2	1	1	5	3	SAUTER	#NULL!	#NULL!	#NULL!	#NULL!	#NULL!	#NULL!	#NULL!	#NULL!	#NULL!	#NULL!	#NULL!	#NULL!	#NULL!	2	2	#NULL!	#NULL!	#NULL!	#NULL!	#NULL!	2	2	2	2	#NULL!	SAUTER	2
13	503444	502334	1994-11-03	2014-04-08	SAUTER	20	1	16	4	3	3	3	Etudiante	5	5	1	1	1	1	9	5	SAUTER	#NULL!	#NULL!	#NULL!	#NULL!	#NULL!	#NULL!	#NULL!	#NULL!	#NULL!	#NULL!	#NULL!	#NULL!	#NULL!	2	2	#NULL!	#NULL!	#NULL!	#NULL!	#NULL!	1	1	1	2	14	SAUTER	2
2	500178	500218	1977-06-17	2014-01-11	SAUTER	37	1	#NULL!	3	2	5	5	Fonctionnaire	2	2	1	1	1	1	11	6	SAUTER	2	#NULL!	#NULL!	#NULL!	#NULL!	#NULL!	#NULL!	#NULL!	#NULL!	#NULL!	#NULL!	#NULL!	#NULL!	1	2	#NULL!	2	#NULL!	#NULL!	#NULL!	1	2	2	2	#NULL!	SAUTER	2
4	500564	500966	1969-04-28	2014-02-06	SAUTER	44	2	13	3	2	2	1	Technicien en b	3	2	1	1	2	2	6	3	SAUTER	1	#NULL!	#NULL!	#NULL!	#NULL!	#NULL!	#NULL!	#NULL!	#NULL!	#NULL!	#NULL!	#NULL!	#NULL!	1	1	0	1	1	1	0	1	1	1	2	0	SAUTER	1
9	504766	501852	1990-03-03	2014-03-19	SAUTER	24	1	13	3	2	5	3	Etudiante	5	5	1	1	1	1	2	1	SAUTER	#NULL!	#NULL!	#NULL!	#NULL!	#NULL!	#NULL!	#NULL!	#NULL!	#NULL!	#NULL!	#NULL!	#NULL!	#NULL!	2	2	#NULL!	#NULL!	#NULL!	#NULL!	#NULL!	1	2	2	2	24	SAUTER	2
2	500206	500372	1990-01-02	2014-01-15	SAUTER	24	1	9	3	2	3	3	Couturière	4	2	1	1	1	1	2	1	SAUTER	#NULL!	#NULL!	#NULL!	#NULL!	#NULL!	#NULL!	#NULL!	#NULL!	#NULL!	#NULL!	#NULL!	#NULL!	#NULL!	2	2	#NULL!	#NULL!	#NULL!	#NULL!	#NULL!	2	2	2	2	#NULL!	SAUTER	2
4	500690	504801	1938-10-01	2014-02-03	SAUTER	75	2	7	3	2	1	1	Cultivateur	1	2	1	1	2	2	4	2	SAUTER	2	#NULL!	#NULL!	#NULL!	#NULL!	#NULL!	#NULL!	#NULL!	#NULL!	#NULL!	#NULL!	#NULL!	#NULL!	1	2	#NULL!	1	2	2	#NULL!	1	1	1	1	#NULL!	SAUTER	2
4	504724	500654	1983-09-04	2014-02-07	SAUTER	30	1	12	3	2	4	4	Commerçante	4	2	1	1	4	1	2	1	SAUTER	#NULL!	#NULL!	#NULL!	#NULL!	#NULL!	#NULL!	#NULL!	#NULL!	#NULL!	#NULL!	#NULL!	#NULL!	#NULL!	2	2	#NULL!	#NULL!	#NULL!	#NULL!	#NULL!	2	2	2	2	#NULL!	SAUTER	2
7	503861	501610	1954-06-06	2014-02-26	SAUTER	50	2	10	3	2	1	1	CHAUFFEUR RETRA	6	8	2	2	2	2	4	2	SAUTER	#NULL!	#NULL!	#NULL!	#NULL!	#NULL!	#NULL!	#NULL!	#NULL!	#NULL!	#NULL!	#NULL!	#NULL!	#NULL!	2	2	#NULL!	#NULL!	#NULL!	#NULL!	#NULL!	1	1	2	2	48	SAUTER	2
7	501038	501449	1970-01-22	2014-03-01	SAUTER	44	1	9	3	2	2	3	COMMERCANTE	4	8	2	2	2	2	6	3	SAUTER	#NULL!	#NULL!	#NULL!	#NULL!	#NULL!	#NULL!	#NULL!	#NULL!	#NULL!	#NULL!	#NULL!	#NULL!	#NULL!	2	2	#NULL!	#NULL!	#NULL!	#NULL!	#NULL!	2	2	2	2	#NULL!	SAUTER	2
5	500843	501229	1991-10-19	2014-02-14		22	2	15	4	3	4	4	ETUDIANT	5	2	1	1	1	1	6	3	SAUTER	#NULL!	#NULL!	#NULL!	#NULL!	#NULL!	#NULL!	#NULL!	#NULL!	#NULL!	#NULL!	#NULL!	#NULL!	#NULL!	2	2	#NULL!	2	#NULL!	#NULL!	#NULL!	1	1	1	2	18	SAUTER	2
3	500476	500473	1991-10-18	2014-01-23	SAUTER	22	1	14	4	3	4	2	Etudiante	5	2	1	1	1	1	4	2	SAUTER	2	#NULL!	#NULL!	#NULL!	#NULL!	#NULL!	#NULL!	#NULL!	#NULL!	#NULL!	#NULL!	#NULL!	#NULL!	1	2	3	1	2	2	3	1	2	2	2	#NULL!	SAUTER	2
2	500233	500219	1985-04-16	2014-01-18	SAUTER	29	2	18	4	3	3	3	Conseiller de j	2	5	1	1	1	1	9	4	SAUTER	1	#NULL!	#NULL!	#NULL!	#NULL!	#NULL!	#NULL!	#NULL!	#NULL!	#NULL!	#NULL!	#NULL!	1	1	2	#NULL!	2	#NULL!	#NULL!	#NULL!	2	2	2	2	#NULL!	SAUTER	2
14	503010	5002449	1991-01-08	2014-04-14	SAUTER	23	2	16	4	3	3	3	ETUDIANT	5	8	2	2	1	1	10	4	SAUTER	#NULL!	#NULL!	#NULL!	#NULL!	#NULL!	#NULL!	#NULL!	#NULL!	#NULL!	#NULL!	#NULL!	#NULL!	#NULL!	2	2	#NULL!	#NULL!	#NULL!	#NULL!	#NULL!	1	2	2	2	23	SAUTER	1
4	500676	500672	1991-11-06	2014-01-28	SAUTER	22	1	8	3	2	2	2	Couturière	4	8	2	2	2	2	5	2	SAUTER	#NULL!	#NULL!	#NULL!	#NULL!	#NULL!	#NULL!	#NULL!	#NULL!	#NULL!	#NULL!	#NULL!	#NULL!	#NULL!	2	2	#NULL!	#NULL!	#NULL!	#NULL!	#NULL!	1	2	2	2	#NULL!	SAUTER	2
4	500780	500896	1965-04-04	2014-02-06	SAUTER	48	1	7	2	1	1	1	Femme au foyer	7	2	1	1	4	1	8	3	SAUTER	#NULL!	#NULL!	#NULL!	#NULL!	#NULL!	#NULL!	#NULL!	#NULL!	#NULL!	#NULL!	#NULL!	#NULL!	#NULL!	2	2	#NULL!	#NULL!	#NULL!	#NULL!	#NULL!	2	2	2	2	#NULL!	SAUTER	2
1	500125	500147	1973-08-20	2014-01-09	SAUTER	41	1	11	3	2	5	5	Sans emploi	7	8	2	2	3	1	8	3	SAUTER	#NULL!	#NULL!	#NULL!	#NULL!	#NULL!	#NULL!	#NULL!	#NULL!	#NULL!	#NULL!	#NULL!	#NULL!	#NULL!	2	2	#NULL!	#NULL!	#NULL!	#NULL!	#NULL!	1	1	1	1	#NULL!	SAUTER	2
1	500169	500197	1992-11-27	2014-01-10	SAUTER	21	1	6	2	1	3	3	Coiffeuse	4	8	2	2	1	1	6	2	SAUTER	2	#NULL!	#NULL!	#NULL!	#NULL!	#NULL!	#NULL!	#NULL!	#NULL!	#NULL!	#NULL!	#NULL!	#NULL!	1	2	#NULL!	2	#NULL!	#NULL!	#NULL!	1	2	2	1	#NULL!	SAUTER	2
5	500578	501075	1970-04-29	2014-02-07		43	2	15	4	3	2	1	BUSINESS	4	10	2	2	2	2	6	2	SAUTER	#NULL!	#NULL!	#NULL!	#NULL!	#NULL!	#NULL!	#NULL!	#NULL!	#NULL!	#NULL!	#NULL!	#NULL!	#NULL!	2	2	#NULL!	2	#NULL!	#NULL!	#NULL!	2	2	2	2	#NULL!	SAUTER	2
4	500956	500734	1987-03-02	2014-02-04	SAUTER	27	2	12	3	2	5	5	Technicien	3	2	1	1	1	1	3	1	SAUTER	1	2	2	1	2	2	2	2	2	2	2	2	2	1	2	2	1	1	1	#NULL!	2	2	2	2	#NULL!	SAUTER	2
3	500501	500481	1958-09-10	2014-01-24	SAUTER	56	2	8	3	2	2	1	Chauffeur	4	2	1	1	1	1	9	3	SAUTER	2	#NULL!	#NULL!	#NULL!	#NULL!	#NULL!	#NULL!	#NULL!	#NULL!	#NULL!	#NULL!	#NULL!	#NULL!	1	2	#NULL!	2	#NULL!	#NULL!	#NULL!	1	2	2	2	55	SAUTER	2
4	500896	500864	1983-07-19	2014-02-04	SAUTER	30	1	12	3	2	3	3	Femme au foyer	7	2	1	1	1	1	3	1	SAUTER	#NULL!	#NULL!	#NULL!	#NULL!	#NULL!	#NULL!	#NULL!	#NULL!	#NULL!	#NULL!	#NULL!	#NULL!	#NULL!	2	2	#NULL!	#NULL!	#NULL!	#NULL!	#NULL!	1	2	2	2	26	SAUTER	1
1	500028	500071	1992-11-29	2014-01-06	SAUTER	22	1	#NULL!	3	2	2	2	Sans emploi	7	2	1	1	1	1	17	5	SAUTER	1	#NULL!	#NULL!	#NULL!	#NULL!	#NULL!	#NULL!	#NULL!	#NULL!	#NULL!	#NULL!	#NULL!	1	1	2	2	1	1	2	2	1	1	1	2	#NULL!	SAUTER	2
7	501210	501673	1993-02-20	2014-03-03	SAUTER	21	1	17	4	3	4	3	ETUDIANTE	5	8	5	#NULL!	1	1	7	2	SAUTER	#NULL!	#NULL!	#NULL!	#NULL!	#NULL!	#NULL!	#NULL!	#NULL!	#NULL!	#NULL!	#NULL!	#NULL!	#NULL!	2	2	#NULL!	#NULL!	#NULL!	#NULL!	#NULL!	1	2	2	2	21	SAUTER	2
3	500325	500532	1974-05-24	2014-01-23	SAUTER	39	1	11	3	2	2	1	Femme au foyer	7	5	1	1	1	1	7	2	SAUTER	#NULL!	#NULL!	#NULL!	#NULL!	#NULL!	#NULL!	#NULL!	#NULL!	#NULL!	#NULL!	#NULL!	#NULL!	#NULL!	2	2	#NULL!	#NULL!	#NULL!	#NULL!	#NULL!	1	2	2	2	#NULL!	SAUTER	2
5	501341	500986	1990-02-21	2014-02-14		23	2	17	4	3	3	3	ETUDIANT	5	8	2	2	1	1	4	1	SAUTER	#NULL!	#NULL!	#NULL!	#NULL!	#NULL!	#NULL!	#NULL!	#NULL!	#NULL!	#NULL!	#NULL!	#NULL!	#NULL!	2	2	#NULL!	2	#NULL!	#NULL!	#NULL!	2	2	2	2	#NULL!	SAUTER	2
6	500844	501129	1984-05-25	2014-02-22	SAUTER	28	1	10	3	2	2	2	SANS EMPLOI	7	8	2	2	1	1	8	2	SAUTER	2	#NULL!	#NULL!	#NULL!	#NULL!	#NULL!	#NULL!	#NULL!	#NULL!	#NULL!	#NULL!	#NULL!	#NULL!	1	2	0	2	#NULL!	#NULL!	#NULL!	1	2	2	2	28	SAUTER	2
5	500900	501184	1986-09-22	2014-02-18		27	1	15	4	3	3	3	ETUDIANT	5	9	1	1	1	1	4	1	SAUTER	#NULL!	#NULL!	#NULL!	#NULL!	#NULL!	#NULL!	#NULL!	#NULL!	#NULL!	#NULL!	#NULL!	#NULL!	#NULL!	2	2	#NULL!	2	#NULL!	#NULL!	#NULL!	2	2	2	2	#NULL!	SAUTER	2
4	500746	500765	1983-07-09	2014-01-31	SAUTER	30	1	8	3	2	3	3	Femme au foyer	7	8	2	2	2	2	4	1	SAUTER	#NULL!	#NULL!	#NULL!	#NULL!	#NULL!	#NULL!	#NULL!	#NULL!	#NULL!	#NULL!	#NULL!	#NULL!	#NULL!	2	2	#NULL!	#NULL!	#NULL!	#NULL!	#NULL!	1	1	2	2	26	SAUTER	2
5	501208	501741	1968-01-07	2014-02-14		46	1	1	2	1	1	1	CULTIVAT	1	2	1	1	1	1	25	5	SAUTER	1	2	1	1	2	2	2	2	2	2	2	2	2	1	1	20	2	#NULL!	#NULL!	#NULL!	2	2	2	2	#NULL!	SAUTER	2
1	500060	500137	1962-11-10	2014-01-07	SAUTER	52	2	9	3	2	5	5	Agriculteur	1	2	1	1	1	1	10	2	SAUTER	#NULL!	#NULL!	#NULL!	#NULL!	#NULL!	#NULL!	#NULL!	#NULL!	#NULL!	#NULL!	#NULL!	#NULL!	#NULL!	2	2	#NULL!	#NULL!	#NULL!	#NULL!	#NULL!	2	2	2	2	#NULL!	SAUTER	2
6	503930	501543	1982-06-24	2014-02-25	SAUTER	32	2	13	3	2	2	2	ENSEIGNANT	2	8	2	2	1	1	6	1	SAUTER	#NULL!	#NULL!	#NULL!	#NULL!	#NULL!	#NULL!	#NULL!	#NULL!	#NULL!	#NULL!	#NULL!	#NULL!	#NULL!	2	2	#NULL!	#NULL!	#NULL!	#NULL!	#NULL!	2	2	2	2	#NULL!	SAUTER	2
13	503502	502354	1966-10-30	2014-04-08	SAUTER	48	2	13	3	2	1	1	Chauffeur	4	8	2	2	2	2	7	1	SAUTER	#NULL!	#NULL!	#NULL!	#NULL!	#NULL!	#NULL!	#NULL!	#NULL!	#NULL!	#NULL!	#NULL!	#NULL!	#NULL!	2	2	#NULL!	#NULL!	#NULL!	#NULL!	#NULL!	2	2	2	2	#NULL!	SAUTER	1
14	503022	5002406	1993-11-06	2014-04-12	SAUTER	20	1	15	4	3	4	4	ETUDIANT	5	8	2	2	1	1	1	1	SAUTER	#NULL!	#NULL!	#NULL!	#NULL!	#NULL!	#NULL!	#NULL!	#NULL!	#NULL!	#NULL!	#NULL!	#NULL!	#NULL!	2	2	#NULL!	#NULL!	#NULL!	#NULL!	#NULL!	2	2	2	2	#NULL!	SAUTER	2
5	501456	501260	1993-08-22	2014-02-07		21	2	15	4	3	4	4	ETUDIANT	5	8	2	2	1	1	4	3	SAUTER	#NULL!	#NULL!	#NULL!	#NULL!	#NULL!	#NULL!	#NULL!	#NULL!	#NULL!	#NULL!	#NULL!	#NULL!	#NULL!	2	2	#NULL!	2	#NULL!	#NULL!	#NULL!	2	2	2	2	#NULL!	SAUTER	2
5	501346	501167	1988-08-24	2014-02-14		25	2	16	4	3	4	4	ETUDIANT	5	7	2	2	1	1	7	4	SAUTER	#NULL!	#NULL!	#NULL!	#NULL!	#NULL!	#NULL!	#NULL!	#NULL!	#NULL!	#NULL!	#NULL!	#NULL!	#NULL!	2	2	#NULL!	2	#NULL!	#NULL!	#NULL!	2	2	2	2	#NULL!	SAUTER	2
4	500690	500880	1966-01-28	2014-02-03	SAUTER	48	1	8	3	2	2	2	Coiffeuse	4	2	1	1	1	1	4	2	SAUTER	#NULL!	#NULL!	#NULL!	#NULL!	#NULL!	#NULL!	#NULL!	#NULL!	#NULL!	#NULL!	#NULL!	#NULL!	#NULL!	2	2	#NULL!	#NULL!	#NULL!	#NULL!	#NULL!	1	2	2	2	#NULL!	SAUTER	2
5	500819	500955	1972-12-31	2014-02-10		39	1	16	4	3	2	5	ENSEIGNA	2	7	2	2	2	2	6	3	SAUTER	#NULL!	#NULL!	#NULL!	#NULL!	#NULL!	#NULL!	#NULL!	#NULL!	#NULL!	#NULL!	#NULL!	#NULL!	#NULL!	2	2	#NULL!	2	#NULL!	#NULL!	#NULL!	2	2	2	2	#NULL!	SAUTER	2
4	500469	500888	1972-01-23	2014-01-31	SAUTER	42	1	9	3	2	3	2	Femme au foyer	7	2	1	1	1	1	5	2	SAUTER	#NULL!	#NULL!	#NULL!	#NULL!	#NULL!	#NULL!	#NULL!	#NULL!	#NULL!	#NULL!	#NULL!	#NULL!	#NULL!	2	2	#NULL!	#NULL!	#NULL!	#NULL!	#NULL!	2	2	2	2	#NULL!	SAUTER	2
2	500243	500266	1961-03-16	2014-01-14	SAUTER	53	2	#NULL!	2	1	2	2	Commerçant	4	6	3	3	2	2	30	#NULL!	SAUTER	#NULL!	#NULL!	#NULL!	#NULL!	#NULL!	#NULL!	#NULL!	#NULL!	#NULL!	#NULL!	#NULL!	#NULL!	#NULL!	2	2	#NULL!	#NULL!	#NULL!	#NULL!	#NULL!	2	2	2	2	#NULL!	SAUTER	2
12	504544	502096	1989-05-12	2014-04-02		25	1	7	3	2	5	3	COIFFEUSE	4	8	2	2	1	1	15	0		#NULL!	#NULL!	#NULL!	#NULL!	#NULL!	#NULL!	#NULL!	#NULL!	#NULL!	#NULL!	#NULL!	#NULL!	#NULL!	2	2	#NULL!	#NULL!	#NULL!	#NULL!	#NULL!	1	1	2	2	#NULL!		2
5	500955	501227	1934-01-01	2014-02-14		80	2	10	3	2	1	1	RETRAITE	6	2	1	1	2	2	#NULL!	#NULL!	SAUTER	#NULL!	#NULL!	#NULL!	#NULL!	#NULL!	#NULL!	#NULL!	#NULL!	#NULL!	#NULL!	#NULL!	#NULL!	#NULL!	2	2	#NULL!	2	#NULL!	#NULL!	#NULL!	2	2	2	2	#NULL!	SAUTER	2
12	504517	502104	1972-08-27	2014-04-01		42	2	0	1	1	1	1	SANS EMPLOI	7	2	1	1	1	1	#NULL!	4		#NULL!	#NULL!	#NULL!	#NULL!	#NULL!	#NULL!	#NULL!	#NULL!	#NULL!	#NULL!	#NULL!	#NULL!	#NULL!	2	2	#NULL!	#NULL!	#NULL!	#NULL!	#NULL!	1	2	2	2	#NULL!		2
1	500078	500138	1988-01-11	2014-01-08	SAUTER	26	1	#NULL!	2	1	5	5	Coiffeuse	4	2	1	1	1	1	1	#NULL!	SAUTER	#NULL!	#NULL!	#NULL!	#NULL!	#NULL!	#NULL!	#NULL!	#NULL!	#NULL!	#NULL!	#NULL!	#NULL!	#NULL!	2	2	#NULL!	#NULL!	#NULL!	#NULL!	#NULL!	1	2	2	2	#NULL!	SAUTER	2
7	503869	501643	1983-02-12	2014-03-03	SAUTER	31	2	18	4	3	3	3	OPERATEUR ECONO	3	2	1	1	1	1	1	3	SAUTER	#NULL!	#NULL!	#NULL!	#NULL!	#NULL!	#NULL!	#NULL!	#NULL!	#NULL!	#NULL!	#NULL!	#NULL!	#NULL!	2	2	#NULL!	#NULL!	#NULL!	#NULL!	#NULL!	2	2	2	2	#NULL!	SAUTER	2
6	501626	501288	1976-07-15	2014-02-21	SAUTER	38	2	10	3	2	3	2	SANS EMPLOI	7	8	2	2	2	2	1	3	SAUTER	#NULL!	#NULL!	#NULL!	#NULL!	#NULL!	#NULL!	#NULL!	#NULL!	#NULL!	#NULL!	#NULL!	#NULL!	#NULL!	2	2	#NULL!	#NULL!	#NULL!	#NULL!	#NULL!	1	2	2	2	34	SAUTER	2
5	501776	501130	1982-03-11	2014-02-17		32	2	18	4	3	4	4	INGENIEU	2	2	1	1	1	1	3	8	SAUTER	#NULL!	#NULL!	#NULL!	#NULL!	#NULL!	#NULL!	#NULL!	#NULL!	#NULL!	#NULL!	#NULL!	#NULL!	#NULL!	2	2	#NULL!	2	#NULL!	#NULL!	#NULL!	2	2	2	2	#NULL!	SAUTER	2
5	500853	501139	1990-11-21	2014-02-17		24	1	13	3	2	4	2	ENSEIGNA	2	2	1	1	1	1	2	5	SAUTER	#NULL!	#NULL!	#NULL!	#NULL!	#NULL!	#NULL!	#NULL!	#NULL!	#NULL!	#NULL!	#NULL!	#NULL!	#NULL!	2	2	#NULL!	2	#NULL!	#NULL!	#NULL!	2	2	2	2	#NULL!	SAUTER	2
2	500215	500277	1939-11-10	2014-01-13	SAUTER	75	1	8	3	2	5	5	Commerçante ret	6	2	1	1	2	2	2	5	SAUTER	#NULL!	#NULL!	#NULL!	#NULL!	#NULL!	#NULL!	#NULL!	#NULL!	#NULL!	#NULL!	#NULL!	#NULL!	#NULL!	2	2	#NULL!	#NULL!	#NULL!	#NULL!	#NULL!	2	2	2	2	#NULL!	SAUTER	2
2	500314	500231	1990-09-28	2014-01-18	SAUTER	24	2	10	3	2	4	4	Inspecteur de p	2	1	5	#NULL!	1	1	5	10	SAUTER	#NULL!	#NULL!	#NULL!	#NULL!	#NULL!	#NULL!	#NULL!	#NULL!	#NULL!	#NULL!	#NULL!	#NULL!	#NULL!	2	2	#NULL!	#NULL!	#NULL!	#NULL!	#NULL!	2	2	2	2	#NULL!	SAUTER	2
14	503233	502491	1987-09-12	2014-04-14		26	2	18	4	3	2	2	ETUDIANT	5	8	2	2	1	1	1	2		#NULL!	#NULL!	#NULL!	#NULL!	#NULL!	#NULL!	#NULL!	#NULL!	#NULL!	#NULL!	#NULL!	#NULL!	#NULL!	2	2	#NULL!	#NULL!	#NULL!	#NULL!	#NULL!	2	2	2	2	#NULL!		2
3	500459	500411	1979-02-20	2014-01-22	SAUTER	35	2	11	3	2	4	3	Garagiste	4	8	2	2	1	1	1	2	SAUTER	#NULL!	#NULL!	#NULL!	#NULL!	#NULL!	#NULL!	#NULL!	#NULL!	#NULL!	#NULL!	#NULL!	#NULL!	#NULL!	2	2	#NULL!	#NULL!	#NULL!	#NULL!	#NULL!	2	2	2	2	#NULL!	SAUTER	2
12	504331	502034	1980-07-07	2014-04-01		34	2	7	3	2	2	2	GARDIEN	3	4	3	3	#NULL!	#NULL!	1	2		#NULL!	#NULL!	#NULL!	#NULL!	#NULL!	#NULL!	#NULL!	#NULL!	#NULL!	#NULL!	#NULL!	#NULL!	#NULL!	2	2	#NULL!	#NULL!	#NULL!	#NULL!	#NULL!	2	2	2	2	#NULL!		1
6	501025	501573	1980-05-19	2014-02-24	SAUTER	34	1	14	4	3	1	1	COMMERCANTE	4	10	2	2	2	2	1	2	SAUTER	#NULL!	#NULL!	#NULL!	#NULL!	#NULL!	#NULL!	#NULL!	#NULL!	#NULL!	#NULL!	#NULL!	#NULL!	#NULL!	2	2	#NULL!	#NULL!	#NULL!	#NULL!	#NULL!	2	2	2	2	#NULL!	SAUTER	2
13	503571	502228	1957-04-05	2014-04-07	SAUTER	57	1	6	2	1	1	2	Cuisinière	4	2	1	1	3	1	1	2	SAUTER	#NULL!	#NULL!	#NULL!	#NULL!	#NULL!	#NULL!	#NULL!	#NULL!	#NULL!	#NULL!	#NULL!	#NULL!	#NULL!	2	2	#NULL!	#NULL!	#NULL!	#NULL!	#NULL!	2	2	2	2	#NULL!	SAUTER	2
8	501128	501719	1989-02-14	2014-03-11		25	2	13	3	2	5	5	FOOTBALLEUR	5	8	2	2	1	1	1	2		#NULL!	#NULL!	#NULL!	#NULL!	#NULL!	#NULL!	#NULL!	#NULL!	#NULL!	#NULL!	#NULL!	#NULL!	#NULL!	2	2	#NULL!	#NULL!	#NULL!	#NULL!	#NULL!	2	2	2	2	#NULL!		2
4	500388	500608	1932-01-01	2014-01-27	SAUTER	82	1	4	2	1	1	1	Rétraité	4	2	1	1	4	1	1	2	SAUTER	#NULL!	#NULL!	#NULL!	#NULL!	#NULL!	#NULL!	#NULL!	#NULL!	#NULL!	#NULL!	#NULL!	#NULL!	#NULL!	1	#NULL!	#NULL!	#NULL!	#NULL!	#NULL!	#NULL!	2	2	2	2	#NULL!	SAUTER	2
2	500215	500341	1982-07-07	2014-01-14	SAUTER	32	2	17	4	3	4	4	Chef de service	3	5	1	1	2	2	3	6	SAUTER	#NULL!	#NULL!	#NULL!	#NULL!	#NULL!	#NULL!	#NULL!	#NULL!	#NULL!	#NULL!	#NULL!	#NULL!	#NULL!	2	2	#NULL!	#NULL!	#NULL!	#NULL!	#NULL!	2	2	2	2	#NULL!	SAUTER	2
7	503882	501530	1965-01-07	2014-02-26	SAUTER	49	1	9	3	2	2	2	COMMERCANTE	4	8	2	2	2	2	2	4	SAUTER	#NULL!	#NULL!	#NULL!	#NULL!	#NULL!	#NULL!	#NULL!	#NULL!	#NULL!	#NULL!	#NULL!	#NULL!	#NULL!	2	2	#NULL!	#NULL!	#NULL!	#NULL!	#NULL!	1	2	2	2	44	SAUTER	2
4	500473	500859	1985-07-05	2014-02-05	SAUTER	28	2	10	3	2	4	3	Homme d'affaire	4	8	2	2	1	1	1	2	SAUTER	#NULL!	#NULL!	#NULL!	#NULL!	#NULL!	#NULL!	#NULL!	#NULL!	#NULL!	#NULL!	#NULL!	#NULL!	#NULL!	2	2	#NULL!	#NULL!	#NULL!	#NULL!	#NULL!	1	2	2	2	29	SAUTER	2
8	504352	501471	1980-06-14	2014-03-10		34	1	18	4	3	3	3	ENSEIGNANTE	2	5	5	#NULL!	1	1	1	2		#NULL!	#NULL!	#NULL!	#NULL!	#NULL!	#NULL!	#NULL!	#NULL!	#NULL!	#NULL!	#NULL!	#NULL!	#NULL!	2	2	#NULL!	#NULL!	#NULL!	#NULL!	#NULL!	2	2	2	2	#NULL!		2
5	500870	501081	1938-01-01	2014-02-18		76	2	10	3	2	2	1	RETRAITE	6	8	2	2	2	2	2	4	SAUTER	#NULL!	#NULL!	#NULL!	#NULL!	#NULL!	#NULL!	#NULL!	#NULL!	#NULL!	#NULL!	#NULL!	#NULL!	#NULL!	2	2	#NULL!	2	#NULL!	#NULL!	#NULL!	2	2	2	2	#NULL!	SAUTER	2
14	503177	502435	1936-09-12	2014-04-11		77	2	18	4	3	2	2	RETRAITE	6	5	1	1	1	1	2	4		#NULL!	#NULL!	#NULL!	#NULL!	#NULL!	#NULL!	#NULL!	#NULL!	#NULL!	#NULL!	#NULL!	#NULL!	#NULL!	2	2	#NULL!	#NULL!	#NULL!	#NULL!	#NULL!	1	2	2	2	#NULL!		2
5	500870	501048	1942-01-01	2014-02-10		72	1	6	2	1	2	1	RETRAITE	6	8	2	2	2	2	2	4	SAUTER	#NULL!	#NULL!	#NULL!	#NULL!	#NULL!	#NULL!	#NULL!	#NULL!	#NULL!	#NULL!	#NULL!	#NULL!	#NULL!	2	2	#NULL!	2	#NULL!	#NULL!	#NULL!	2	2	2	2	#NULL!	SAUTER	2
12	504514	502083	1953-02-28	2014-04-02		61	1	9	3	2	3	1	SANS FONCTION	7	2	1	1	2	2	5	9		#NULL!	#NULL!	#NULL!	#NULL!	#NULL!	#NULL!	#NULL!	#NULL!	#NULL!	#NULL!	#NULL!	#NULL!	#NULL!	2	2	#NULL!	#NULL!	#NULL!	#NULL!	#NULL!	2	2	2	2	#NULL!		2
13	503453	502401	1991-08-15	2014-04-09	SAUTER	23	1	7	3	2	5	5	Femme au foyer	7	8	2	2	2	2	4	7	SAUTER	#NULL!	#NULL!	#NULL!	#NULL!	#NULL!	#NULL!	#NULL!	#NULL!	#NULL!	#NULL!	#NULL!	#NULL!	#NULL!	2	2	#NULL!	#NULL!	#NULL!	#NULL!	#NULL!	1	2	2	2	16	SAUTER	2
10	503952	501975	1957-02-15	2014-03-25	SAUTER	56	2	17	4	3	1	1	COMMISSAIRE DE	2	7	2	2	2	2	3	5	SAUTER	#NULL!	#NULL!	#NULL!	#NULL!	#NULL!	#NULL!	#NULL!	#NULL!	#NULL!	#NULL!	#NULL!	#NULL!	#NULL!	2	2	#NULL!	#NULL!	#NULL!	#NULL!	#NULL!	2	2	2	2	#NULL!	SAUTER	2
4	500690	500886	1992-10-01	2014-02-03	SAUTER	21	1	14	4	3	4	3	Etudiante	5	2	1	1	1	1	10	15	SAUTER	2	#NULL!	#NULL!	#NULL!	#NULL!	#NULL!	#NULL!	#NULL!	#NULL!	#NULL!	#NULL!	#NULL!	#NULL!	1	2	#NULL!	2	#NULL!	#NULL!	#NULL!	1	2	2	2	#NULL!	SAUTER	2
4	500695	500885	1994-03-18	2014-02-03	SAUTER	19	1	15	4	3	4	3	Etudiante	5	2	1	1	1	1	10	15	SAUTER	#NULL!	#NULL!	#NULL!	#NULL!	#NULL!	#NULL!	#NULL!	#NULL!	#NULL!	#NULL!	#NULL!	#NULL!	#NULL!	2	2	#NULL!	#NULL!	#NULL!	#NULL!	#NULL!	1	2	2	2	16	SAUTER	2
2	500235	500238	1979-01-05	2014-01-15	SAUTER	34	2	16	4	3	5	5	Etudiant	5	2	1	1	2	2	2	3	SAUTER	#NULL!	#NULL!	#NULL!	#NULL!	#NULL!	#NULL!	#NULL!	#NULL!	#NULL!	#NULL!	#NULL!	#NULL!	#NULL!	2	2	#NULL!	#NULL!	#NULL!	#NULL!	#NULL!	2	2	2	2	#NULL!	SAUTER	2
9	505607	501831	1986-11-07	2014-03-13	SAUTER	28	1	12	3	2	3	3	Sans emploi	7	2	1	1	2	2	2	3	SAUTER	#NULL!	#NULL!	#NULL!	#NULL!	#NULL!	#NULL!	#NULL!	#NULL!	#NULL!	#NULL!	#NULL!	#NULL!	#NULL!	2	2	#NULL!	#NULL!	#NULL!	#NULL!	#NULL!	1	2	2	2	20	SAUTER	2
9	504735	501392	1991-02-21	2014-03-19	SAUTER	23	2	17	4	3	3	3	Etudiant	5	8	2	2	#NULL!	#NULL!	4	6	SAUTER	#NULL!	#NULL!	#NULL!	#NULL!	#NULL!	#NULL!	#NULL!	#NULL!	#NULL!	#NULL!	#NULL!	#NULL!	#NULL!	2	2	#NULL!	#NULL!	#NULL!	#NULL!	#NULL!	2	2	2	2	#NULL!	SAUTER	2
10	503591	501512	1959-02-01	2014-03-25	SAUTER	50	1	6	2	1	1	1	Commerçante	4	8	2	2	2	2	2	3	SAUTER	#NULL!	#NULL!	#NULL!	#NULL!	#NULL!	#NULL!	#NULL!	#NULL!	#NULL!	#NULL!	#NULL!	#NULL!	#NULL!	2	2	#NULL!	#NULL!	#NULL!	#NULL!	#NULL!	2	2	2	2	#NULL!	SAUTER	2
5	500695	501242	1990-05-01	2014-02-08		24	2	20	4	3	4	4	ETUDIANT	5	8	2	2	1	1	5	7	SAUTER	#NULL!	#NULL!	#NULL!	#NULL!	#NULL!	#NULL!	#NULL!	#NULL!	#NULL!	#NULL!	#NULL!	#NULL!	#NULL!	2	2	#NULL!	2	#NULL!	#NULL!	#NULL!	2	2	2	2	#NULL!	SAUTER	2
2	500239	505011	1992-06-23	2014-01-14	SAUTER	22	2	10	3	2	3	3	Ferrailleur	4	2	1	1	1	1	5	7	SAUTER	#NULL!	#NULL!	#NULL!	#NULL!	#NULL!	#NULL!	#NULL!	#NULL!	#NULL!	#NULL!	#NULL!	#NULL!	#NULL!	2	2	#NULL!	#NULL!	#NULL!	#NULL!	#NULL!	2	2	2	2	#NULL!	SAUTER	2
7	501180	501678	1992-09-28	2014-03-03	SAUTER	22	1	12	3	2	3	3	VENDEUSE	4	2	1	1	1	1	3	4	SAUTER	#NULL!	#NULL!	#NULL!	#NULL!	#NULL!	#NULL!	#NULL!	#NULL!	#NULL!	#NULL!	#NULL!	#NULL!	#NULL!	2	2	#NULL!	#NULL!	#NULL!	#NULL!	#NULL!	2	2	2	2	#NULL!	SAUTER	2
14	503050	5002518	1983-01-01	2014-04-15	SAUTER	31	2	13	3	2	2	1	ETUDIANT	5	6	4	3	2	2	3	4	SAUTER	#NULL!	#NULL!	#NULL!	#NULL!	#NULL!	#NULL!	#NULL!	#NULL!	#NULL!	#NULL!	#NULL!	#NULL!	#NULL!	2	2	#NULL!	#NULL!	#NULL!	#NULL!	#NULL!	1	2	2	2	21	SAUTER	2
2	500194	500283	1994-09-29	2014-01-13	SAUTER	20	1	6	2	1	2	1		#NULL!	2	5	#NULL!	1	1	6	8	SAUTER	#NULL!	#NULL!	#NULL!	#NULL!	#NULL!	#NULL!	#NULL!	#NULL!	#NULL!	#NULL!	#NULL!	#NULL!	#NULL!	2	2	#NULL!	#NULL!	#NULL!	#NULL!	#NULL!	2	2	2	2	#NULL!	SAUTER	2
9	505601	501803	1987-07-16	2014-03-12	SAUTER	27	2	10	3	2	2	2	Commerçant	4	2	1	1	1	1	3	4	SAUTER	#NULL!	#NULL!	#NULL!	#NULL!	#NULL!	#NULL!	#NULL!	#NULL!	#NULL!	#NULL!	#NULL!	#NULL!	#NULL!	2	2	#NULL!	#NULL!	#NULL!	#NULL!	#NULL!	2	2	2	2	#NULL!	SAUTER	2
3	500283	500964	1949-11-29	2014-01-23	SAUTER	65	1	#NULL!	3	2	1	1	Couturière	4	5	1	1	2	2	3	4	SAUTER	1	#NULL!	#NULL!	#NULL!	#NULL!	#NULL!	#NULL!	#NULL!	#NULL!	#NULL!	#NULL!	#NULL!	#NULL!	1	2	3	2	#NULL!	#NULL!	#NULL!	2	2	2	2	#NULL!	SAUTER	2
5	501161	501005	1989-08-18	2014-02-10		24	2	13	3	2	3	2	ETUDIANT	5	4	3	3	1	1	3	4	SAUTER	#NULL!	#NULL!	#NULL!	#NULL!	#NULL!	#NULL!	#NULL!	#NULL!	#NULL!	#NULL!	#NULL!	#NULL!	#NULL!	2	2	#NULL!	2	#NULL!	#NULL!	#NULL!	2	2	2	2	#NULL!	SAUTER	2
13	503506	502355	1992-05-13	2014-04-08	SAUTER	22	1	13	3	2	3	3	Chomage	7	2	1	1	1	1	3	4	SAUTER	#NULL!	#NULL!	#NULL!	#NULL!	#NULL!	#NULL!	#NULL!	#NULL!	#NULL!	#NULL!	#NULL!	#NULL!	#NULL!	2	2	#NULL!	#NULL!	#NULL!	#NULL!	#NULL!	2	2	2	2	#NULL!	SAUTER	2
12	504580	502058	1978-08-12	2014-03-31		36	1	10	3	2	3	1		#NULL!	2	1	1	2	2	3	4		#NULL!	#NULL!	#NULL!	#NULL!	#NULL!	#NULL!	#NULL!	#NULL!	#NULL!	#NULL!	#NULL!	#NULL!	#NULL!	2	2	#NULL!	#NULL!	#NULL!	#NULL!	#NULL!	2	2	2	2	#NULL!		2
11	503128	501931	1949-07-27	2014-03-26		65	1	8	3	2	1	1	RETRAITE	6	8	2	2	2	2	3	4		#NULL!	#NULL!	#NULL!	#NULL!	#NULL!	#NULL!	#NULL!	#NULL!	#NULL!	#NULL!	#NULL!	#NULL!	#NULL!	2	2	#NULL!	#NULL!	#NULL!	#NULL!	#NULL!	2	2	2	2	#NULL!		2
9	501208	501364	1988-01-21	2014-03-18	SAUTER	26	1	12	3	2	2	2	Femme au foyer	7	8	2	2	2	2	3	4	SAUTER	#NULL!	#NULL!	#NULL!	#NULL!	#NULL!	#NULL!	#NULL!	#NULL!	#NULL!	#NULL!	#NULL!	#NULL!	#NULL!	2	2	#NULL!	#NULL!	#NULL!	#NULL!	#NULL!	2	2	2	2	#NULL!	SAUTER	2
11	503269	501940	1951-07-07	2014-03-26		62	1	17	4	3	2	2	RETRAITE	6	2	1	1	2	2	3	4		2	#NULL!	#NULL!	#NULL!	#NULL!	#NULL!	#NULL!	#NULL!	#NULL!	#NULL!	#NULL!	#NULL!	#NULL!	1	1	#NULL!	1	2	2	#NULL!	1	2	2	2	#NULL!		2
2	500126	500245	1940-12-18	2014-01-13	SAUTER	74	1	#NULL!	2	1	2	2	Menagère	4	2	1	1	2	2	3	4	SAUTER	#NULL!	#NULL!	#NULL!	#NULL!	#NULL!	#NULL!	#NULL!	#NULL!	#NULL!	#NULL!	#NULL!	#NULL!	#NULL!	2	2	#NULL!	#NULL!	#NULL!	#NULL!	#NULL!	2	2	2	2	#NULL!	SAUTER	2
3	500323	500514	1984-02-22	2014-01-24	SAUTER	30	2	#NULL!	2	1	2	2	Taximan	4	8	2	2	1	1	8	10	SAUTER	#NULL!	#NULL!	#NULL!	#NULL!	#NULL!	#NULL!	#NULL!	#NULL!	#NULL!	#NULL!	#NULL!	#NULL!	#NULL!	2	2	#NULL!	#NULL!	#NULL!	#NULL!	#NULL!	2	2	2	2	#NULL!	SAUTER	2
5	501466	501259	1992-02-17	2014-02-07		22	2	15	4	3	3	2	ETUDIANT	5	8	2	2	1	1	4	5	SAUTER	#NULL!	#NULL!	#NULL!	#NULL!	#NULL!	#NULL!	#NULL!	#NULL!	#NULL!	#NULL!	#NULL!	#NULL!	#NULL!	2	2	#NULL!	2	#NULL!	#NULL!	#NULL!	2	2	2	2	#NULL!	SAUTER	2
8	504345	501850	1977-11-12	2014-03-10		37	1	1	2	1	5	5	SANS EMPLOI	7	8	2	2	1	1	4	5		#NULL!	#NULL!	#NULL!	#NULL!	#NULL!	#NULL!	#NULL!	#NULL!	#NULL!	#NULL!	#NULL!	#NULL!	#NULL!	2	2	#NULL!	#NULL!	#NULL!	#NULL!	#NULL!	2	2	2	2	#NULL!		2
11	503081	502000	1960-08-04	2014-03-28	SAUTER	53	1	19	4	3	2	2	ENSEIGNA	2	9	1	1	2	2	4	5	SAUTER	#NULL!	#NULL!	#NULL!	#NULL!	#NULL!	#NULL!	#NULL!	#NULL!	#NULL!	#NULL!	#NULL!	#NULL!	#NULL!	2	2	#NULL!	#NULL!	#NULL!	#NULL!	#NULL!	2	2	2	2	#NULL!		2
3	500581	500567	1992-01-26	2014-01-25	SAUTER	22	2	14	4	3	5	5	Etudiant	5	2	1	1	1	1	5	6	SAUTER	2	#NULL!	#NULL!	#NULL!	#NULL!	#NULL!	#NULL!	#NULL!	#NULL!	#NULL!	#NULL!	#NULL!	#NULL!	1	2	#NULL!	2	#NULL!	#NULL!	#NULL!	2	2	2	2	#NULL!	SAUTER	2
8	504376	501480	1948-12-31	2014-03-04		66	1	10	3	2	3	1	EMPLOYE BANQUE	6	2	1	1	1	1	5	6		#NULL!	#NULL!	#NULL!	#NULL!	#NULL!	#NULL!	#NULL!	#NULL!	#NULL!	#NULL!	#NULL!	#NULL!	#NULL!	2	2	#NULL!	#NULL!	#NULL!	#NULL!	#NULL!	2	2	2	2	#NULL!		2
4	500600	500633	1969-02-24	2014-01-27	SAUTER	44	1	15	4	3	2	1	Cultivatrice	1	2	1	1	2	2	5	6	SAUTER	#NULL!	#NULL!	#NULL!	#NULL!	#NULL!	#NULL!	#NULL!	#NULL!	#NULL!	#NULL!	#NULL!	#NULL!	#NULL!	2	2	#NULL!	#NULL!	#NULL!	#NULL!	#NULL!	1	2	2	2	#NULL!	SAUTER	2
8	504377	501489	1955-05-06	2014-03-04		59	1	17	4	3	2	1	RETRAITE	6	2	1	1	1	1	5	6		2	#NULL!	#NULL!	#NULL!	#NULL!	#NULL!	#NULL!	#NULL!	#NULL!	#NULL!	#NULL!	#NULL!	#NULL!	1	2	#NULL!	2	#NULL!	#NULL!	#NULL!	2	2	2	2	#NULL!		2
8	504370	501399	1994-05-02	2014-03-11		20	2	12	3	2	5	5	SANS EMPLOI	7	2	1	1	1	1	7	8		#NULL!	#NULL!	#NULL!	#NULL!	#NULL!	#NULL!	#NULL!	#NULL!	#NULL!	#NULL!	#NULL!	#NULL!	#NULL!	2	2	#NULL!	#NULL!	#NULL!	#NULL!	#NULL!	2	2	2	2	#NULL!		2
8	501785	501604	1994-12-09	2014-03-07		20	2	12	3	2	4	2	SANS EMPLOI	7	8	2	2	1	1	7	8		#NULL!	#NULL!	#NULL!	#NULL!	#NULL!	#NULL!	#NULL!	#NULL!	#NULL!	#NULL!	#NULL!	#NULL!	#NULL!	2	2	#NULL!	#NULL!	#NULL!	#NULL!	#NULL!	2	2	2	2	#NULL!		2
13	503526	502263	1990-10-03	2014-04-07	SAUTER	24	2	18	4	3	4	4	ETUDIANT	5	9	1	1	1	1	8	9	SAUTER	#NULL!	#NULL!	#NULL!	#NULL!	#NULL!	#NULL!	#NULL!	#NULL!	#NULL!	#NULL!	#NULL!	#NULL!	#NULL!	2	2	#NULL!	#NULL!	#NULL!	#NULL!	#NULL!	1	2	2	2	#NULL!	SAUTER	2
5	500854	501055	1983-07-10	2014-02-08		31	2	7	3	2	1	1	COMMERC	4	4	3	3	2	2	16	17	SAUTER	#NULL!	#NULL!	#NULL!	#NULL!	#NULL!	#NULL!	#NULL!	#NULL!	#NULL!	#NULL!	#NULL!	#NULL!	#NULL!	2	2	#NULL!	2	#NULL!	#NULL!	#NULL!	2	2	2	2	#NULL!	SAUTER	2
2	500240	500208	1991-10-16	2014-01-15	SAUTER	22	2	17	4	3	4	4	Etudiant	5	8	2	2	1	1	2	2	SAUTER	#NULL!	#NULL!	#NULL!	#NULL!	#NULL!	#NULL!	#NULL!	#NULL!	#NULL!	#NULL!	#NULL!	#NULL!	#NULL!	2	2	#NULL!	#NULL!	#NULL!	#NULL!	#NULL!	2	2	2	2	#NULL!	SAUTER	2
6	501000	501293	1990-06-13	2014-02-21	SAUTER	24	2	13	3	2	1	1	ENSEIGNANT	3	7	2	2	1	1	2	2	SAUTER	#NULL!	#NULL!	#NULL!	#NULL!	#NULL!	#NULL!	#NULL!	#NULL!	#NULL!	#NULL!	#NULL!	#NULL!	#NULL!	2	2	#NULL!	#NULL!	#NULL!	#NULL!	#NULL!	2	2	2	2	#NULL!	SAUTER	2
10	503625	501914	1966-10-04	2014-03-20	SAUTER	48	1	9	3	2	1	1	Femme au foyer	7	1	2	2	2	2	4	4	SAUTER	1	1	2	1	1	2	2	2	2	2	2	2	2	1	2	7	2	#NULL!	#NULL!	#NULL!	2	2	2	2	#NULL!	SAUTER	2
4	500981	500598	1992-08-20	2014-02-05	SAUTER	22	2	#NULL!	2	1	4	4	CHOMAGE	7	8	2	2	1	1	2	2	SAUTER	1	2	2	2	2	2	2	1	1	2	2	2	2	1	2	19	2	#NULL!	#NULL!	#NULL!	2	2	2	2	#NULL!	SAUTER	2
6	500953	501493	1980-03-07	2014-02-25	SAUTER	34	2	10	3	2	5	5	COMMERCANTE	4	8	2	2	1	1	1	1	SAUTER	#NULL!	#NULL!	#NULL!	#NULL!	#NULL!	#NULL!	#NULL!	#NULL!	#NULL!	#NULL!	#NULL!	#NULL!	#NULL!	2	2	#NULL!	#NULL!	#NULL!	#NULL!	#NULL!	2	2	2	2	#NULL!	SAUTER	2
4	501006	500752	1988-06-02	2014-02-05	SAUTER	25	2	13	3	2	5	3	Ingénieur en je	3	7	2	2	1	1	1	1	SAUTER	#NULL!	#NULL!	#NULL!	#NULL!	#NULL!	#NULL!	#NULL!	#NULL!	#NULL!	#NULL!	#NULL!	#NULL!	#NULL!	2	2	#NULL!	#NULL!	#NULL!	#NULL!	#NULL!	2	2	2	2	#NULL!	SAUTER	2
14	503247	502563	1980-05-10	2014-04-15		33	2	7	3	2	3	3	MENUSIER	4	5	1	1	1	1	5	5		#NULL!	#NULL!	#NULL!	#NULL!	#NULL!	#NULL!	#NULL!	#NULL!	#NULL!	#NULL!	#NULL!	#NULL!	#NULL!	2	2	#NULL!	#NULL!	#NULL!	#NULL!	#NULL!	2	2	2	2	#NULL!		2
6	500975	501109	1975-06-06	2014-02-21	SAUTER	37	1	7	3	2	2	2	SANS EMPLOI	7	8	2	2	1	1	1	1	SAUTER	#NULL!	#NULL!	#NULL!	#NULL!	#NULL!	#NULL!	#NULL!	#NULL!	#NULL!	#NULL!	#NULL!	#NULL!	#NULL!	2	2	#NULL!	#NULL!	#NULL!	#NULL!	#NULL!	2	2	2	2	#NULL!	SAUTER	2
2	500225	500336	1989-10-20	2014-01-14	SAUTER	24	1	10	3	2	5	5	Couturière	4	8	2	2	2	2	2	2	SAUTER	1	1	1	1	1	1	1	1	1	1	1	1	1	1	1	2	2	#NULL!	#NULL!	#NULL!	2	2	2	2	#NULL!	SAUTER	2
9	504736	501723	1965-04-18	2014-03-19	SAUTER	48	1	9	3	2	2	5	Sans emploi	7	2	1	1	2	2	4	4	SAUTER	#NULL!	#NULL!	#NULL!	#NULL!	#NULL!	#NULL!	#NULL!	#NULL!	#NULL!	#NULL!	#NULL!	#NULL!	#NULL!	2	2	#NULL!	#NULL!	#NULL!	#NULL!	#NULL!	1	2	2	2	0	SAUTER	2
3	500338	500559	1994-01-24	2014-01-22	SAUTER	20	1	#NULL!	4	3	4	3	Etudiante	5	2	1	1	1	1	3	3	SAUTER	2	#NULL!	#NULL!	#NULL!	#NULL!	#NULL!	#NULL!	#NULL!	#NULL!	#NULL!	#NULL!	#NULL!	#NULL!	1	2	#NULL!	2	#NULL!	#NULL!	#NULL!	2	2	2	2	#NULL!	SAUTER	2
3	500308	500493	1991-04-08	2014-01-23	SAUTER	22	2	#NULL!	4	3	4	4	Etudiant	5	8	2	2	1	1	4	4	SAUTER	#NULL!	#NULL!	#NULL!	#NULL!	#NULL!	#NULL!	#NULL!	#NULL!	#NULL!	#NULL!	#NULL!	#NULL!	#NULL!	2	2	#NULL!	#NULL!	#NULL!	#NULL!	#NULL!	2	2	2	2	#NULL!	SAUTER	2
7	501100	501620	1990-02-21	2014-02-26	SAUTER	24	1	15	4	3	3	3	ETUDIANTE	5	2	1	1	1	1	6	6	SAUTER	#NULL!	#NULL!	#NULL!	#NULL!	#NULL!	#NULL!	#NULL!	#NULL!	#NULL!	#NULL!	#NULL!	#NULL!	#NULL!	2	2	#NULL!	#NULL!	#NULL!	#NULL!	#NULL!	2	2	2	2	#NULL!	SAUTER	2
1	500035	500104	1992-10-10	2014-01-06	SAUTER	22	2	12	3	2	1	1	Gardien	4	4	3	3	1	1	1	1	SAUTER	#NULL!	#NULL!	#NULL!	#NULL!	#NULL!	#NULL!	#NULL!	#NULL!	#NULL!	#NULL!	#NULL!	#NULL!	#NULL!	2	2	#NULL!	#NULL!	#NULL!	#NULL!	#NULL!	2	2	2	2	#NULL!	SAUTER	2
3	500418	500386	1985-12-21	2014-01-22	SAUTER	28	2	19	4	3	4	3	Etudiant	5	2	1	1	1	1	1	1	SAUTER	#NULL!	#NULL!	#NULL!	#NULL!	#NULL!	#NULL!	#NULL!	#NULL!	#NULL!	#NULL!	#NULL!	#NULL!	#NULL!	2	2	#NULL!	#NULL!	#NULL!	#NULL!	#NULL!	2	2	2	2	#NULL!	SAUTER	2
4	500610	500685	1989-04-26	2014-01-28	SAUTER	24	2	18	4	3	4	4	Etudiant	5	8	2	2	1	1	1	1	SAUTER	#NULL!	#NULL!	#NULL!	#NULL!	#NULL!	#NULL!	#NULL!	#NULL!	#NULL!	#NULL!	#NULL!	#NULL!	#NULL!	2	2	#NULL!	#NULL!	#NULL!	#NULL!	#NULL!	2	2	2	2	#NULL!	SAUTER	2
5	501551	501156	1991-09-20	2014-02-14		22	2	16	4	3	3	3	ETUDIANT	5	8	2	2	1	1	1	1	SAUTER	#NULL!	#NULL!	#NULL!	#NULL!	#NULL!	#NULL!	#NULL!	#NULL!	#NULL!	#NULL!	#NULL!	#NULL!	#NULL!	2	2	#NULL!	2	#NULL!	#NULL!	#NULL!	2	2	2	2	#NULL!	SAUTER	2
1	500093	500141	1984-01-01	2014-01-08	SAUTER	30	2	#NULL!	2	1	5	5	Convoyeur	4	6	3	3	1	1	1	1	SAUTER	#NULL!	#NULL!	#NULL!	#NULL!	#NULL!	#NULL!	#NULL!	#NULL!	#NULL!	#NULL!	#NULL!	#NULL!	#NULL!	2	2	#NULL!	#NULL!	#NULL!	#NULL!	#NULL!	2	2	2	2	#NULL!	SAUTER	2
5	500970	501249	1990-10-23	2014-02-08		23	2	17	4	3	4	4	ETUDIANT	5	7	2	2	1	1	1	1	SAUTER	#NULL!	#NULL!	#NULL!	#NULL!	#NULL!	#NULL!	#NULL!	#NULL!	#NULL!	#NULL!	#NULL!	#NULL!	#NULL!	2	2	#NULL!	2	#NULL!	#NULL!	#NULL!	2	2	2	2	#NULL!	SAUTER	2
5	500623	501773	1980-10-06	2014-02-07		33	1	12	3	2	5	5	COIFFEUS	4	2	1	1	4	1	1	1	SAUTER	#NULL!	#NULL!	#NULL!	#NULL!	#NULL!	#NULL!	#NULL!	#NULL!	#NULL!	#NULL!	#NULL!	#NULL!	#NULL!	2	2	#NULL!	2	#NULL!	#NULL!	#NULL!	1	2	2	2	33	SAUTER	2
4	500605	500556	1984-05-12	2014-01-24	SAUTER	29	2	14	4	3	3	2	Entrepreneur	3	8	2	2	#NULL!	#NULL!	1	1	SAUTER	2	#NULL!	#NULL!	#NULL!	#NULL!	#NULL!	#NULL!	#NULL!	#NULL!	#NULL!	#NULL!	#NULL!	#NULL!	1	2	#NULL!	2	#NULL!	#NULL!	#NULL!	2	2	2	2	#NULL!	SAUTER	2
7	501028	501424	1948-11-06	2014-02-25	SAUTER	66	2	17	4	3	2	5	RETRAITE	7	2	1	1	2	2	3	3	SAUTER	#NULL!	#NULL!	#NULL!	#NULL!	#NULL!	#NULL!	#NULL!	#NULL!	#NULL!	#NULL!	#NULL!	#NULL!	#NULL!	2	2	#NULL!	#NULL!	#NULL!	#NULL!	#NULL!	2	2	2	2	#NULL!	SAUTER	2
7	503865	501372	1988-06-10	2014-03-03	SAUTER	26	2	10	3	2	3	3	CHAUFFEUR	4	8	2	2	1	1	1	1	SAUTER	#NULL!	#NULL!	#NULL!	#NULL!	#NULL!	#NULL!	#NULL!	#NULL!	#NULL!	#NULL!	#NULL!	#NULL!	#NULL!	2	2	#NULL!	#NULL!	#NULL!	#NULL!	#NULL!	2	2	2	2	#NULL!	SAUTER	2
1	500063	500049	1990-02-04	2014-01-08	SAUTER	24	2	#NULL!	3	2	5	5	Mototaximan	4	2	1	1	1	1	1	1	SAUTER	#NULL!	#NULL!	#NULL!	#NULL!	#NULL!	#NULL!	#NULL!	#NULL!	#NULL!	#NULL!	#NULL!	#NULL!	#NULL!	2	2	#NULL!	#NULL!	#NULL!	#NULL!	#NULL!	2	2	2	2	#NULL!	SAUTER	2
12	504476	502177	1987-01-18	2014-04-04		27	2	10	3	2	1	2	ENTREPRENEUR	4	8	2	2	1	1	1	1		#NULL!	#NULL!	#NULL!	#NULL!	#NULL!	#NULL!	#NULL!	#NULL!	#NULL!	#NULL!	#NULL!	#NULL!	#NULL!	2	2	#NULL!	#NULL!	#NULL!	#NULL!	#NULL!	2	#NULL!	#NULL!	#NULL!	#NULL!		1
12	504435	502179	1978-01-27	2014-04-04	SAUTER	36	2	7	2	1	4	3	PATISSIE	4	9	1	1	1	1	1	1	SAUTER	#NULL!	#NULL!	#NULL!	#NULL!	#NULL!	#NULL!	#NULL!	#NULL!	#NULL!	#NULL!	#NULL!	#NULL!	#NULL!	2	2	#NULL!	#NULL!	#NULL!	#NULL!	#NULL!	2	#NULL!	#NULL!	#NULL!	#NULL!	SAUTER	2
12	504467	502073	1993-04-03	2014-04-02		21	2	14	4	3	1	1	LABORATO	3	2	1	1	1	1	1	1		#NULL!	#NULL!	#NULL!	#NULL!	#NULL!	#NULL!	#NULL!	#NULL!	#NULL!	#NULL!	#NULL!	#NULL!	#NULL!	2	2	#NULL!	#NULL!	#NULL!	#NULL!	#NULL!	2	#NULL!	#NULL!	#NULL!	#NULL!		1
12	504564	502121	1991-06-09	2014-04-03		23	2	18	4	3	3	3	ETUDIANT	5	5	1	1	1	1	1	1		#NULL!	#NULL!	#NULL!	#NULL!	#NULL!	#NULL!	#NULL!	#NULL!	#NULL!	#NULL!	#NULL!	#NULL!	#NULL!	2	2	#NULL!	#NULL!	#NULL!	#NULL!	#NULL!	2	#NULL!	#NULL!	#NULL!	#NULL!		2
11	503078	502006	1954-02-11	2014-03-27	SAUTER	59	2	17	4	3	#NULL!	#NULL!	OPERATEU	3	5	1	1	2	2	3	3	SAUTER	#NULL!	#NULL!	#NULL!	#NULL!	#NULL!	#NULL!	#NULL!	#NULL!	#NULL!	#NULL!	#NULL!	#NULL!	#NULL!	2	2	#NULL!	#NULL!	#NULL!	#NULL!	#NULL!	2	2	2	2	#NULL!	SAUTER	2
14	503212	502458	1993-04-23	2014-04-14		20	2	16	4	3	4	4	ETUDIANT	5	7	2	2	1	1	1	1		#NULL!	#NULL!	#NULL!	#NULL!	#NULL!	#NULL!	#NULL!	#NULL!	#NULL!	#NULL!	#NULL!	#NULL!	#NULL!	2	2	#NULL!	#NULL!	#NULL!	#NULL!	#NULL!	2	2	2	2	#NULL!		2
10	503605	501895	1974-06-05	2014-03-21	SAUTER	40	1	0	1	1	1	1	Femme au foyer	7	8	2	2	1	1	1	1	SAUTER	#NULL!	#NULL!	#NULL!	#NULL!	#NULL!	#NULL!	#NULL!	#NULL!	#NULL!	#NULL!	#NULL!	#NULL!	#NULL!	2	2	#NULL!	#NULL!	#NULL!	#NULL!	#NULL!	2	2	2	2	#NULL!	SAUTER	2
4	500651	500663	1982-07-03	2014-01-28	SAUTER	31	1	11	3	2	3	3	Informaticienne	3	9	1	1	1	1	1	1	SAUTER	#NULL!	#NULL!	#NULL!	#NULL!	#NULL!	#NULL!	#NULL!	#NULL!	#NULL!	#NULL!	#NULL!	#NULL!	#NULL!	2	2	#NULL!	#NULL!	#NULL!	#NULL!	#NULL!	1	2	2	2	#NULL!	SAUTER	2
8	504294	501717	1989-12-03	2014-03-06		25	1	17	4	3	5	5	ETUDIANTE	5	7	2	2	1	1	1	1		#NULL!	#NULL!	#NULL!	#NULL!	#NULL!	#NULL!	#NULL!	#NULL!	#NULL!	#NULL!	#NULL!	#NULL!	#NULL!	2	2	#NULL!	#NULL!	#NULL!	#NULL!	#NULL!	2	2	2	2	#NULL!		2
8	504385	501685	1989-12-10	2014-03-07		25	2	14	4	3	4	2	ETUDIANT	5	1	3	3	1	1	1	1		#NULL!	#NULL!	#NULL!	#NULL!	#NULL!	#NULL!	#NULL!	#NULL!	#NULL!	#NULL!	#NULL!	#NULL!	#NULL!	2	2	#NULL!	#NULL!	#NULL!	#NULL!	#NULL!	1	2	2	2	20		2
9	504731	501769	1978-03-04	2014-03-12	SAUTER	35	2	14	4	3	5	5	Commerçant	4	8	2	2	1	1	1	1	SAUTER	2	#NULL!	#NULL!	#NULL!	#NULL!	#NULL!	#NULL!	#NULL!	#NULL!	#NULL!	#NULL!	#NULL!	#NULL!	1	2	#NULL!	1	2	2	#NULL!	2	2	2	2	#NULL!	SAUTER	2
3	500586	500550	1978-03-22	2014-01-25	SAUTER	35	2	12	3	2	4	3	Technicien vété	2	2	1	1	1	1	1	1	SAUTER	#NULL!	#NULL!	#NULL!	#NULL!	#NULL!	#NULL!	#NULL!	#NULL!	#NULL!	#NULL!	#NULL!	#NULL!	#NULL!	2	2	#NULL!	#NULL!	#NULL!	#NULL!	#NULL!	2	2	2	2	#NULL!	SAUTER	2
14	503225	502460	1988-06-10	2014-04-14		25	2	16	4	3	3	3	ETUDIANT	5	8	2	2	1	1	1	1		#NULL!	#NULL!	#NULL!	#NULL!	#NULL!	#NULL!	#NULL!	#NULL!	#NULL!	#NULL!	#NULL!	#NULL!	#NULL!	2	2	#NULL!	#NULL!	#NULL!	#NULL!	#NULL!	2	2	2	2	#NULL!		1
14	503001	5002405	1991-08-07	2014-04-12	SAUTER	22	1	16	4	3	4	4	ETUDIANT	5	6	3	3	1	1	1	1	SAUTER	#NULL!	#NULL!	#NULL!	#NULL!	#NULL!	#NULL!	#NULL!	#NULL!	#NULL!	#NULL!	#NULL!	#NULL!	#NULL!	2	2	#NULL!	#NULL!	#NULL!	#NULL!	#NULL!	2	2	2	2	#NULL!	SAUTER	2
9	505602	501774	1987-04-24	2014-03-12	SAUTER	27	2	12	3	2	4	2	Employé civil d	2	2	1	1	1	1	2	2	SAUTER	#NULL!	#NULL!	#NULL!	#NULL!	#NULL!	#NULL!	#NULL!	#NULL!	#NULL!	#NULL!	#NULL!	#NULL!	#NULL!	2	2	#NULL!	#NULL!	#NULL!	#NULL!	#NULL!	2	2	2	2	#NULL!	SAUTER	2
6	503921	501542	1963-05-04	2014-02-25	SAUTER	51	2	13	3	2	1	1	COMMERCANT	4	8	2	2	1	1	1	1	SAUTER	#NULL!	#NULL!	#NULL!	#NULL!	#NULL!	#NULL!	#NULL!	#NULL!	#NULL!	#NULL!	#NULL!	#NULL!	#NULL!	2	2	#NULL!	#NULL!	#NULL!	#NULL!	#NULL!	1	2	2	2	#NULL!	SAUTER	2
5	500739	501217	1984-02-09	2014-02-08		30	1	6	2	1	2	2	MENAGERE	1	2	1	1	1	1	1	1	SAUTER	#NULL!	#NULL!	#NULL!	#NULL!	#NULL!	#NULL!	#NULL!	#NULL!	#NULL!	#NULL!	#NULL!	#NULL!	#NULL!	2	2	#NULL!	2	#NULL!	#NULL!	#NULL!	2	2	2	2	#NULL!	SAUTER	2
5	500633	500908	1985-01-01	2014-02-17		29	2	10	3	2	1	1	COMMERCA	4	4	4	3	2	2	3	3	SAUTER	#NULL!	#NULL!	#NULL!	#NULL!	#NULL!	#NULL!	#NULL!	#NULL!	#NULL!	#NULL!	#NULL!	#NULL!	#NULL!	2	2	#NULL!	2	#NULL!	#NULL!	#NULL!	2	2	2	2	#NULL!	SAUTER	2
1	500012	500009	1985-01-06	2014-01-03	SAUTER	28	2	12	3	2	2	2	Commerçant	4	2	1	1	1	1	1	1	SAUTER	#NULL!	#NULL!	#NULL!	#NULL!	#NULL!	#NULL!	#NULL!	#NULL!	#NULL!	#NULL!	#NULL!	#NULL!	#NULL!	2	2	#NULL!	#NULL!	#NULL!	#NULL!	#NULL!	2	2	2	2	#NULL!	SAUTER	2
5	501271	501014	1990-05-25	2014-02-08		24	2	17	4	3	3	1	ETUDIANT	5	2	1	1	1	1	1	1	SAUTER	#NULL!	#NULL!	#NULL!	#NULL!	#NULL!	#NULL!	#NULL!	#NULL!	#NULL!	#NULL!	#NULL!	#NULL!	#NULL!	2	2	#NULL!	2	#NULL!	#NULL!	#NULL!	2	2	2	2	#NULL!	SAUTER	2
3	500636	500499	1990-07-26	2014-01-23	SAUTER	24	1	18	4	3	4	3	Etudiante	5	8	2	2	1	1	1	1	SAUTER	#NULL!	#NULL!	#NULL!	#NULL!	#NULL!	#NULL!	#NULL!	#NULL!	#NULL!	#NULL!	#NULL!	#NULL!	#NULL!	2	2	#NULL!	#NULL!	#NULL!	#NULL!	#NULL!	2	2	2	2	#NULL!	SAUTER	2
5	501281	501013	1986-03-18	2014-02-08		28	2	9	3	2	4	1	DEBROUIL	4	4	3	3	1	1	1	1	SAUTER	#NULL!	#NULL!	#NULL!	#NULL!	#NULL!	#NULL!	#NULL!	#NULL!	#NULL!	#NULL!	#NULL!	#NULL!	#NULL!	2	2	#NULL!	2	#NULL!	#NULL!	#NULL!	2	2	2	2	#NULL!	SAUTER	2
8	501128	501729	1992-02-04	2014-03-11		22	2	15	4	3	4	2	MAINTENANCIER	3	8	2	2	1	1	4	4		#NULL!	#NULL!	#NULL!	#NULL!	#NULL!	#NULL!	#NULL!	#NULL!	#NULL!	#NULL!	#NULL!	#NULL!	#NULL!	2	2	#NULL!	#NULL!	#NULL!	#NULL!	#NULL!	2	2	2	2	#NULL!		2
9	505582	501759	1987-01-06	2014-03-12	SAUTER	27	2	12	3	2	5	3	Electricien	4	2	1	1	1	1	1	1	SAUTER	#NULL!	#NULL!	#NULL!	#NULL!	#NULL!	#NULL!	#NULL!	#NULL!	#NULL!	#NULL!	#NULL!	#NULL!	#NULL!	2	2	#NULL!	#NULL!	#NULL!	#NULL!	#NULL!	2	2	2	2	#NULL!	SAUTER	2
14	503046	5002429	1985-07-29	2014-04-15	SAUTER	28	2	18	4	3	4	4	JOURNALI	2	7	2	2	1	1	1	1	SAUTER	#NULL!	#NULL!	#NULL!	#NULL!	#NULL!	#NULL!	#NULL!	#NULL!	#NULL!	#NULL!	#NULL!	#NULL!	#NULL!	2	2	#NULL!	#NULL!	#NULL!	#NULL!	#NULL!	2	2	2	2	#NULL!	SAUTER	2
12	504527	502159	1988-07-01	2014-04-03		26	2	6	2	1	5	5	ELECTRICIEN	4	2	1	1	1	1	1	1		#NULL!	#NULL!	#NULL!	#NULL!	#NULL!	#NULL!	#NULL!	#NULL!	#NULL!	#NULL!	#NULL!	#NULL!	#NULL!	2	2	#NULL!	#NULL!	#NULL!	#NULL!	#NULL!	2	2	2	2	#NULL!		2
5	500638	500913	1986-09-15	2014-02-17		28	2	12	3	2	1	1	COMMERCA	4	4	4	3	1	1	1	1	SAUTER	#NULL!	#NULL!	#NULL!	#NULL!	#NULL!	#NULL!	#NULL!	#NULL!	#NULL!	#NULL!	#NULL!	#NULL!	#NULL!	2	2	#NULL!	2	#NULL!	#NULL!	#NULL!	2	2	2	2	#NULL!	SAUTER	2
6	501711	501116	1983-08-21	2014-02-21	SAUTER	30	2	10	3	2	3	2	PASTEUR	3	2	1	1	1	1	1	1	SAUTER	#NULL!	#NULL!	#NULL!	#NULL!	#NULL!	#NULL!	#NULL!	#NULL!	#NULL!	#NULL!	#NULL!	#NULL!	#NULL!	2	2	#NULL!	#NULL!	#NULL!	#NULL!	#NULL!	2	2	2	2	#NULL!	SAUTER	2
7	503867	501306	1988-02-11	2014-03-03	SAUTER	26	2	6	2	1	2	1	DEBROUILLARD	7	2	1	1	1	1	1	1	SAUTER	#NULL!	#NULL!	#NULL!	#NULL!	#NULL!	#NULL!	#NULL!	#NULL!	#NULL!	#NULL!	#NULL!	#NULL!	#NULL!	2	2	#NULL!	#NULL!	#NULL!	#NULL!	#NULL!	1	2	2	2	20	SAUTER	2
5	500854	501007	1993-02-13	2014-02-07		21	2	16	4	3	3	3	ETUDIANT	5	6	3	3	1	1	1	1	SAUTER	#NULL!	#NULL!	#NULL!	#NULL!	#NULL!	#NULL!	#NULL!	#NULL!	#NULL!	#NULL!	#NULL!	#NULL!	#NULL!	2	2	#NULL!	2	#NULL!	#NULL!	#NULL!	2	2	2	2	#NULL!	SAUTER	2
6	501080	501515	1940-01-01	2014-02-25	SAUTER	74	2	5	2	1	1	1	CULTIVATEUR	1	2	1	1	3	1	1	1	SAUTER	#NULL!	#NULL!	#NULL!	#NULL!	#NULL!	#NULL!	#NULL!	#NULL!	#NULL!	#NULL!	#NULL!	#NULL!	#NULL!	2	2	#NULL!	#NULL!	#NULL!	#NULL!	#NULL!	2	2	2	2	#NULL!	SAUTER	2
5	500710	501240	1993-09-19	2014-02-08		21	2	16	4	3	4	3	ETUDIANT	5	2	1	1	1	1	1	1	SAUTER	#NULL!	#NULL!	#NULL!	#NULL!	#NULL!	#NULL!	#NULL!	#NULL!	#NULL!	#NULL!	#NULL!	#NULL!	#NULL!	2	2	#NULL!	2	#NULL!	#NULL!	#NULL!	2	2	2	2	#NULL!	SAUTER	2
13	503531	502327	1990-09-06	2014-04-09	SAUTER	24	2	12	3	2	3	3	GENDARME	2	4	4	3	1	1	1	1	SAUTER	#NULL!	#NULL!	#NULL!	#NULL!	#NULL!	#NULL!	#NULL!	#NULL!	#NULL!	#NULL!	#NULL!	#NULL!	#NULL!	2	2	#NULL!	#NULL!	#NULL!	#NULL!	#NULL!	2	2	2	2	#NULL!	SAUTER	2
13	503586	502350	1994-12-08	2014-04-08	SAUTER	20	1	15	4	3	3	3	Etudiante	5	9	1	1	1	1	4	4	SAUTER	#NULL!	#NULL!	#NULL!	#NULL!	#NULL!	#NULL!	#NULL!	#NULL!	#NULL!	#NULL!	#NULL!	#NULL!	#NULL!	2	2	#NULL!	#NULL!	#NULL!	#NULL!	#NULL!	2	2	2	2	#NULL!	SAUTER	2
14	503256	502427	1989-05-19	2014-04-12		25	1	17	4	3	2	2	ETUDIANT	5	8	2	2	1	1	1	1		#NULL!	#NULL!	#NULL!	#NULL!	#NULL!	#NULL!	#NULL!	#NULL!	#NULL!	#NULL!	#NULL!	#NULL!	#NULL!	2	2	#NULL!	#NULL!	#NULL!	#NULL!	#NULL!	2	2	2	2	#NULL!		2
4	500640	500815	1987-01-01	2014-01-31	SAUTER	27	2	16	4	3	4	3	Etudiant	5	10	2	2	1	1	1	1	SAUTER	#NULL!	#NULL!	#NULL!	#NULL!	#NULL!	#NULL!	#NULL!	#NULL!	#NULL!	#NULL!	#NULL!	#NULL!	#NULL!	2	2	#NULL!	#NULL!	#NULL!	#NULL!	#NULL!	2	2	2	2	#NULL!	SAUTER	2
13	503528	502260	1991-10-25	2014-04-07	SAUTER	20	2	9	3	2	2	2	ELECTRICIEN	4	2	1	1	1	1	2	2	SAUTER	1	2	2	2	1	2	2	2	2	2	2	2	2	1	2	2	1	1	2	2	2	2	2	2	#NULL!	SAUTER	2
12	504421	502053	1986-04-25	2014-03-31		28	2	16	4	3	4	4	ETUDIANT	5	6	3	3	1	1	3	3		#NULL!	#NULL!	#NULL!	#NULL!	#NULL!	#NULL!	#NULL!	#NULL!	#NULL!	#NULL!	#NULL!	#NULL!	#NULL!	2	2	#NULL!	#NULL!	#NULL!	#NULL!	#NULL!	2	2	2	2	#NULL!		2
7	501003	501590	1991-08-10	2014-02-26	SAUTER	23	2	12	3	2	2	3	COMMERCANT	4	2	1	1	1	1	1	1	SAUTER	#NULL!	#NULL!	#NULL!	#NULL!	#NULL!	#NULL!	#NULL!	#NULL!	#NULL!	#NULL!	#NULL!	#NULL!	#NULL!	2	2	#NULL!	#NULL!	#NULL!	#NULL!	#NULL!	1	2	2	2	23	SAUTER	2
5	500669	501215	1961-01-01	2014-02-08		52	2	10	3	2	1	1	RETRAITE	6	4	3	3	2	2	1	1	SAUTER	#NULL!	#NULL!	#NULL!	#NULL!	#NULL!	#NULL!	#NULL!	#NULL!	#NULL!	#NULL!	#NULL!	#NULL!	#NULL!	2	2	#NULL!	2	#NULL!	#NULL!	#NULL!	2	2	2	2	#NULL!	SAUTER	2
5	500673	501078	1979-06-05	2014-02-10		34	2	6	2	1	1	1	COMMERC	4	4	3	3	1	1	2	2	SAUTER	#NULL!	#NULL!	#NULL!	#NULL!	#NULL!	#NULL!	#NULL!	#NULL!	#NULL!	#NULL!	#NULL!	#NULL!	#NULL!	2	2	#NULL!	2	#NULL!	#NULL!	#NULL!	1	2	2	2	30	SAUTER	2
14	503009	5002468	1992-06-29	2014-04-14	SAUTER	22	1	17	4	3	3	3	ETUDIANT	5	8	2	2	1	1	1	1	SAUTER	#NULL!	#NULL!	#NULL!	#NULL!	#NULL!	#NULL!	#NULL!	#NULL!	#NULL!	#NULL!	#NULL!	#NULL!	#NULL!	2	2	#NULL!	#NULL!	#NULL!	#NULL!	#NULL!	2	2	2	2	#NULL!	SAUTER	2
4	500856	500799	1986-12-02	2014-02-03	SAUTER	27	2	12	3	2	2	2	Menuisier	4	2	1	1	1	1	1	1	SAUTER	#NULL!	#NULL!	#NULL!	#NULL!	#NULL!	#NULL!	#NULL!	#NULL!	#NULL!	#NULL!	#NULL!	#NULL!	#NULL!	2	2	#NULL!	#NULL!	#NULL!	#NULL!	#NULL!	2	2	2	2	#NULL!	SAUTER	2
5	500829	501042	1994-05-06	2014-02-08		20	2	19	4	3	3	5	ETUDIANT	5	8	2	2	1	1	1	1	SAUTER	#NULL!	#NULL!	#NULL!	#NULL!	#NULL!	#NULL!	#NULL!	#NULL!	#NULL!	#NULL!	#NULL!	#NULL!	#NULL!	2	2	#NULL!	2	#NULL!	#NULL!	#NULL!	2	2	2	2	#NULL!	SAUTER	2
13	503529	502324	1989-10-20	2014-04-09	SAUTER	25	2	13	3	2	4	3	GENDARME	2	3	1	1	1	1	1	1	SAUTER	#NULL!	#NULL!	#NULL!	#NULL!	#NULL!	#NULL!	#NULL!	#NULL!	#NULL!	#NULL!	#NULL!	#NULL!	#NULL!	2	2	#NULL!	#NULL!	#NULL!	#NULL!	#NULL!	2	2	2	2	#NULL!	SAUTER	2
13	503508	502221	1980-12-20	2014-04-08	SAUTER	26	1	16	4	3	5	5	Etudiante	5	2	1	1	1	1	2	2	SAUTER	#NULL!	#NULL!	#NULL!	#NULL!	#NULL!	#NULL!	#NULL!	#NULL!	#NULL!	#NULL!	#NULL!	#NULL!	#NULL!	2	2	#NULL!	#NULL!	#NULL!	#NULL!	#NULL!	2	2	2	2	#NULL!	SAUTER	2
5	500804	501035	1977-02-26	2014-02-08		37	2	8	3	2	5	5	TERRARER	4	4	3	3	2	2	8	8	SAUTER	#NULL!	#NULL!	#NULL!	#NULL!	#NULL!	#NULL!	#NULL!	#NULL!	#NULL!	#NULL!	#NULL!	#NULL!	#NULL!	2	2	#NULL!	2	#NULL!	#NULL!	#NULL!	2	2	2	2	#NULL!	SAUTER	2
9	505599	501773	1973-08-26	2014-03-12	SAUTER	41	2	12	3	2	3	3	Transporteur	4	2	1	1	1	1	1	1	SAUTER	#NULL!	#NULL!	#NULL!	#NULL!	#NULL!	#NULL!	#NULL!	#NULL!	#NULL!	#NULL!	#NULL!	#NULL!	#NULL!	2	2	#NULL!	#NULL!	#NULL!	#NULL!	#NULL!	1	1	2	2	39	SAUTER	2
14	503259	503259	1981-10-10	2014-04-12		23	1	16	4	3	4	4	ETUDIANTE	5	10	2	2	1	1	1	1		#NULL!	#NULL!	#NULL!	#NULL!	#NULL!	#NULL!	#NULL!	#NULL!	#NULL!	#NULL!	#NULL!	#NULL!	#NULL!	2	2	#NULL!	#NULL!	#NULL!	#NULL!	#NULL!	2	2	2	2	#NULL!		2
4	500393	500612	1972-03-09	2014-01-25	SAUTER	42	1	7	3	2	3	2	Couturière	4	#NULL!	1	1	1	1	4	4	SAUTER	#NULL!	#NULL!	#NULL!	#NULL!	#NULL!	#NULL!	#NULL!	#NULL!	#NULL!	#NULL!	#NULL!	#NULL!	#NULL!	2	2	#NULL!	#NULL!	#NULL!	#NULL!	#NULL!	2	2	2	2	#NULL!	SAUTER	2
3	500315	500531	1991-04-25	2014-01-23	SAUTER	23	2	15	4	3	4	3	Etudiant	5	8	2	2	1	1	1	1	SAUTER	#NULL!	#NULL!	#NULL!	#NULL!	#NULL!	#NULL!	#NULL!	#NULL!	#NULL!	#NULL!	#NULL!	#NULL!	#NULL!	2	2	#NULL!	#NULL!	#NULL!	#NULL!	#NULL!	2	2	2	2	#NULL!	SAUTER	2
8	501270	501701	1991-04-21	2014-03-06		23	1	13	3	2	3	2	SANS EMPLOI	7	2	1	1	1	1	4	4		#NULL!	#NULL!	#NULL!	#NULL!	#NULL!	#NULL!	#NULL!	#NULL!	#NULL!	#NULL!	#NULL!	#NULL!	#NULL!	2	2	#NULL!	#NULL!	#NULL!	#NULL!	#NULL!	2	2	2	2	#NULL!		2
8	500974	501712	1987-07-11	2014-03-06		27	2	15	4	3	4	3	ETUDIANT	5	8	2	2	1	1	1	1		#NULL!	#NULL!	#NULL!	#NULL!	#NULL!	#NULL!	#NULL!	#NULL!	#NULL!	#NULL!	#NULL!	#NULL!	#NULL!	2	2	#NULL!	#NULL!	#NULL!	#NULL!	#NULL!	2	2	2	2	#NULL!		2
6	501621	501115	1986-01-10	2014-02-21	SAUTER	28	2	12	3	2	3	3	CHAUFFEUR	4	7	2	2	1	1	2	2	SAUTER	#NULL!	#NULL!	#NULL!	#NULL!	#NULL!	#NULL!	#NULL!	#NULL!	#NULL!	#NULL!	#NULL!	#NULL!	#NULL!	2	2	#NULL!	#NULL!	#NULL!	#NULL!	#NULL!	2	2	2	2	#NULL!	SAUTER	2
4	500760	500909	1962-06-09	2014-02-05	SAUTER	51	1	13	3	2	5	5	Sécrétaire de d	2	9	1	1	4	1	3	3	SAUTER	#NULL!	#NULL!	#NULL!	#NULL!	#NULL!	#NULL!	#NULL!	#NULL!	#NULL!	#NULL!	#NULL!	#NULL!	#NULL!	2	2	#NULL!	#NULL!	#NULL!	#NULL!	#NULL!	2	2	2	2	#NULL!	SAUTER	2
5	500835	501046	1989-11-28	2014-02-10		25	2	15	4	3	3	3	ETUDIANT	5	2	1	1	1	1	1	1	SAUTER	#NULL!	#NULL!	#NULL!	#NULL!	#NULL!	#NULL!	#NULL!	#NULL!	#NULL!	#NULL!	#NULL!	#NULL!	#NULL!	2	2	#NULL!	2	#NULL!	#NULL!	#NULL!	2	2	2	2	#NULL!	SAUTER	2
14	503213	502474	1987-06-06	2014-04-14		26	2	18	4	3	4	3	ETUDIANT	5	7	2	2	1	1	1	1		#NULL!	#NULL!	#NULL!	#NULL!	#NULL!	#NULL!	#NULL!	#NULL!	#NULL!	#NULL!	#NULL!	#NULL!	#NULL!	2	2	#NULL!	#NULL!	#NULL!	#NULL!	#NULL!	2	2	2	2	#NULL!		2
4	500846	500802	1990-02-13	2014-02-03	SAUTER	24	1	7	3	2	2	2	Coiffeuse	4	6	4	3	1	1	1	1	SAUTER	#NULL!	#NULL!	#NULL!	#NULL!	#NULL!	#NULL!	#NULL!	#NULL!	#NULL!	#NULL!	#NULL!	#NULL!	#NULL!	2	2	#NULL!	#NULL!	#NULL!	#NULL!	#NULL!	1	2	2	2	#NULL!	SAUTER	2
5	500935	501276	1993-11-08	2014-02-18		20	2	12	4	3	4	3	ETUDIANT	5	8	2	2	1	1	1	1	SAUTER	#NULL!	#NULL!	#NULL!	#NULL!	#NULL!	#NULL!	#NULL!	#NULL!	#NULL!	#NULL!	#NULL!	#NULL!	#NULL!	2	2	#NULL!	2	#NULL!	#NULL!	#NULL!	2	2	2	2	#NULL!	SAUTER	2
12	504416	502088	1979-12-05	2014-04-01		35	2	14	4	3	3	3	AGENT COMMUNAL	2	2	1	1	1	1	1	1		#NULL!	#NULL!	#NULL!	#NULL!	#NULL!	#NULL!	#NULL!	#NULL!	#NULL!	#NULL!	#NULL!	#NULL!	#NULL!	2	2	#NULL!	#NULL!	#NULL!	#NULL!	#NULL!	2	2	2	2	#NULL!		2
3	500616	500576	1983-03-02	2014-01-25	SAUTER	30	2	20	4	3	2	2	Etudiant	5	2	1	1	1	1	1	1	SAUTER	#NULL!	#NULL!	#NULL!	#NULL!	#NULL!	#NULL!	#NULL!	#NULL!	#NULL!	#NULL!	#NULL!	#NULL!	#NULL!	2	2	#NULL!	#NULL!	#NULL!	#NULL!	#NULL!	2	2	2	2	#NULL!	SAUTER	2
12	504406	502161	1991-07-03	2014-04-03		23	1	12	3	2	5	5	MENAGERE	7	2	1	1	1	1	4	4		#NULL!	#NULL!	#NULL!	#NULL!	#NULL!	#NULL!	#NULL!	#NULL!	#NULL!	#NULL!	#NULL!	#NULL!	#NULL!	2	2	#NULL!	#NULL!	#NULL!	#NULL!	#NULL!	2	2	2	2	#NULL!		2
4	500494	500857	1985-09-01	2014-02-03	SAUTER	28	2	10	3	2	5	5	Technicien en f	4	8	2	2	1	1	1	1	SAUTER	#NULL!	#NULL!	#NULL!	#NULL!	#NULL!	#NULL!	#NULL!	#NULL!	#NULL!	#NULL!	#NULL!	#NULL!	#NULL!	2	2	#NULL!	#NULL!	#NULL!	#NULL!	#NULL!	1	2	2	2	21	SAUTER	2
4	500901	500867	1990-10-02	2014-02-04	SAUTER	23	2	12	3	2	4	5	Chauffeur	4	2	1	1	1	1	1	1	SAUTER	2	#NULL!	#NULL!	#NULL!	#NULL!	#NULL!	#NULL!	#NULL!	#NULL!	#NULL!	#NULL!	#NULL!	#NULL!	1	2	#NULL!	2	#NULL!	#NULL!	#NULL!	2	2	2	2	#NULL!	SAUTER	2
1	500093	500139	1970-06-14	2014-01-08	SAUTER	32	2	0	1	1	1	1	Commerçant	4	6	4	3	2	2	8	8	SAUTER	#NULL!	#NULL!	#NULL!	#NULL!	#NULL!	#NULL!	#NULL!	#NULL!	#NULL!	#NULL!	#NULL!	#NULL!	#NULL!	2	2	#NULL!	#NULL!	#NULL!	#NULL!	#NULL!	2	2	2	2	#NULL!	SAUTER	2
5	500700	501244	1991-07-10	2014-02-18		23	1	16	4	3	4	3	ETUDIANT	5	8	2	2	1	1	1	1	SAUTER	#NULL!	#NULL!	#NULL!	#NULL!	#NULL!	#NULL!	#NULL!	#NULL!	#NULL!	#NULL!	#NULL!	#NULL!	#NULL!	2	2	#NULL!	2	#NULL!	#NULL!	#NULL!	2	2	2	2	#NULL!	SAUTER	2
7	503866	501371	1984-01-07	2014-03-03	SAUTER	30	2	9	3	2	3	3	TECHNICIEN ENBA	4	2	1	1	1	1	2	2	SAUTER	#NULL!	#NULL!	#NULL!	#NULL!	#NULL!	#NULL!	#NULL!	#NULL!	#NULL!	#NULL!	#NULL!	#NULL!	#NULL!	2	2	#NULL!	#NULL!	#NULL!	#NULL!	#NULL!	2	2	2	2	#NULL!	SAUTER	2
14	503262	502506	1981-12-26	2014-04-15		32	1	17	4	3	3	2	ETUDIANTE	5	8	2	2	1	1	1	1		#NULL!	#NULL!	#NULL!	#NULL!	#NULL!	#NULL!	#NULL!	#NULL!	#NULL!	#NULL!	#NULL!	#NULL!	#NULL!	2	2	#NULL!	#NULL!	#NULL!	#NULL!	#NULL!	2	2	2	2	#NULL!		2
13	503580	502275	1982-11-04	2014-04-07	SAUTER	32	2	10	3	2	2	2	AGENT D'ENTRETI	3	2	1	1	1	1	1	1	SAUTER	#NULL!	#NULL!	#NULL!	#NULL!	#NULL!	#NULL!	#NULL!	#NULL!	#NULL!	#NULL!	#NULL!	#NULL!	#NULL!	2	2	#NULL!	#NULL!	#NULL!	#NULL!	#NULL!	2	2	2	2	#NULL!	SAUTER	2
4	500489	500856	1975-01-07	2014-02-03	SAUTER	39	2	14	4	3	3	2	Technicien en b	4	2	1	1	1	1	1	1	SAUTER	#NULL!	#NULL!	#NULL!	#NULL!	#NULL!	#NULL!	#NULL!	#NULL!	#NULL!	#NULL!	#NULL!	#NULL!	#NULL!	2	2	#NULL!	#NULL!	#NULL!	#NULL!	#NULL!	2	2	2	2	#NULL!	SAUTER	2
3	500496	500478	1992-01-29	2014-01-23	SAUTER	22	2	14	4	3	4	3	Etudiant	5	8	2	2	1	1	4	4	SAUTER	#NULL!	#NULL!	#NULL!	#NULL!	#NULL!	#NULL!	#NULL!	#NULL!	#NULL!	#NULL!	#NULL!	#NULL!	#NULL!	2	2	#NULL!	#NULL!	#NULL!	#NULL!	#NULL!	2	2	2	2	#NULL!	SAUTER	2
14	503023	5002395	1991-05-23	2014-04-12	SAUTER	22	1	17	4	3	4	4	ETUDIANT	5	1	4	3	1	1	1	1	SAUTER	#NULL!	#NULL!	#NULL!	#NULL!	#NULL!	#NULL!	#NULL!	#NULL!	#NULL!	#NULL!	#NULL!	#NULL!	#NULL!	2	2	#NULL!	#NULL!	#NULL!	#NULL!	#NULL!	2	2	2	2	#NULL!	SAUTER	2
14	503075	502466	1991-06-24	2014-04-14	SAUTER	23	1	16	4	3	4	3	ETUDIANT	5	8	2	2	#NULL!	#NULL!	1	1	SAUTER	#NULL!	#NULL!	#NULL!	#NULL!	#NULL!	#NULL!	#NULL!	#NULL!	#NULL!	#NULL!	#NULL!	#NULL!	#NULL!	2	2	#NULL!	#NULL!	#NULL!	#NULL!	#NULL!	2	2	2	2	#NULL!	SAUTER	2
6	501701	501309	1980-03-15	2014-02-21	SAUTER	31	2	8	3	2	2	2	COIFFEUR	4	7	2	2	1	1	1	1	SAUTER	#NULL!	#NULL!	#NULL!	#NULL!	#NULL!	#NULL!	#NULL!	#NULL!	#NULL!	#NULL!	#NULL!	#NULL!	#NULL!	2	2	#NULL!	#NULL!	#NULL!	#NULL!	#NULL!	2	2	2	2	#NULL!	SAUTER	2
14	503011	5002453	1992-03-26	2014-04-14	SAUTER	22	2	14	4	3	3	3	ETUDIANT	5	9	1	1	1	1	1	1	SAUTER	#NULL!	#NULL!	#NULL!	#NULL!	#NULL!	#NULL!	#NULL!	#NULL!	#NULL!	#NULL!	#NULL!	#NULL!	#NULL!	2	2	#NULL!	#NULL!	#NULL!	#NULL!	#NULL!	2	2	2	2	#NULL!	SAUTER	2
4	500414	500615	1993-06-18	2014-01-27	SAUTER	22	2	9	3	2	5	3	GARAGISTE	4	2	1	1	1	1	3	3	SAUTER	#NULL!	#NULL!	#NULL!	#NULL!	#NULL!	#NULL!	#NULL!	#NULL!	#NULL!	#NULL!	#NULL!	#NULL!	#NULL!	2	2	#NULL!	#NULL!	#NULL!	#NULL!	#NULL!	2	2	2	2	#NULL!	SAUTER	2
7	501195	501666	1986-10-09	2014-03-03	SAUTER	28	1	14	4	3	2	2	INSTITUTRICE	3	7	2	2	2	2	1	1	SAUTER	#NULL!	#NULL!	#NULL!	#NULL!	#NULL!	#NULL!	#NULL!	#NULL!	#NULL!	#NULL!	#NULL!	#NULL!	#NULL!	2	2	#NULL!	#NULL!	#NULL!	#NULL!	#NULL!	2	2	2	2	#NULL!	SAUTER	2
7	503868	501376	1977-03-23	2014-03-03	SAUTER	36	2	18	4	3	2	2	ENSEIGNANT	2	2	1	1	1	1	1	1	SAUTER	#NULL!	#NULL!	#NULL!	#NULL!	#NULL!	#NULL!	#NULL!	#NULL!	#NULL!	#NULL!	#NULL!	#NULL!	#NULL!	2	2	#NULL!	#NULL!	#NULL!	#NULL!	#NULL!	2	2	2	2	#NULL!	SAUTER	2
14	503008	5002471	1993-07-05	2014-04-14	SAUTER	21	1	15	4	3	4	3	ETUDIANT	5	2	1	1	1	1	1	1	SAUTER	#NULL!	#NULL!	#NULL!	#NULL!	#NULL!	#NULL!	#NULL!	#NULL!	#NULL!	#NULL!	#NULL!	#NULL!	#NULL!	2	2	#NULL!	#NULL!	#NULL!	#NULL!	#NULL!	2	2	2	2	#NULL!	SAUTER	2
14	503053	502524	1980-06-28	2014-04-15	SAUTER	34	2	16	4	3	4	4	CHEF DE	4	7	2	2	1	1	1	1	SAUTER	#NULL!	#NULL!	#NULL!	#NULL!	#NULL!	#NULL!	#NULL!	#NULL!	#NULL!	#NULL!	#NULL!	#NULL!	#NULL!	2	2	#NULL!	#NULL!	#NULL!	#NULL!	#NULL!	2	2	2	2	#NULL!	SAUTER	2
6	501050	501578	1988-01-03	2014-02-24	SAUTER	26	2	18	4	3	3	2	ETUDIANT	5	8	2	2	1	1	1	1	SAUTER	#NULL!	#NULL!	#NULL!	#NULL!	#NULL!	#NULL!	#NULL!	#NULL!	#NULL!	#NULL!	#NULL!	#NULL!	#NULL!	2	2	#NULL!	#NULL!	#NULL!	#NULL!	#NULL!	2	2	2	2	#NULL!	SAUTER	2
5	500838	501230	1986-12-21	2014-02-14		28	2	17	4	3	3	3	SECRETAI	2	1	4	3	1	1	1	1	SAUTER	#NULL!	#NULL!	#NULL!	#NULL!	#NULL!	#NULL!	#NULL!	#NULL!	#NULL!	#NULL!	#NULL!	#NULL!	#NULL!	2	2	#NULL!	2	#NULL!	#NULL!	#NULL!	2	2	2	2	#NULL!	SAUTER	2
4	500741	500778	1986-08-20	2014-01-31	SAUTER	27	2	17	4	3	2	5	Chercheur biolo	3	7	2	2	1	1	1	1	SAUTER	#NULL!	#NULL!	#NULL!	#NULL!	#NULL!	#NULL!	#NULL!	#NULL!	#NULL!	#NULL!	#NULL!	#NULL!	#NULL!	2	2	#NULL!	#NULL!	#NULL!	#NULL!	#NULL!	2	2	2	2	#NULL!	SAUTER	2
11	503152	501981	1971-12-12	2014-03-28		43	2	9	3	2	3	2	TAXIMAN	4	8	2	2	1	1	3	3		#NULL!	#NULL!	#NULL!	#NULL!	#NULL!	#NULL!	#NULL!	#NULL!	#NULL!	#NULL!	#NULL!	#NULL!	#NULL!	2	2	#NULL!	#NULL!	#NULL!	#NULL!	#NULL!	1	2	2	2	#NULL!		2
9	501188	501756	1947-07-14	2014-03-13	SAUTER	67	2	11	3	2	1	1	Retraité	6	2	1	1	2	2	3	3	SAUTER	#NULL!	#NULL!	#NULL!	#NULL!	#NULL!	#NULL!	#NULL!	#NULL!	#NULL!	#NULL!	#NULL!	#NULL!	#NULL!	2	2	#NULL!	#NULL!	#NULL!	#NULL!	#NULL!	2	2	2	2	#NULL!	SAUTER	2
7	501008	501411	1988-11-05	2014-02-27	SAUTER	25	1	10	3	2	2	2	COUTURIERE	4	8	2	2	2	2	1	1	SAUTER	#NULL!	#NULL!	#NULL!	#NULL!	#NULL!	#NULL!	#NULL!	#NULL!	#NULL!	#NULL!	#NULL!	#NULL!	#NULL!	2	2	#NULL!	#NULL!	#NULL!	#NULL!	#NULL!	2	2	2	2	#NULL!	SAUTER	2
7	503910	501529	1985-01-05	2014-02-27	SAUTER	29	2	11	3	2	5	5	ARCHITECTE	4	8	2	2	1	1	1	1	SAUTER	#NULL!	#NULL!	#NULL!	#NULL!	#NULL!	#NULL!	#NULL!	#NULL!	#NULL!	#NULL!	#NULL!	#NULL!	#NULL!	2	2	#NULL!	#NULL!	#NULL!	#NULL!	#NULL!	2	2	2	2	#NULL!	SAUTER	2
6	503920	501304	1972-04-05	2014-02-21	SAUTER	42	2	15	4	3	5	5	TECHNICIEN	4	8	2	2	1	1	3	3	SAUTER	#NULL!	#NULL!	#NULL!	#NULL!	#NULL!	#NULL!	#NULL!	#NULL!	#NULL!	#NULL!	#NULL!	#NULL!	#NULL!	2	2	#NULL!	#NULL!	#NULL!	#NULL!	#NULL!	2	2	2	2	#NULL!	SAUTER	2
13	503464	502374	1982-07-16	2014-04-09	SAUTER	31	2	18	4	3	5	5	Environnemental	2	2	1	1	1	1	2	2	SAUTER	#NULL!	#NULL!	#NULL!	#NULL!	#NULL!	#NULL!	#NULL!	#NULL!	#NULL!	#NULL!	#NULL!	#NULL!	#NULL!	2	2	#NULL!	#NULL!	#NULL!	#NULL!	#NULL!	2	2	2	2	#NULL!	SAUTER	2
8	500979	501729	1976-03-06	2014-03-06		38	2	10	3	2	1	1	ENSEIGNANT	2	7	2	2	1	1	1	1		#NULL!	#NULL!	#NULL!	#NULL!	#NULL!	#NULL!	#NULL!	#NULL!	#NULL!	#NULL!	#NULL!	#NULL!	#NULL!	2	2	#NULL!	#NULL!	#NULL!	#NULL!	#NULL!	2	2	2	2	#NULL!		2
13	503522	502237	1991-08-10	2014-04-07	SAUTER	23	2	8	2	1	3	3	GARAGISTE	4	8	2	2	1	1	1	1	SAUTER	#NULL!	#NULL!	#NULL!	#NULL!	#NULL!	#NULL!	#NULL!	#NULL!	#NULL!	#NULL!	#NULL!	#NULL!	#NULL!	2	2	#NULL!	#NULL!	#NULL!	#NULL!	#NULL!	2	2	2	2	#NULL!	SAUTER	2
4	500458	500792	1971-07-08	2014-02-06	SAUTER	43	2	11	3	2	2	2	Maçon	4	8	2	2	1	1	1	1	SAUTER	#NULL!	#NULL!	#NULL!	#NULL!	#NULL!	#NULL!	#NULL!	#NULL!	#NULL!	#NULL!	#NULL!	#NULL!	#NULL!	2	2	#NULL!	#NULL!	#NULL!	#NULL!	#NULL!	2	2	2	2	#NULL!	SAUTER	2
14	503027	5002418	1993-01-01	2014-04-12	SAUTER	21	2	16	4	3	3	3	ETUDIANT	5	10	2	2	1	1	1	1	SAUTER	#NULL!	#NULL!	#NULL!	#NULL!	#NULL!	#NULL!	#NULL!	#NULL!	#NULL!	#NULL!	#NULL!	#NULL!	#NULL!	2	2	#NULL!	#NULL!	#NULL!	#NULL!	#NULL!	2	2	2	2	#NULL!	SAUTER	2
3	500651	500445	1989-02-17	2014-01-25	SAUTER	25	2	19	4	3	4	4	Etudiant	5	8	2	2	1	1	1	1	SAUTER	#NULL!	#NULL!	#NULL!	#NULL!	#NULL!	#NULL!	#NULL!	#NULL!	#NULL!	#NULL!	#NULL!	#NULL!	#NULL!	2	2	#NULL!	#NULL!	#NULL!	#NULL!	#NULL!	2	2	2	2	#NULL!	SAUTER	2
13	503470	502153	1990-01-01	2014-04-05	SAUTER	24	2	15	4	3	4	3	Etudiant	5	8	2	2	1	1	1	1	SAUTER	#NULL!	#NULL!	#NULL!	#NULL!	#NULL!	#NULL!	#NULL!	#NULL!	#NULL!	#NULL!	#NULL!	#NULL!	#NULL!	2	2	#NULL!	#NULL!	#NULL!	#NULL!	#NULL!	2	2	2	2	#NULL!	SAUTER	2
3	500656	500444	1992-01-02	2014-01-25	SAUTER	22	1	18	4	3	4	4	Etudiante	5	8	2	2	1	1	1	1	SAUTER	#NULL!	#NULL!	#NULL!	#NULL!	#NULL!	#NULL!	#NULL!	#NULL!	#NULL!	#NULL!	#NULL!	#NULL!	#NULL!	2	2	#NULL!	#NULL!	#NULL!	#NULL!	#NULL!	2	2	2	2	#NULL!	SAUTER	2
5	501206	501060	1992-07-10	2014-02-10		22	2	8	3	2	2	1	COMMERCA	4	4	3	3	1	1	1	1	SAUTER	#NULL!	#NULL!	#NULL!	#NULL!	#NULL!	#NULL!	#NULL!	#NULL!	#NULL!	#NULL!	#NULL!	#NULL!	#NULL!	2	2	#NULL!	2	#NULL!	#NULL!	#NULL!	2	2	2	2	#NULL!	SAUTER	2
5	501236	501029	1949-03-01	2014-02-08		56	1	8	3	2	4	3	AGENT DE	2	2	1	1	2	2	2	2	SAUTER	#NULL!	#NULL!	#NULL!	#NULL!	#NULL!	#NULL!	#NULL!	#NULL!	#NULL!	#NULL!	#NULL!	#NULL!	#NULL!	2	2	#NULL!	2	#NULL!	#NULL!	#NULL!	2	2	2	2	#NULL!	SAUTER	2
5	500819	501036	1987-12-07	2014-02-08		26	2	8	3	2	5	5	CHOMEUR	1	4	3	3	1	1	1	1	SAUTER	#NULL!	#NULL!	#NULL!	#NULL!	#NULL!	#NULL!	#NULL!	#NULL!	#NULL!	#NULL!	#NULL!	#NULL!	#NULL!	2	2	#NULL!	2	#NULL!	#NULL!	#NULL!	2	2	2	2	#NULL!	SAUTER	2
14	503071	502452	1980-01-05	2014-04-14	SAUTER	34	2	18	4	3	3	2	ETUDIANT	5	7	2	2	#NULL!	#NULL!	1	1	SAUTER	#NULL!	#NULL!	#NULL!	#NULL!	#NULL!	#NULL!	#NULL!	#NULL!	#NULL!	#NULL!	#NULL!	#NULL!	#NULL!	2	2	#NULL!	#NULL!	#NULL!	#NULL!	#NULL!	2	2	2	2	#NULL!	SAUTER	2
14	503228	502487	1992-11-02	2014-04-15		22	2	16	4	3	4	4	ETUDIANT	5	10	2	2	1	1	3	3		#NULL!	#NULL!	#NULL!	#NULL!	#NULL!	#NULL!	#NULL!	#NULL!	#NULL!	#NULL!	#NULL!	#NULL!	#NULL!	2	2	#NULL!	#NULL!	#NULL!	#NULL!	#NULL!	2	2	2	2	#NULL!		2
4	500745	500587	1974-10-14	2014-02-04	SAUTER	39	2	13	3	2	3	2	Informaticien	3	2	1	1	1	1	5	5	SAUTER	#NULL!	#NULL!	#NULL!	#NULL!	#NULL!	#NULL!	#NULL!	#NULL!	#NULL!	#NULL!	#NULL!	#NULL!	#NULL!	2	2	#NULL!	#NULL!	#NULL!	#NULL!	#NULL!	2	2	2	2	#NULL!	SAUTER	2
4	500580	500622	1977-05-25	2014-01-27	SAUTER	36	2	11	3	2	2	1	Couturier	4	7	2	2	1	1	1	1	SAUTER	#NULL!	#NULL!	#NULL!	#NULL!	#NULL!	#NULL!	#NULL!	#NULL!	#NULL!	#NULL!	#NULL!	#NULL!	#NULL!	2	2	#NULL!	#NULL!	#NULL!	#NULL!	#NULL!	2	2	2	2	#NULL!	SAUTER	2
5	500658	501020	1990-02-12	2014-02-10		23	1	14	4	3	3	3	ETUDIANT	5	2	1	1	1	1	1	1	SAUTER	#NULL!	#NULL!	#NULL!	#NULL!	#NULL!	#NULL!	#NULL!	#NULL!	#NULL!	#NULL!	#NULL!	#NULL!	#NULL!	2	2	#NULL!	2	#NULL!	#NULL!	#NULL!	1	2	2	2	20	SAUTER	2
11	503136	501997	1933-12-05	2014-03-27		81	2	7	3	2	1	1	RETRAITE	6	2	1	1	2	2	6	6		#NULL!	#NULL!	#NULL!	#NULL!	#NULL!	#NULL!	#NULL!	#NULL!	#NULL!	#NULL!	#NULL!	#NULL!	#NULL!	2	2	#NULL!	#NULL!	#NULL!	#NULL!	#NULL!	2	2	2	2	#NULL!		2
13	503542	502225	1982-07-27	2014-04-05	SAUTER	32	2	15	4	3	2	2	ETUDIANT	5	7	2	2	1	1	1	1	SAUTER	#NULL!	#NULL!	#NULL!	#NULL!	#NULL!	#NULL!	#NULL!	#NULL!	#NULL!	#NULL!	#NULL!	#NULL!	#NULL!	2	2	#NULL!	#NULL!	#NULL!	#NULL!	#NULL!	1	2	2	2	27	SAUTER	2
3	500461	500466	1990-08-12	2014-01-23	SAUTER	23	1	20	4	3	4	3	Etudiante	5	8	2	2	1	1	1	1	SAUTER	#NULL!	#NULL!	#NULL!	#NULL!	#NULL!	#NULL!	#NULL!	#NULL!	#NULL!	#NULL!	#NULL!	#NULL!	#NULL!	2	2	#NULL!	#NULL!	#NULL!	#NULL!	#NULL!	2	2	2	2	#NULL!	SAUTER	2
14	503186	502570	1989-08-12	2014-04-12		24	2	16	4	3	4	4	ETUDIANT	5	5	1	1	1	1	5	5		#NULL!	#NULL!	#NULL!	#NULL!	#NULL!	#NULL!	#NULL!	#NULL!	#NULL!	#NULL!	#NULL!	#NULL!	#NULL!	2	2	#NULL!	#NULL!	#NULL!	#NULL!	#NULL!	2	2	2	2	#NULL!		2
5	501401	501222	1995-01-18	2014-02-07		19	2	12	3	2	5	5	FOOTBALL	5	2	1	1	1	1	1	1	SAUTER	#NULL!	#NULL!	#NULL!	#NULL!	#NULL!	#NULL!	#NULL!	#NULL!	#NULL!	#NULL!	#NULL!	#NULL!	#NULL!	2	2	#NULL!	2	#NULL!	#NULL!	#NULL!	2	2	2	2	#NULL!	SAUTER	2
8	501103	501654	1989-04-17	2014-03-10		25	2	13	3	2	3	3	COMMERNANT	4	8	2	2	1	1	2	2		#NULL!	#NULL!	#NULL!	#NULL!	#NULL!	#NULL!	#NULL!	#NULL!	#NULL!	#NULL!	#NULL!	#NULL!	#NULL!	2	2	#NULL!	#NULL!	#NULL!	#NULL!	#NULL!	2	2	2	2	#NULL!		2
4	500615	500691	1989-08-28	2014-01-28	SAUTER	24	1	17	4	3	4	4	Etudiante	5	2	1	1	1	1	1	1	SAUTER	#NULL!	#NULL!	#NULL!	#NULL!	#NULL!	#NULL!	#NULL!	#NULL!	#NULL!	#NULL!	#NULL!	#NULL!	#NULL!	2	2	#NULL!	#NULL!	#NULL!	#NULL!	#NULL!	1	2	2	2	#NULL!	SAUTER	2
6	501836	501348	1987-08-24	2014-02-22	SAUTER	26	2	7	3	2	3	2	SANS EMPLOI	7	8	2	2	1	1	1	1	SAUTER	#NULL!	#NULL!	#NULL!	#NULL!	#NULL!	#NULL!	#NULL!	#NULL!	#NULL!	#NULL!	#NULL!	#NULL!	#NULL!	2	2	#NULL!	#NULL!	#NULL!	#NULL!	#NULL!	1	2	2	2	21	SAUTER	2
13	503463	502330	1980-11-19	2014-04-08	SAUTER	34	2	20	4	3	4	1	Enseignante	2	4	4	3	1	1	1	1	SAUTER	#NULL!	#NULL!	#NULL!	#NULL!	#NULL!	#NULL!	#NULL!	#NULL!	#NULL!	#NULL!	#NULL!	#NULL!	#NULL!	2	2	#NULL!	#NULL!	#NULL!	#NULL!	#NULL!	2	2	2	2	#NULL!	SAUTER	2
1	500039	500101	1948-02-20	2014-01-03	SAUTER	65	2	10	3	2	1	1	Comptable retra	6	2	1	1	2	2	1	1	SAUTER	#NULL!	#NULL!	#NULL!	#NULL!	#NULL!	#NULL!	#NULL!	#NULL!	#NULL!	#NULL!	#NULL!	#NULL!	#NULL!	2	2	#NULL!	#NULL!	#NULL!	#NULL!	#NULL!	2	2	2	2	#NULL!	SAUTER	2
8	504555	501346	1989-11-22	2014-03-07		25	1	18	4	3	5	3	ETUDIANTE	5	1	3	3	1	1	1	1		#NULL!	#NULL!	#NULL!	#NULL!	#NULL!	#NULL!	#NULL!	#NULL!	#NULL!	#NULL!	#NULL!	#NULL!	#NULL!	2	2	#NULL!	#NULL!	#NULL!	#NULL!	#NULL!	1	1	1	2	24		2
6	500985	501300	1985-11-11	2014-02-21	SAUTER	29	2	10	3	2	5	5	IMPRIMEUR	3	8	2	2	1	1	1	1	SAUTER	#NULL!	#NULL!	#NULL!	#NULL!	#NULL!	#NULL!	#NULL!	#NULL!	#NULL!	#NULL!	#NULL!	#NULL!	#NULL!	2	2	#NULL!	#NULL!	#NULL!	#NULL!	#NULL!	1	2	2	2	#NULL!	SAUTER	2
3	500631	500447	1989-01-10	2014-01-24	SAUTER	25	1	18	4	3	4	4	Etudiante	5	8	2	2	1	1	1	1	SAUTER	#NULL!	#NULL!	#NULL!	#NULL!	#NULL!	#NULL!	#NULL!	#NULL!	#NULL!	#NULL!	#NULL!	#NULL!	#NULL!	2	2	#NULL!	#NULL!	#NULL!	#NULL!	#NULL!	1	2	2	2	#NULL!	SAUTER	2
5	500695	501243	1987-06-06	2014-02-18		27	1	19	4	3	4	4	ETUDIANT	5	4	3	3	1	1	1	1	SAUTER	#NULL!	#NULL!	#NULL!	#NULL!	#NULL!	#NULL!	#NULL!	#NULL!	#NULL!	#NULL!	#NULL!	#NULL!	#NULL!	2	2	#NULL!	2	#NULL!	#NULL!	#NULL!	2	2	2	2	#NULL!	SAUTER	2
7	503883	501597	1991-03-23	2014-02-26	SAUTER	23	2	11	3	2	3	3	COMMERCANT	4	8	2	2	1	1	1	1	SAUTER	2	#NULL!	#NULL!	#NULL!	#NULL!	#NULL!	#NULL!	#NULL!	#NULL!	#NULL!	#NULL!	#NULL!	#NULL!	1	2	1	2	#NULL!	#NULL!	#NULL!	2	2	2	2	#NULL!	SAUTER	2
13	503532	502326	1980-01-02	2014-04-09	SAUTER	34	2	13	3	2	2	3	CUISINIER	4	4	3	3	1	1	1	1	SAUTER	#NULL!	#NULL!	#NULL!	#NULL!	#NULL!	#NULL!	#NULL!	#NULL!	#NULL!	#NULL!	#NULL!	#NULL!	#NULL!	2	2	#NULL!	#NULL!	#NULL!	#NULL!	#NULL!	2	2	2	2	#NULL!	SAUTER	2
13	503437	502269	1986-11-13	2014-04-07	SAUTER	28	2	10	3	2	3	3	Menuisier	4	10	2	2	1	1	1	1	SAUTER	#NULL!	#NULL!	#NULL!	#NULL!	#NULL!	#NULL!	#NULL!	#NULL!	#NULL!	#NULL!	#NULL!	#NULL!	#NULL!	2	2	#NULL!	#NULL!	#NULL!	#NULL!	#NULL!	2	2	2	2	#NULL!	SAUTER	2
14	503176	502433	1980-05-30	2014-04-11		32	2	15	4	3	4	3	GESTIONNAIRE	2	8	2	2	2	2	2	2		#NULL!	#NULL!	#NULL!	#NULL!	#NULL!	#NULL!	#NULL!	#NULL!	#NULL!	#NULL!	#NULL!	#NULL!	#NULL!	2	2	#NULL!	#NULL!	#NULL!	#NULL!	#NULL!	2	2	2	2	#NULL!		2
12	504418	502066	1993-03-07	2014-03-31		21	2	13	3	2	1	1	INFIRMIER	2	2	1	1	1	1	1	1		#NULL!	#NULL!	#NULL!	#NULL!	#NULL!	#NULL!	#NULL!	#NULL!	#NULL!	#NULL!	#NULL!	#NULL!	#NULL!	2	2	#NULL!	#NULL!	#NULL!	#NULL!	#NULL!	2	2	2	2	#NULL!		1
3	500439	500363	1989-03-23	2014-01-22	SAUTER	25	2	20	4	3	5	5	Chômage	7	2	1	1	1	1	3	3	SAUTER	#NULL!	#NULL!	#NULL!	#NULL!	#NULL!	#NULL!	#NULL!	#NULL!	#NULL!	#NULL!	#NULL!	#NULL!	#NULL!	2	2	#NULL!	#NULL!	#NULL!	#NULL!	#NULL!	2	2	2	2	#NULL!	SAUTER	2
5	500955	501247	1992-11-30	2014-02-08		21	2	15	4	3	3	2	ETUDIANT	5	8	2	2	1	1	1	1	SAUTER	#NULL!	#NULL!	#NULL!	#NULL!	#NULL!	#NULL!	#NULL!	#NULL!	#NULL!	#NULL!	#NULL!	#NULL!	#NULL!	2	2	#NULL!	2	#NULL!	#NULL!	#NULL!	2	2	2	2	#NULL!	SAUTER	2
5	500845	501083	1987-03-01	2014-02-18		27	2	12	2	1	2	2	MILITAIR	2	2	1	1	1	1	1	1	SAUTER	#NULL!	#NULL!	#NULL!	#NULL!	#NULL!	#NULL!	#NULL!	#NULL!	#NULL!	#NULL!	#NULL!	#NULL!	#NULL!	2	2	#NULL!	2	#NULL!	#NULL!	#NULL!	2	2	2	2	#NULL!	SAUTER	1
12	504426	502202	1993-10-14	2014-04-04		21	1	10	3	2	3	3	COUTURIERE	4	2	1	1	1	1	8	8		#NULL!	#NULL!	#NULL!	#NULL!	#NULL!	#NULL!	#NULL!	#NULL!	#NULL!	#NULL!	#NULL!	#NULL!	#NULL!	2	2	#NULL!	#NULL!	#NULL!	#NULL!	#NULL!	2	2	1	2	18		2
6	501060	501513	1943-06-03	2014-02-25	SAUTER	67	1	1	2	1	1	1	SANS EMPLOI	7	8	2	2	2	2	4	4	SAUTER	#NULL!	#NULL!	#NULL!	#NULL!	#NULL!	#NULL!	#NULL!	#NULL!	#NULL!	#NULL!	#NULL!	#NULL!	#NULL!	2	2	#NULL!	#NULL!	#NULL!	#NULL!	#NULL!	1	1	1	2	52	SAUTER	2
2	500284	500280	1990-08-25	2014-01-15	SAUTER	24	2	16	4	3	2	1	Etudiant	5	2	1	1	1	1	2	2	SAUTER	#NULL!	#NULL!	#NULL!	#NULL!	#NULL!	#NULL!	#NULL!	#NULL!	#NULL!	#NULL!	#NULL!	#NULL!	#NULL!	2	2	#NULL!	#NULL!	#NULL!	#NULL!	#NULL!	1	1	2	2	#NULL!	SAUTER	2
2	500230	500236	1957-12-23	2014-01-15	SAUTER	57	2	12	3	2	4	1	Conservateur	3	8	2	2	#NULL!	#NULL!	3	3	SAUTER	#NULL!	#NULL!	#NULL!	#NULL!	#NULL!	#NULL!	#NULL!	#NULL!	#NULL!	#NULL!	#NULL!	#NULL!	#NULL!	2	2	#NULL!	#NULL!	#NULL!	#NULL!	#NULL!	2	2	2	2	#NULL!	SAUTER	2
11	503127	501930	1969-02-27	2014-03-26		44	2	16	4	3	4	4	CHEF ENTREPRIS	3	3	2	2	1	1	1	1		#NULL!	#NULL!	#NULL!	#NULL!	#NULL!	#NULL!	#NULL!	#NULL!	#NULL!	#NULL!	#NULL!	#NULL!	#NULL!	2	2	#NULL!	#NULL!	#NULL!	#NULL!	#NULL!	2	2	2	2	#NULL!		2
2	500205	500298	1955-01-01	2014-01-13	SAUTER	59	1	12	3	2	3	2	Retraité	6	2	1	1	3	1	4	4	SAUTER	#NULL!	#NULL!	#NULL!	#NULL!	#NULL!	#NULL!	#NULL!	#NULL!	#NULL!	#NULL!	#NULL!	#NULL!	#NULL!	2	2	#NULL!	#NULL!	#NULL!	#NULL!	#NULL!	1	2	2	2	#NULL!	SAUTER	2
5	500875	501080	1983-12-01	2014-02-07		30	2	12	3	2	4	4	BUSINESS	4	8	2	2	1	1	1	1	SAUTER	#NULL!	#NULL!	#NULL!	#NULL!	#NULL!	#NULL!	#NULL!	#NULL!	#NULL!	#NULL!	#NULL!	#NULL!	#NULL!	2	2	#NULL!	2	#NULL!	#NULL!	#NULL!	2	2	2	2	#NULL!	SAUTER	2
5	500593	500944	1990-03-23	2014-02-07		23	1	15	4	3	1	1	ETUDIANT	5	8	2	2	1	1	4	4	SAUTER	#NULL!	#NULL!	#NULL!	#NULL!	#NULL!	#NULL!	#NULL!	#NULL!	#NULL!	#NULL!	#NULL!	#NULL!	#NULL!	2	2	#NULL!	2	#NULL!	#NULL!	#NULL!	1	2	2	2	23	SAUTER	2
6	500948	501497	1989-04-28	2014-02-25	SAUTER	25	2	10	3	2	4	4	COMMERCANT	4	8	2	2	1	1	1	1	SAUTER	#NULL!	#NULL!	#NULL!	#NULL!	#NULL!	#NULL!	#NULL!	#NULL!	#NULL!	#NULL!	#NULL!	#NULL!	#NULL!	2	2	#NULL!	#NULL!	#NULL!	#NULL!	#NULL!	2	2	2	2	#NULL!	SAUTER	2
8	504384	501866	1987-12-11	2014-03-10		27	2	16	4	3	5	5	ENSEIGNANT	2	8	2	2	1	1	1	1		#NULL!	#NULL!	#NULL!	#NULL!	#NULL!	#NULL!	#NULL!	#NULL!	#NULL!	#NULL!	#NULL!	#NULL!	#NULL!	2	2	#NULL!	#NULL!	#NULL!	#NULL!	#NULL!	1	1	1	2	17		2
4	500710	500599	1992-01-01	2014-02-04	SAUTER	22	1	15	4	3	5	5	Etudiante	5	7	2	2	1	1	1	1	SAUTER	#NULL!	#NULL!	#NULL!	#NULL!	#NULL!	#NULL!	#NULL!	#NULL!	#NULL!	#NULL!	#NULL!	#NULL!	#NULL!	2	2	#NULL!	#NULL!	#NULL!	#NULL!	#NULL!	2	2	2	2	#NULL!	SAUTER	2
8	504293	501724	1989-10-08	2014-03-06		25	1	18	4	3	4	3	ENSEIGNANTE	2	8	2	2	1	1	1	1		#NULL!	#NULL!	#NULL!	#NULL!	#NULL!	#NULL!	#NULL!	#NULL!	#NULL!	#NULL!	#NULL!	#NULL!	#NULL!	2	2	#NULL!	#NULL!	#NULL!	#NULL!	#NULL!	2	2	2	2	#NULL!		2
9	504768	501840	1960-12-30	2014-03-13	SAUTER	53	1	9	3	2	1	1	Agent d'entreti	2	2	1	1	2	2	3	3	SAUTER	#NULL!	#NULL!	#NULL!	#NULL!	#NULL!	#NULL!	#NULL!	#NULL!	#NULL!	#NULL!	#NULL!	#NULL!	#NULL!	2	2	#NULL!	#NULL!	#NULL!	#NULL!	#NULL!	2	2	2	2	#NULL!	SAUTER	2
8	504373	501485	1952-08-08	2014-03-04		62	1	16	4	3	2	1	COMPTABLE	6	10	2	2	2	2	5	5		#NULL!	#NULL!	#NULL!	#NULL!	#NULL!	#NULL!	#NULL!	#NULL!	#NULL!	#NULL!	#NULL!	#NULL!	#NULL!	2	2	#NULL!	#NULL!	#NULL!	#NULL!	#NULL!	2	2	2	2	#NULL!		2
3	500358	500524	1982-11-02	2014-01-22	SAUTER	31	2	#NULL!	2	1	3	1	Menuisier	4	2	1	1	1	1	1	1	SAUTER	#NULL!	#NULL!	#NULL!	#NULL!	#NULL!	#NULL!	#NULL!	#NULL!	#NULL!	#NULL!	#NULL!	#NULL!	#NULL!	2	2	#NULL!	#NULL!	#NULL!	#NULL!	#NULL!	2	2	2	2	#NULL!	SAUTER	2
1	500033	500106	1986-06-26	2014-01-06	SAUTER	29	2	#NULL!	2	1	5	5	Electronicien_m	4	2	1	1	1	1	1	1	SAUTER	#NULL!	#NULL!	#NULL!	#NULL!	#NULL!	#NULL!	#NULL!	#NULL!	#NULL!	#NULL!	#NULL!	#NULL!	#NULL!	2	2	#NULL!	#NULL!	#NULL!	#NULL!	#NULL!	2	2	2	2	#NULL!	SAUTER	2
2	500314	500220	1987-07-07	2014-01-18	SAUTER	26	1	17	4	3	4	4	Etudiant	5	8	2	2	1	1	6	6	SAUTER	#NULL!	#NULL!	#NULL!	#NULL!	#NULL!	#NULL!	#NULL!	#NULL!	#NULL!	#NULL!	#NULL!	#NULL!	#NULL!	2	2	#NULL!	#NULL!	#NULL!	#NULL!	#NULL!	2	2	2	2	#NULL!	SAUTER	2
11	503086	502020	1980-03-20	2014-03-30	SAUTER	34	2	16	4	3	4	3	ELEVEUR	4	2	1	1	2	2	2	2		#NULL!	#NULL!	#NULL!	#NULL!	#NULL!	#NULL!	#NULL!	#NULL!	#NULL!	#NULL!	#NULL!	#NULL!	#NULL!	2	2	#NULL!	#NULL!	#NULL!	#NULL!	#NULL!	2	2	2	2	#NULL!		2
11	503076	501899	1931-01-01	2014-03-27	SAUTER	83	1	3	2	1	1	1	RETRAITE	6	1	1	1	2	2	3	3	SAUTER	#NULL!	#NULL!	#NULL!	#NULL!	#NULL!	#NULL!	#NULL!	#NULL!	#NULL!	#NULL!	#NULL!	#NULL!	#NULL!	2	2	#NULL!	#NULL!	#NULL!	#NULL!	#NULL!	2	2	2	2	#NULL!	SAUTER	2
6	501691	500927	1979-03-12	2014-02-21	SAUTER	35	2	18	4	3	2	2	SANS EMPLOI	7	8	2	2	1	1	1	1	SAUTER	#NULL!	#NULL!	#NULL!	#NULL!	#NULL!	#NULL!	#NULL!	#NULL!	#NULL!	#NULL!	#NULL!	#NULL!	#NULL!	2	2	#NULL!	#NULL!	#NULL!	#NULL!	#NULL!	2	2	2	2	#NULL!	SAUTER	2
6	500894	501327	1950-01-01	2014-02-22	SAUTER	64	1	6	2	1	1	1	SANS EMPLOI	7	8	2	2	1	1	1	1	SAUTER	#NULL!	#NULL!	#NULL!	#NULL!	#NULL!	#NULL!	#NULL!	#NULL!	#NULL!	#NULL!	#NULL!	#NULL!	#NULL!	2	2	#NULL!	#NULL!	#NULL!	#NULL!	#NULL!	2	2	2	2	#NULL!	SAUTER	2
6	501020	501571	1973-09-24	2014-02-25	SAUTER	41	2	10	3	2	5	5	CHAUFFEUR	4	8	2	2	2	2	3	3	SAUTER	#NULL!	#NULL!	#NULL!	#NULL!	#NULL!	#NULL!	#NULL!	#NULL!	#NULL!	#NULL!	#NULL!	#NULL!	#NULL!	2	2	#NULL!	#NULL!	#NULL!	#NULL!	#NULL!	2	2	2	2	#NULL!	SAUTER	2
13	503514	502294	1979-01-09	2014-04-08	SAUTER	32	2	10	3	2	5	5	Vigile	3	2	1	1	1	1	1	1	SAUTER	#NULL!	#NULL!	#NULL!	#NULL!	#NULL!	#NULL!	#NULL!	#NULL!	#NULL!	#NULL!	#NULL!	#NULL!	#NULL!	2	2	#NULL!	#NULL!	#NULL!	#NULL!	#NULL!	2	2	2	2	#NULL!	SAUTER	2
1	500038	500057	1991-05-01	2014-01-07	SAUTER	22	1	8	3	2	5	5	Sans emploi	7	2	1	1	1	1	3	3	SAUTER	#NULL!	#NULL!	#NULL!	#NULL!	#NULL!	#NULL!	#NULL!	#NULL!	#NULL!	#NULL!	#NULL!	#NULL!	#NULL!	2	2	#NULL!	#NULL!	#NULL!	#NULL!	#NULL!	2	1	1	2	13	SAUTER	2
6	501716	501314	1994-11-24	2014-02-21	SAUTER	20	1	13	3	2	2	2	EN FORMATION	5	7	2	2	1	1	2	2	SAUTER	2	#NULL!	#NULL!	#NULL!	#NULL!	#NULL!	#NULL!	#NULL!	#NULL!	#NULL!	#NULL!	#NULL!	#NULL!	1	1	3	2	#NULL!	#NULL!	#NULL!	2	2	2	2	#NULL!	SAUTER	2
5	500808	501284	1983-12-29	2014-02-17		30	2	17	4	3	3	2	FONCTION	2	4	4	3	1	1	1	1	SAUTER	#NULL!	#NULL!	#NULL!	#NULL!	#NULL!	#NULL!	#NULL!	#NULL!	#NULL!	#NULL!	#NULL!	#NULL!	#NULL!	2	2	#NULL!	2	#NULL!	#NULL!	#NULL!	2	2	2	2	#NULL!	SAUTER	2
9	501188	501816	1985-06-05	2014-03-13	SAUTER	30	1	16	4	3	2	2	Etudiante	5	2	1	1	1	1	3	3	SAUTER	#NULL!	#NULL!	#NULL!	#NULL!	#NULL!	#NULL!	#NULL!	#NULL!	#NULL!	#NULL!	#NULL!	#NULL!	#NULL!	2	2	#NULL!	#NULL!	#NULL!	#NULL!	#NULL!	2	2	2	2	#NULL!	SAUTER	2
13	503483	502389	1974-06-26	2014-04-09	SAUTER	40	1	17	4	3	3	2	Enseignante	2	8	2	2	1	1	2	2	SAUTER	#NULL!	#NULL!	#NULL!	#NULL!	#NULL!	#NULL!	#NULL!	#NULL!	#NULL!	#NULL!	#NULL!	#NULL!	#NULL!	2	2	#NULL!	#NULL!	#NULL!	#NULL!	#NULL!	2	2	2	2	#NULL!	SAUTER	2
2	500190	500293	1986-08-31	2014-01-13	SAUTER	27	1	10	3	2	5	2	Commerçante	4	7	2	2	1	1	1	1	SAUTER	#NULL!	#NULL!	#NULL!	#NULL!	#NULL!	#NULL!	#NULL!	#NULL!	#NULL!	#NULL!	#NULL!	#NULL!	#NULL!	2	2	#NULL!	#NULL!	#NULL!	#NULL!	#NULL!	2	2	2	2	#NULL!	SAUTER	2
9	504759	501818	1946-10-16	2014-03-13	SAUTER	67	2	6	2	1	1	1	Chauffeur	4	2	1	1	2	2	4	4	SAUTER	#NULL!	#NULL!	#NULL!	#NULL!	#NULL!	#NULL!	#NULL!	#NULL!	#NULL!	#NULL!	#NULL!	#NULL!	#NULL!	2	2	#NULL!	#NULL!	#NULL!	#NULL!	#NULL!	2	2	2	2	#NULL!	SAUTER	2
4	500509	500697	1980-06-11	2014-02-03	SAUTER	33	1	10	3	2	2	2	Aide-soignante	2	5	1	1	1	1	1	1	SAUTER	2	#NULL!	#NULL!	#NULL!	#NULL!	#NULL!	#NULL!	#NULL!	#NULL!	#NULL!	#NULL!	#NULL!	#NULL!	1	2	#NULL!	1	2	2	#NULL!	2	2	2	2	#NULL!	SAUTER	2
2	500160	500232	1955-01-01	2014-01-11	SAUTER	59	1	0	1	1	1	1	Sans emploi	7	8	2	2	2	2	3	3	SAUTER	#NULL!	#NULL!	#NULL!	#NULL!	#NULL!	#NULL!	#NULL!	#NULL!	#NULL!	#NULL!	#NULL!	#NULL!	#NULL!	2	2	#NULL!	#NULL!	#NULL!	#NULL!	#NULL!	2	2	2	2	#NULL!	SAUTER	2
6	503947	501496	1986-02-02	2014-02-25	SAUTER	28	2	10	3	2	1	1	MACON	4	8	2	2	1	1	1	1	SAUTER	#NULL!	#NULL!	#NULL!	#NULL!	#NULL!	#NULL!	#NULL!	#NULL!	#NULL!	#NULL!	#NULL!	#NULL!	#NULL!	2	2	#NULL!	#NULL!	#NULL!	#NULL!	#NULL!	2	2	2	2	#NULL!	SAUTER	2
7	503862	501592	1948-01-01	2014-03-03	SAUTER	65	2	6	2	1	1	1	BOULANGER RETRA	6	8	2	2	3	1	5	5	SAUTER	#NULL!	#NULL!	#NULL!	#NULL!	#NULL!	#NULL!	#NULL!	#NULL!	#NULL!	#NULL!	#NULL!	#NULL!	#NULL!	2	2	#NULL!	#NULL!	#NULL!	#NULL!	#NULL!	2	2	2	2	#NULL!	SAUTER	2
9	504755	501797	1980-03-03	2014-03-13	SAUTER	33	2	3	2	1	2	2	Gardien	4	2	1	1	1	1	1	1	SAUTER	#NULL!	#NULL!	#NULL!	#NULL!	#NULL!	#NULL!	#NULL!	#NULL!	#NULL!	#NULL!	#NULL!	#NULL!	#NULL!	2	2	#NULL!	#NULL!	#NULL!	#NULL!	#NULL!	2	2	2	2	#NULL!	SAUTER	2
4	500483	500709	1982-02-16	2014-02-04	SAUTER	32	1	8	3	2	5	5	Hotéllière	4	7	2	2	1	1	1	1	SAUTER	#NULL!	#NULL!	#NULL!	#NULL!	#NULL!	#NULL!	#NULL!	#NULL!	#NULL!	#NULL!	#NULL!	#NULL!	#NULL!	2	2	#NULL!	#NULL!	#NULL!	#NULL!	#NULL!	2	2	2	2	#NULL!	SAUTER	2
7	503886	501656	1992-03-16	2014-02-27	SAUTER	21	1	15	4	3	4	5	ETUDIANTE	5	8	2	2	1	1	1	1	SAUTER	#NULL!	#NULL!	#NULL!	#NULL!	#NULL!	#NULL!	#NULL!	#NULL!	#NULL!	#NULL!	#NULL!	#NULL!	#NULL!	2	2	#NULL!	#NULL!	#NULL!	#NULL!	#NULL!	2	2	2	2	#NULL!	SAUTER	2
10	503951	501974	1964-07-25	2014-03-25	SAUTER	50	2	16	4	3	1	1	ENSEIGNANT	2	7	2	2	2	2	3	3	SAUTER	#NULL!	#NULL!	#NULL!	#NULL!	#NULL!	#NULL!	#NULL!	#NULL!	#NULL!	#NULL!	#NULL!	#NULL!	#NULL!	2	2	#NULL!	#NULL!	#NULL!	#NULL!	#NULL!	2	2	2	2	#NULL!	SAUTER	2
4	500615	500689	1992-02-14	2014-01-28	SAUTER	21	1	16	4	3	3	3	Etudiante	5	2	1	1	1	1	1	1	SAUTER	#NULL!	#NULL!	#NULL!	#NULL!	#NULL!	#NULL!	#NULL!	#NULL!	#NULL!	#NULL!	#NULL!	#NULL!	#NULL!	2	2	#NULL!	#NULL!	#NULL!	#NULL!	#NULL!	1	2	1	2	#NULL!	SAUTER	2
14	503216	502463	1990-04-07	2014-04-14		24	1	16	4	3	3	3	ETUDIANTE	5	8	2	2	1	1	1	1		#NULL!	#NULL!	#NULL!	#NULL!	#NULL!	#NULL!	#NULL!	#NULL!	#NULL!	#NULL!	#NULL!	#NULL!	#NULL!	2	2	#NULL!	#NULL!	#NULL!	#NULL!	#NULL!	2	2	2	2	#NULL!		2
7	501150	501409	1979-02-25	2014-03-01	SAUTER	35	2	7	3	2	2	2	CHAUFFEUR	4	7	2	2	2	2	1	1	SAUTER	#NULL!	#NULL!	#NULL!	#NULL!	#NULL!	#NULL!	#NULL!	#NULL!	#NULL!	#NULL!	#NULL!	#NULL!	#NULL!	2	2	#NULL!	#NULL!	#NULL!	#NULL!	#NULL!	2	2	2	2	#NULL!	SAUTER	2
6	500985	501104	1965-07-07	2014-02-21	SAUTER	49	1	7	3	2	5	5	COMMERCANT	4	8	2	2	4	1	1	1	SAUTER	#NULL!	#NULL!	#NULL!	#NULL!	#NULL!	#NULL!	#NULL!	#NULL!	#NULL!	#NULL!	#NULL!	#NULL!	#NULL!	2	2	#NULL!	#NULL!	#NULL!	#NULL!	#NULL!	2	2	2	2	#NULL!	SAUTER	2
4	500404	500613	1978-03-31	2014-02-03	SAUTER	36	1	15	4	3	3	2	Femme au foyer	7	8	2	2	1	1	1	1	SAUTER	#NULL!	#NULL!	#NULL!	#NULL!	#NULL!	#NULL!	#NULL!	#NULL!	#NULL!	#NULL!	#NULL!	#NULL!	#NULL!	2	2	#NULL!	#NULL!	#NULL!	#NULL!	#NULL!	2	2	2	2	#NULL!	SAUTER	2
14	503211	502464	1989-11-18	2014-04-14		24	2	16	4	3	4	3	ETUDIANT	5	8	2	2	1	1	1	1		#NULL!	#NULL!	#NULL!	#NULL!	#NULL!	#NULL!	#NULL!	#NULL!	#NULL!	#NULL!	#NULL!	#NULL!	#NULL!	2	2	#NULL!	#NULL!	#NULL!	#NULL!	#NULL!	1	2	2	2	#NULL!		2
1	500128	500087	1970-06-09	2014-01-09	SAUTER	43	1	#NULL!	3	2	5	5	Sans emploi	7	2	1	1	1	1	1	1	SAUTER	1	1	#NULL!	#NULL!	#NULL!	#NULL!	#NULL!	#NULL!	#NULL!	#NULL!	#NULL!	#NULL!	#NULL!	1	1	1	1	2	2	#NULL!	2	2	2	2	#NULL!	SAUTER	2
9	501178	501819	1988-11-03	2014-03-13	SAUTER	25	1	10	3	2	3	3	Coiffeuse	4	8	2	2	1	1	1	1	SAUTER	#NULL!	#NULL!	#NULL!	#NULL!	#NULL!	#NULL!	#NULL!	#NULL!	#NULL!	#NULL!	#NULL!	#NULL!	#NULL!	2	2	#NULL!	#NULL!	#NULL!	#NULL!	#NULL!	1	2	2	2	24	SAUTER	2
3	500330	500535	1958-06-04	2014-01-23	SAUTER	56	1	17	4	3	3	1	Contractuel d'a	2	8	2	2	2	2	4	4	SAUTER	#NULL!	#NULL!	#NULL!	#NULL!	#NULL!	#NULL!	#NULL!	#NULL!	#NULL!	#NULL!	#NULL!	#NULL!	#NULL!	2	2	#NULL!	#NULL!	#NULL!	#NULL!	#NULL!	2	2	2	2	#NULL!	SAUTER	2
14	503245	503245	1946-07-14	2014-04-15		68	2	9	3	2	1	1	RETRAITE	6	8	2	2	1	1	1	1		#NULL!	#NULL!	#NULL!	#NULL!	#NULL!	#NULL!	#NULL!	#NULL!	#NULL!	#NULL!	#NULL!	#NULL!	#NULL!	2	2	#NULL!	#NULL!	#NULL!	#NULL!	#NULL!	1	2	2	2	60		2
7	501095	501622	1957-06-23	2014-02-26	SAUTER	57	1	9	3	2	2	2	COMMERCANTE	4	2	1	1	2	2	5	5	SAUTER	#NULL!	#NULL!	#NULL!	#NULL!	#NULL!	#NULL!	#NULL!	#NULL!	#NULL!	#NULL!	#NULL!	#NULL!	#NULL!	2	2	#NULL!	#NULL!	#NULL!	#NULL!	#NULL!	1	1	1	2	45	SAUTER	2
4	500781	500841	1959-05-11	2014-02-01	SAUTER	54	1	9	3	2	1	1	Retraitée	6	2	1	1	2	2	5	5	SAUTER	2	#NULL!	#NULL!	#NULL!	#NULL!	#NULL!	#NULL!	#NULL!	#NULL!	#NULL!	#NULL!	#NULL!	#NULL!	1	2	#NULL!	2	#NULL!	#NULL!	#NULL!	1	2	2	2	50	SAUTER	2
5	505060	500981	1983-09-18	2014-02-10		31	2	17	4	3	2	2	TECHNICI	4	8	2	2	1	1	5	5	SAUTER	#NULL!	#NULL!	#NULL!	#NULL!	#NULL!	#NULL!	#NULL!	#NULL!	#NULL!	#NULL!	#NULL!	#NULL!	#NULL!	2	2	#NULL!	2	#NULL!	#NULL!	#NULL!	2	2	2	2	#NULL!	SAUTER	2
2	500176	500329	1979-06-02	2014-01-14	SAUTER	42	1	#NULL!	1	1	1	1	Sans emploi	7	4	3	3	2	2	21	20	SAUTER	#NULL!	#NULL!	#NULL!	#NULL!	#NULL!	#NULL!	#NULL!	#NULL!	#NULL!	#NULL!	#NULL!	#NULL!	#NULL!	2	2	#NULL!	#NULL!	#NULL!	#NULL!	#NULL!	1	2	2	2	#NULL!	SAUTER	2
4	500751	500809	1955-06-02	2014-02-01	SAUTER	58	2	18	4	3	1	1	Retraité	6	2	1	1	2	2	10	9	SAUTER	#NULL!	#NULL!	#NULL!	#NULL!	#NULL!	#NULL!	#NULL!	#NULL!	#NULL!	#NULL!	#NULL!	#NULL!	#NULL!	2	2	#NULL!	#NULL!	#NULL!	#NULL!	#NULL!	2	2	2	2	#NULL!	SAUTER	2
4	500751	500771	1992-05-22	2014-01-31	SAUTER	21	2	12	3	2	4	4	Footballeur	3	2	1	1	1	1	10	9	SAUTER	#NULL!	#NULL!	#NULL!	#NULL!	#NULL!	#NULL!	#NULL!	#NULL!	#NULL!	#NULL!	#NULL!	#NULL!	#NULL!	2	2	#NULL!	#NULL!	#NULL!	#NULL!	#NULL!	2	2	2	2	#NULL!	SAUTER	2
4	501006	500769	1989-08-16	2014-01-31	SAUTER	24	2	11	3	2	4	3	Sans emploi	7	2	1	1	1	1	10	9	SAUTER	#NULL!	#NULL!	#NULL!	#NULL!	#NULL!	#NULL!	#NULL!	#NULL!	#NULL!	#NULL!	#NULL!	#NULL!	#NULL!	2	2	#NULL!	#NULL!	#NULL!	#NULL!	#NULL!	2	2	2	2	#NULL!	SAUTER	2
6	501731	501124	1986-03-07	2014-02-21	SAUTER	28	1	6	2	1	1	1	COMMERCANTE	4	8	2	2	2	2	9	8	SAUTER	#NULL!	#NULL!	#NULL!	#NULL!	#NULL!	#NULL!	#NULL!	#NULL!	#NULL!	#NULL!	#NULL!	#NULL!	#NULL!	2	2	#NULL!	#NULL!	#NULL!	#NULL!	#NULL!	2	2	2	2	#NULL!	SAUTER	2
3	500348	500595	1989-12-05	2014-01-25	SAUTER	25	2	#NULL!	3	2	4	4	Footballeur	3	2	1	1	1	1	9	8	SAUTER	#NULL!	#NULL!	#NULL!	#NULL!	#NULL!	#NULL!	#NULL!	#NULL!	#NULL!	#NULL!	#NULL!	#NULL!	#NULL!	2	2	#NULL!	#NULL!	#NULL!	#NULL!	#NULL!	2	2	2	2	#NULL!	SAUTER	2
3	500348	500538	1961-08-12	2014-01-25	SAUTER	52	1	11	3	2	2	2	Gendarme	2	2	1	1	2	2	9	8	SAUTER	#NULL!	#NULL!	#NULL!	#NULL!	#NULL!	#NULL!	#NULL!	#NULL!	#NULL!	#NULL!	#NULL!	#NULL!	#NULL!	2	2	#NULL!	#NULL!	#NULL!	#NULL!	#NULL!	2	2	2	2	#NULL!	SAUTER	2
3	500335	500554	1987-11-11	2014-01-24	SAUTER	27	1	8	3	2	2	2	Chômage	7	8	2	2	2	2	8	7	SAUTER	#NULL!	#NULL!	#NULL!	#NULL!	#NULL!	#NULL!	#NULL!	#NULL!	#NULL!	#NULL!	#NULL!	#NULL!	#NULL!	2	2	#NULL!	#NULL!	#NULL!	#NULL!	#NULL!	1	2	2	2	#NULL!	SAUTER	2
7	500973	501596	1991-10-21	2014-02-26	SAUTER	22	2	16	4	3	4	4	ETUDIANT	5	2	1	1	1	1	8	7	SAUTER	#NULL!	#NULL!	#NULL!	#NULL!	#NULL!	#NULL!	#NULL!	#NULL!	#NULL!	#NULL!	#NULL!	#NULL!	#NULL!	2	2	#NULL!	#NULL!	#NULL!	#NULL!	#NULL!	2	2	2	2	#NULL!	SAUTER	2
7	500973	501589	1992-05-26	2014-02-26	SAUTER	22	1	14	4	3	3	5	ETUDIANTE	5	2	1	1	1	1	8	7	SAUTER	#NULL!	#NULL!	#NULL!	#NULL!	#NULL!	#NULL!	#NULL!	#NULL!	#NULL!	#NULL!	#NULL!	#NULL!	#NULL!	2	2	#NULL!	#NULL!	#NULL!	#NULL!	#NULL!	2	2	2	2	#NULL!	SAUTER	2
10	503618	501905	1954-02-08	2014-03-25	SAUTER	60	2	6	2	1	1	1	Employé retrait	6	8	2	2	2	2	8	7	SAUTER	#NULL!	#NULL!	#NULL!	#NULL!	#NULL!	#NULL!	#NULL!	#NULL!	#NULL!	#NULL!	#NULL!	#NULL!	#NULL!	2	2	#NULL!	#NULL!	#NULL!	#NULL!	#NULL!	1	2	2	2	52	SAUTER	2
12	504481	502175	1976-01-01	2014-04-04		38	2	12	3	2	2	2	FRIGORISTE	4	2	1	1	2	2	8	7		#NULL!	#NULL!	#NULL!	#NULL!	#NULL!	#NULL!	#NULL!	#NULL!	#NULL!	#NULL!	#NULL!	#NULL!	#NULL!	2	2	#NULL!	#NULL!	#NULL!	#NULL!	#NULL!	2	2	2	2	#NULL!		2
14	503202	502407	1989-05-14	2014-04-11		25	1	16	4	3	2	2	ETUDIANT	5	2	1	1	1	1	7	6		#NULL!	#NULL!	#NULL!	#NULL!	#NULL!	#NULL!	#NULL!	#NULL!	#NULL!	#NULL!	#NULL!	#NULL!	#NULL!	2	2	#NULL!	#NULL!	#NULL!	#NULL!	#NULL!	2	2	2	2	#NULL!		2
14	503199	502408	1951-02-02	2014-04-11		63	1	6	2	1	2	2	SANS EMPLOI	7	2	1	1	2	2	7	6		2	#NULL!	#NULL!	#NULL!	#NULL!	#NULL!	#NULL!	#NULL!	#NULL!	#NULL!	#NULL!	#NULL!	#NULL!	1	2	#NULL!	2	#NULL!	#NULL!	#NULL!	2	2	2	2	#NULL!		2
4	500816	500789	1987-04-18	2014-02-03	SAUTER	26	1	20	4	3	4	4	Fonctionnaire	2	2	1	1	1	1	7	6	SAUTER	2	#NULL!	#NULL!	#NULL!	#NULL!	#NULL!	#NULL!	#NULL!	#NULL!	#NULL!	#NULL!	#NULL!	#NULL!	1	2	4	2	#NULL!	#NULL!	#NULL!	2	2	2	2	#NULL!	SAUTER	2
12	504428	502130	1958-10-12	2014-04-04		56	2	12	3	2	3	2	INFORMATITIEN	4	9	1	1	1	1	7	6		#NULL!	#NULL!	#NULL!	#NULL!	#NULL!	#NULL!	#NULL!	#NULL!	#NULL!	#NULL!	#NULL!	#NULL!	#NULL!	2	2	#NULL!	#NULL!	#NULL!	#NULL!	#NULL!	2	#NULL!	#NULL!	#NULL!	#NULL!		2
11	503085	501619	1955-03-26	2014-03-29	SAUTER	59	2	16	4	3	4	4	AVOCAT	2	8	2	2	2	2	7	6		#NULL!	#NULL!	#NULL!	#NULL!	#NULL!	#NULL!	#NULL!	#NULL!	#NULL!	#NULL!	#NULL!	#NULL!	#NULL!	2	2	#NULL!	#NULL!	#NULL!	#NULL!	#NULL!	2	2	2	2	#NULL!		2
4	500494	500787	1983-03-28	2014-02-03		30	1	10	3	2	3	2	Femme au foyer	7	2	1	1	2	2	7	6		#NULL!	#NULL!	#NULL!	#NULL!	#NULL!	#NULL!	#NULL!	#NULL!	#NULL!	#NULL!	#NULL!	#NULL!	#NULL!	2	2	#NULL!	#NULL!	#NULL!	#NULL!	#NULL!	2	2	2	2	#NULL!		2
2	500218	500229	1988-07-01	2014-01-14	SAUTER	26	1	7	3	2	3	3	Couturière	4	2	1	1	1	1	6	5	SAUTER	2	#NULL!	#NULL!	#NULL!	#NULL!	#NULL!	#NULL!	#NULL!	#NULL!	#NULL!	#NULL!	#NULL!	#NULL!	1	2	#NULL!	2	#NULL!	#NULL!	#NULL!	1	1	1	2	20	SAUTER	2
11	503131	502016	1945-11-09	2014-03-29		68	2	10	3	2	2	2	RETRAITE	6	5	1	1	2	2	6	5		#NULL!	#NULL!	#NULL!	#NULL!	#NULL!	#NULL!	#NULL!	#NULL!	#NULL!	#NULL!	#NULL!	#NULL!	#NULL!	2	2	#NULL!	#NULL!	#NULL!	#NULL!	#NULL!	2	2	2	2	#NULL!		2
5	501411	501117	1987-03-27	2014-02-10		27	2	10	3	2	3	3	FOOTBALL	4	2	1	1	1	1	6	5	SAUTER	#NULL!	#NULL!	#NULL!	#NULL!	#NULL!	#NULL!	#NULL!	#NULL!	#NULL!	#NULL!	#NULL!	#NULL!	#NULL!	2	2	#NULL!	2	#NULL!	#NULL!	#NULL!	2	2	2	2	#NULL!	SAUTER	2
4	500826	500860	1986-05-31	2014-02-03	SAUTER	27	1	12	3	2	2	2	Coiffeuse	4	2	1	1	1	1	6	5	SAUTER	#NULL!	#NULL!	#NULL!	#NULL!	#NULL!	#NULL!	#NULL!	#NULL!	#NULL!	#NULL!	#NULL!	#NULL!	#NULL!	2	2	#NULL!	#NULL!	#NULL!	#NULL!	#NULL!	2	2	2	2	#NULL!	SAUTER	2
11	503132	502032	1948-09-18	2014-03-29		64	1	10	3	2	3	2	RETRAITE	6	2	5	#NULL!	1	1	6	5		#NULL!	#NULL!	#NULL!	#NULL!	#NULL!	#NULL!	#NULL!	#NULL!	#NULL!	#NULL!	#NULL!	#NULL!	#NULL!	2	2	#NULL!	#NULL!	#NULL!	#NULL!	#NULL!	2	2	2	2	#NULL!		2
6	503924	502601	1976-01-05	2014-02-24	SAUTER	37	1	7	3	2	5	5	SANS EMPLOI	7	8	2	2	2	2	6	5	SAUTER	2	#NULL!	#NULL!	#NULL!	#NULL!	#NULL!	#NULL!	#NULL!	#NULL!	#NULL!	#NULL!	#NULL!	#NULL!	1	2	#NULL!	1	2	2	#NULL!	2	2	2	2	#NULL!	SAUTER	2
14	503056	502430	1970-12-18	2014-04-12	SAUTER	44	1	18	4	3	3	1	ADM CIVI	2	9	1	1	2	2	6	5	SAUTER	#NULL!	#NULL!	#NULL!	#NULL!	#NULL!	#NULL!	#NULL!	#NULL!	#NULL!	#NULL!	#NULL!	#NULL!	#NULL!	2	2	#NULL!	#NULL!	#NULL!	#NULL!	#NULL!	2	2	2	2	#NULL!	SAUTER	2
4	500563	500967	1963-12-27	2014-02-03	SAUTER	50	1	0	1	1	1	1	Commerçante	4	8	2	2	1	1	6	5	SAUTER	#NULL!	#NULL!	#NULL!	#NULL!	#NULL!	#NULL!	#NULL!	#NULL!	#NULL!	#NULL!	#NULL!	#NULL!	#NULL!	2	2	#NULL!	#NULL!	#NULL!	#NULL!	#NULL!	2	2	2	2	#NULL!	SAUTER	2
12	504443	502047	1984-12-31	2014-04-01		30	2	10	3	2	2	3	NATUROPA	4	1	4	3	2	2	5	4		#NULL!	#NULL!	#NULL!	#NULL!	#NULL!	#NULL!	#NULL!	#NULL!	#NULL!	#NULL!	#NULL!	#NULL!	#NULL!	2	2	#NULL!	#NULL!	#NULL!	#NULL!	#NULL!	2	#NULL!	#NULL!	#NULL!	#NULL!		2
5	500588	500963	1990-04-20	2014-02-07		23	1	15	4	3	3	1	ETUDIANT	5	8	2	2	1	1	5	4	SAUTER	#NULL!	#NULL!	#NULL!	#NULL!	#NULL!	#NULL!	#NULL!	#NULL!	#NULL!	#NULL!	#NULL!	#NULL!	#NULL!	2	2	#NULL!	2	#NULL!	#NULL!	#NULL!	1	2	2	2	23	SAUTER	2
3	500293	500465	1962-01-01	2014-01-23	SAUTER	52	1	#NULL!	3	2	1	1	Agent commercia	3	2	1	1	1	1	5	4	SAUTER	#NULL!	#NULL!	#NULL!	#NULL!	#NULL!	#NULL!	#NULL!	#NULL!	#NULL!	#NULL!	#NULL!	#NULL!	#NULL!	2	2	#NULL!	#NULL!	#NULL!	#NULL!	#NULL!	2	2	2	2	#NULL!	SAUTER	2
11	503277	502019	1967-10-23	2014-03-29		46	2	7	3	2	#NULL!	#NULL!	CHAUFFEUR	4	8	2	2	2	2	5	4		#NULL!	#NULL!	#NULL!	#NULL!	#NULL!	#NULL!	#NULL!	#NULL!	#NULL!	#NULL!	#NULL!	#NULL!	#NULL!	2	2	#NULL!	#NULL!	#NULL!	#NULL!	#NULL!	2	2	2	2	#NULL!		2
5	501501	501097	1984-06-06	2014-02-14		29	1	12	3	2	4	3	COMMERCA	4	2	1	1	1	1	5	4	SAUTER	#NULL!	#NULL!	#NULL!	#NULL!	#NULL!	#NULL!	#NULL!	#NULL!	#NULL!	#NULL!	#NULL!	#NULL!	#NULL!	2	2	#NULL!	2	#NULL!	#NULL!	#NULL!	2	2	2	2	#NULL!	SAUTER	2
12	504451	502612	1984-09-27	2014-03-31		27	2	17	4	3	3	3	SANS_EMP	7	9	1	1	1	1	5	4		#NULL!	#NULL!	#NULL!	#NULL!	#NULL!	#NULL!	#NULL!	#NULL!	#NULL!	#NULL!	#NULL!	#NULL!	#NULL!	2	2	#NULL!	#NULL!	#NULL!	#NULL!	#NULL!	2	#NULL!	#NULL!	#NULL!	#NULL!		2
12	504453	502030	1988-04-21	2014-03-31		25	2	17	4	3	2	2	ETUDIANT	5	9	1	1	1	1	5	4		#NULL!	#NULL!	#NULL!	#NULL!	#NULL!	#NULL!	#NULL!	#NULL!	#NULL!	#NULL!	#NULL!	#NULL!	#NULL!	2	2	#NULL!	#NULL!	#NULL!	#NULL!	#NULL!	2	#NULL!	#NULL!	#NULL!	#NULL!		2
12	504563	502138	1995-03-30	2014-04-03		19	2	13	3	2	3	2	COIFFEUR	4	2	1	1	1	1	5	4		#NULL!	#NULL!	#NULL!	#NULL!	#NULL!	#NULL!	#NULL!	#NULL!	#NULL!	#NULL!	#NULL!	#NULL!	#NULL!	2	2	#NULL!	#NULL!	#NULL!	#NULL!	#NULL!	2	#NULL!	#NULL!	#NULL!	#NULL!		2
12	504436	502146	1985-09-30	2014-04-04		29	2	13	3	2	4	3	SANS_EMP	7	9	1	1	1	1	5	4		#NULL!	#NULL!	#NULL!	#NULL!	#NULL!	#NULL!	#NULL!	#NULL!	#NULL!	#NULL!	#NULL!	#NULL!	#NULL!	2	2	#NULL!	#NULL!	#NULL!	#NULL!	#NULL!	2	#NULL!	#NULL!	#NULL!	#NULL!		2
5	501481	501258	1993-09-09	2014-02-17		21	2	15	4	3	4	4	ETUDIANT	5	2	1	1	1	1	5	4	SAUTER	#NULL!	#NULL!	#NULL!	#NULL!	#NULL!	#NULL!	#NULL!	#NULL!	#NULL!	#NULL!	#NULL!	#NULL!	#NULL!	2	2	#NULL!	2	#NULL!	#NULL!	#NULL!	2	2	2	2	#NULL!	SAUTER	2
6	501015	501391	1984-02-22	2014-02-22	SAUTER	30	2	9	3	2	5	5	COMMERCANT	4	8	2	2	1	1	5	4	SAUTER	#NULL!	#NULL!	#NULL!	#NULL!	#NULL!	#NULL!	#NULL!	#NULL!	#NULL!	#NULL!	#NULL!	#NULL!	#NULL!	2	2	#NULL!	#NULL!	#NULL!	#NULL!	#NULL!	2	2	2	2	#NULL!	SAUTER	2
6	501641	501117	1980-03-05	2014-02-21	SAUTER	33	2	15	4	3	2	2	SANS EMPLOI	7	8	2	2	1	1	5	4	SAUTER	#NULL!	#NULL!	#NULL!	#NULL!	#NULL!	#NULL!	#NULL!	#NULL!	#NULL!	#NULL!	#NULL!	#NULL!	#NULL!	2	2	#NULL!	#NULL!	#NULL!	#NULL!	#NULL!	1	2	2	2	27	SAUTER	2
6	501020	501396	1984-09-14	2014-02-22	SAUTER	30	2	15	4	3	1	2	COMMERCANT	4	8	2	2	1	1	5	4	SAUTER	#NULL!	#NULL!	#NULL!	#NULL!	#NULL!	#NULL!	#NULL!	#NULL!	#NULL!	#NULL!	#NULL!	#NULL!	#NULL!	2	2	#NULL!	#NULL!	#NULL!	#NULL!	#NULL!	2	2	2	2	#NULL!	SAUTER	2
4	500434	500410	1986-04-08	2014-01-27	SAUTER	27	2	15	4	3	4	4		#NULL!	2	1	1	1	1	5	4	SAUTER	#NULL!	#NULL!	#NULL!	#NULL!	#NULL!	#NULL!	#NULL!	#NULL!	#NULL!	#NULL!	#NULL!	#NULL!	#NULL!	2	2	#NULL!	#NULL!	#NULL!	#NULL!	#NULL!	2	2	2	2	#NULL!	SAUTER	2
7	500993	501588	1985-05-20	2014-02-26	SAUTER	29	2	16	4	3	3	1	SANS EMPLOI	7	2	1	1	1	1	5	4	SAUTER	#NULL!	#NULL!	#NULL!	#NULL!	#NULL!	#NULL!	#NULL!	#NULL!	#NULL!	#NULL!	#NULL!	#NULL!	#NULL!	2	2	#NULL!	#NULL!	#NULL!	#NULL!	#NULL!	2	2	2	2	#NULL!	SAUTER	2
8	504303	501703	1985-02-04	2014-03-06		29	2	10	3	2	#NULL!	#NULL!	TECHNICIEN	3	2	1	1	1	1	5	4		#NULL!	#NULL!	#NULL!	#NULL!	#NULL!	#NULL!	#NULL!	#NULL!	#NULL!	#NULL!	#NULL!	#NULL!	#NULL!	2	2	#NULL!	#NULL!	#NULL!	#NULL!	#NULL!	2	2	2	2	#NULL!		2
8	504300	501704	1982-06-21	2014-03-06		32	1	16	4	3	4	3	PROFESSEUR LYCE	2	2	1	1	1	1	5	4		#NULL!	#NULL!	#NULL!	#NULL!	#NULL!	#NULL!	#NULL!	#NULL!	#NULL!	#NULL!	#NULL!	#NULL!	#NULL!	2	2	#NULL!	#NULL!	#NULL!	#NULL!	#NULL!	2	2	2	2	#NULL!		2
8	501280	501693	1990-10-05	2014-03-06		24	2	12	3	2	2	2	MACON	4	2	1	1	1	1	5	4		#NULL!	#NULL!	#NULL!	#NULL!	#NULL!	#NULL!	#NULL!	#NULL!	#NULL!	#NULL!	#NULL!	#NULL!	#NULL!	2	2	#NULL!	#NULL!	#NULL!	#NULL!	#NULL!	2	2	2	2	#NULL!		2
7	501010	502609	1991-03-10	2014-02-26	SAUTER	23	2	15	4	3	3	3	ETUDIANT	5	2	1	1	1	1	5	4	SAUTER	#NULL!	#NULL!	#NULL!	#NULL!	#NULL!	#NULL!	#NULL!	#NULL!	#NULL!	#NULL!	#NULL!	#NULL!	#NULL!	2	2	#NULL!	#NULL!	#NULL!	#NULL!	#NULL!	1	2	2	2	19	SAUTER	2
7	501100	502621	1992-12-24	2014-02-26	SAUTER	21	1	7	3	2	2	2	COIFFEUSE	4	2	1	1	1	1	5	4	SAUTER	#NULL!	#NULL!	#NULL!	#NULL!	#NULL!	#NULL!	#NULL!	#NULL!	#NULL!	#NULL!	#NULL!	#NULL!	#NULL!	2	2	#NULL!	#NULL!	#NULL!	#NULL!	#NULL!	2	2	2	2	#NULL!	SAUTER	2
7	501110	501624	1943-01-01	2014-02-26	SAUTER	63	1	5	2	1	1	1	SANS EMPLOI	7	2	1	1	2	2	5	4	SAUTER	#NULL!	#NULL!	#NULL!	#NULL!	#NULL!	#NULL!	#NULL!	#NULL!	#NULL!	#NULL!	#NULL!	#NULL!	#NULL!	2	2	#NULL!	#NULL!	#NULL!	#NULL!	#NULL!	2	2	2	2	#NULL!	SAUTER	2
7	503894	501612	1980-03-07	2014-03-01	SAUTER	34	2	17	4	3	3	3	CONTROLEUR INTE	8	2	1	1	1	1	5	4	SAUTER	#NULL!	#NULL!	#NULL!	#NULL!	#NULL!	#NULL!	#NULL!	#NULL!	#NULL!	#NULL!	#NULL!	#NULL!	#NULL!	2	2	#NULL!	#NULL!	#NULL!	#NULL!	#NULL!	2	2	2	2	#NULL!	SAUTER	2
1	500105	500114	1977-12-30	2014-01-09	SAUTER	36	2	16	4	3	4	3	Policier	2	8	2	2	2	2	5	4	SAUTER	#NULL!	#NULL!	#NULL!	#NULL!	#NULL!	#NULL!	#NULL!	#NULL!	#NULL!	#NULL!	#NULL!	#NULL!	#NULL!	2	2	#NULL!	#NULL!	#NULL!	#NULL!	#NULL!	2	2	2	2	#NULL!	SAUTER	2
5	501786	500983	1980-03-28	2014-02-17		34	2	20	4	3	3	2	INGENIEU	2	2	1	1	1	1	5	4	SAUTER	#NULL!	#NULL!	#NULL!	#NULL!	#NULL!	#NULL!	#NULL!	#NULL!	#NULL!	#NULL!	#NULL!	#NULL!	#NULL!	2	2	#NULL!	2	#NULL!	#NULL!	#NULL!	2	2	2	2	#NULL!	SAUTER	2
4	500398	500602	1946-02-01	2014-02-05	SAUTER	68	2	8	3	2	1	1	Electricien	6	2	1	1	2	2	5	4	SAUTER	#NULL!	#NULL!	#NULL!	#NULL!	#NULL!	#NULL!	#NULL!	#NULL!	#NULL!	#NULL!	#NULL!	#NULL!	#NULL!	2	2	#NULL!	#NULL!	#NULL!	#NULL!	#NULL!	1	2	2	2	#NULL!	SAUTER	2
4	500398	500603	1967-01-09	2014-01-27	SAUTER	47	1	12	3	2	1	1	Enseignant	2	2	1	1	2	2	5	4	SAUTER	#NULL!	#NULL!	#NULL!	#NULL!	#NULL!	#NULL!	#NULL!	#NULL!	#NULL!	#NULL!	#NULL!	#NULL!	#NULL!	2	2	#NULL!	#NULL!	#NULL!	#NULL!	#NULL!	2	2	2	2	#NULL!	SAUTER	2
9	504767	501764	1982-03-14	2014-03-12	SAUTER	32	1	18	4	3	2	2	Femme au foyer	7	2	1	1	1	1	5	4	SAUTER	#NULL!	#NULL!	#NULL!	#NULL!	#NULL!	#NULL!	#NULL!	#NULL!	#NULL!	#NULL!	#NULL!	#NULL!	#NULL!	2	2	#NULL!	#NULL!	#NULL!	#NULL!	#NULL!	2	2	2	2	#NULL!	SAUTER	2
10	503596	501896	1968-05-02	2014-03-20	SAUTER	44	1	8	3	2	2	2	Chômage	7	8	2	2	2	2	5	4	SAUTER	#NULL!	#NULL!	#NULL!	#NULL!	#NULL!	#NULL!	#NULL!	#NULL!	#NULL!	#NULL!	#NULL!	#NULL!	#NULL!	2	2	#NULL!	#NULL!	#NULL!	#NULL!	#NULL!	1	2	2	2	#NULL!	SAUTER	2
1	500105	500173	1991-04-10	2014-01-09	SAUTER	22	1	9	3	2	2	5	Sans emploi	7	7	2	2	2	2	5	4	SAUTER	#NULL!	#NULL!	#NULL!	#NULL!	#NULL!	#NULL!	#NULL!	#NULL!	#NULL!	#NULL!	#NULL!	#NULL!	#NULL!	2	2	#NULL!	#NULL!	#NULL!	#NULL!	#NULL!	2	2	2	2	#NULL!	SAUTER	2
7	503904	501459	1951-01-01	2014-03-01	SAUTER	63	1	10	3	2	1	1	OFFICIER DE POL	2	8	2	2	3	1	5	4	SAUTER	#NULL!	#NULL!	#NULL!	#NULL!	#NULL!	#NULL!	#NULL!	#NULL!	#NULL!	#NULL!	#NULL!	#NULL!	#NULL!	2	2	#NULL!	#NULL!	#NULL!	#NULL!	#NULL!	2	2	2	2	#NULL!	SAUTER	2
5	500950	501194	1963-08-30	2014-02-14		51	1	8	3	2	2	2	COMMERCA	4	2	1	1	3	1	5	4	SAUTER	#NULL!	#NULL!	#NULL!	#NULL!	#NULL!	#NULL!	#NULL!	#NULL!	#NULL!	#NULL!	#NULL!	#NULL!	#NULL!	2	2	#NULL!	2	#NULL!	#NULL!	#NULL!	2	2	2	2	#NULL!	SAUTER	2
2	500216	500375	1977-10-02	2014-01-15	SAUTER	37	1	13	3	2	4	4	Commerçante	4	8	2	2	2	2	5	4	SAUTER	#NULL!	#NULL!	#NULL!	#NULL!	#NULL!	#NULL!	#NULL!	#NULL!	#NULL!	#NULL!	#NULL!	#NULL!	#NULL!	2	2	#NULL!	#NULL!	#NULL!	#NULL!	#NULL!	2	2	2	2	#NULL!	SAUTER	2
11	503278	501714	1963-10-01	2014-03-29		50	1	6	2	1	1	1	BUSNESS WOMAN	4	7	2	2	2	2	5	4		#NULL!	#NULL!	#NULL!	#NULL!	#NULL!	#NULL!	#NULL!	#NULL!	#NULL!	#NULL!	#NULL!	#NULL!	#NULL!	2	2	#NULL!	#NULL!	#NULL!	#NULL!	#NULL!	2	2	2	2	#NULL!		2
2	500131	500345	1991-05-21	2014-01-15	SAUTER	23	1	16	4	3	3	3	Etudiante	5	9	1	1	1	1	9	7	SAUTER	#NULL!	#NULL!	#NULL!	#NULL!	#NULL!	#NULL!	#NULL!	#NULL!	#NULL!	#NULL!	#NULL!	#NULL!	#NULL!	2	2	#NULL!	#NULL!	#NULL!	#NULL!	#NULL!	2	2	2	2	#NULL!	SAUTER	2
4	501076	500948	1987-06-18	2014-02-06	SAUTER	27	1	16	4	3	5	5	Sans emploi	7	2	1	1	1	1	4	3	SAUTER	#NULL!	#NULL!	#NULL!	#NULL!	#NULL!	#NULL!	#NULL!	#NULL!	#NULL!	#NULL!	#NULL!	#NULL!	#NULL!	2	2	#NULL!	#NULL!	#NULL!	#NULL!	#NULL!	2	2	2	2	#NULL!	SAUTER	2
5	501421	501203	1995-04-15	2014-02-10		19	2	11	3	2	3	3	CHOMEUR	1	2	1	1	1	1	4	3	SAUTER	#NULL!	#NULL!	#NULL!	#NULL!	#NULL!	#NULL!	#NULL!	#NULL!	#NULL!	#NULL!	#NULL!	#NULL!	#NULL!	2	2	#NULL!	2	#NULL!	#NULL!	#NULL!	2	2	2	2	#NULL!	SAUTER	2
1	500016	500005	1986-10-23	2014-01-06	SAUTER	28	1	#NULL!	2	1	5	2	Couturière	4	7	2	2	2	2	4	3	SAUTER	#NULL!	#NULL!	#NULL!	#NULL!	#NULL!	#NULL!	#NULL!	#NULL!	#NULL!	#NULL!	#NULL!	#NULL!	#NULL!	2	2	#NULL!	#NULL!	#NULL!	#NULL!	#NULL!	2	2	2	2	#NULL!	SAUTER	2
12	504468	502109	1980-09-09	2014-04-02		34	2	16	4	3	3	2	COIFFEUR	4	9	1	1	1	1	8	6		#NULL!	#NULL!	#NULL!	#NULL!	#NULL!	#NULL!	#NULL!	#NULL!	#NULL!	#NULL!	#NULL!	#NULL!	#NULL!	2	2	#NULL!	#NULL!	#NULL!	#NULL!	#NULL!	2	#NULL!	#NULL!	#NULL!	#NULL!		2
12	504472	501821	1959-06-15	2014-03-31		55	1	10	3	2	4	2	ESTHETITIENNE	4	2	1	1	1	1	4	3		#NULL!	#NULL!	#NULL!	#NULL!	#NULL!	#NULL!	#NULL!	#NULL!	#NULL!	#NULL!	#NULL!	#NULL!	#NULL!	2	2	#NULL!	#NULL!	#NULL!	#NULL!	#NULL!	2	#NULL!	#NULL!	#NULL!	#NULL!		2
12	504450	502045	1968-07-03	2014-03-31		46	1	17	4	3	3	3	ENSEIGNA	2	9	1	1	2	2	4	3		#NULL!	#NULL!	#NULL!	#NULL!	#NULL!	#NULL!	#NULL!	#NULL!	#NULL!	#NULL!	#NULL!	#NULL!	#NULL!	2	2	#NULL!	#NULL!	#NULL!	#NULL!	#NULL!	2	#NULL!	#NULL!	#NULL!	#NULL!		2
12	504404	502074	1940-12-16	2014-04-02		74	2	13	4	3	4	1	RETRAITE	6	9	1	1	2	2	4	3		#NULL!	#NULL!	#NULL!	#NULL!	#NULL!	#NULL!	#NULL!	#NULL!	#NULL!	#NULL!	#NULL!	#NULL!	#NULL!	2	2	#NULL!	#NULL!	#NULL!	#NULL!	#NULL!	1	#NULL!	#NULL!	#NULL!	69		2
12	504329	502050	1970-05-02	2014-03-31		44	2	16	4	3	5	5	SANS EMPLOI	4	2	1	1	2	2	4	3		#NULL!	#NULL!	#NULL!	#NULL!	#NULL!	#NULL!	#NULL!	#NULL!	#NULL!	#NULL!	#NULL!	#NULL!	#NULL!	2	2	#NULL!	#NULL!	#NULL!	#NULL!	#NULL!	2	2	2	2	#NULL!		2
8	504346	501315	1992-02-17	2014-03-10		22	2	16	4	3	4	4	ETUDIANT	5	8	2	2	1	1	4	3		#NULL!	#NULL!	#NULL!	#NULL!	#NULL!	#NULL!	#NULL!	#NULL!	#NULL!	#NULL!	#NULL!	#NULL!	#NULL!	2	2	#NULL!	#NULL!	#NULL!	#NULL!	#NULL!	2	2	2	2	#NULL!		2
8	500969	501711	1985-08-13	2014-03-06		29	1	17	4	3	2	3	ETUDIANTE	5	2	1	1	1	1	8	6		#NULL!	#NULL!	#NULL!	#NULL!	#NULL!	#NULL!	#NULL!	#NULL!	#NULL!	#NULL!	#NULL!	#NULL!	#NULL!	2	2	#NULL!	#NULL!	#NULL!	#NULL!	#NULL!	2	2	2	2	#NULL!		2
5	501571	500980	1989-04-13	2014-02-10		25	2	15	4	3	4	3	ETUDIANT	5	2	1	1	1	1	4	3	SAUTER	#NULL!	#NULL!	#NULL!	#NULL!	#NULL!	#NULL!	#NULL!	#NULL!	#NULL!	#NULL!	#NULL!	#NULL!	#NULL!	2	2	#NULL!	2	#NULL!	#NULL!	#NULL!	2	2	2	2	#NULL!	SAUTER	2
6	503940	501488	1992-02-11	2014-02-24	SAUTER	22	2	14	4	3	4	3	ETUDIANT	5	8	2	2	1	1	8	6	SAUTER	#NULL!	#NULL!	#NULL!	#NULL!	#NULL!	#NULL!	#NULL!	#NULL!	#NULL!	#NULL!	#NULL!	#NULL!	#NULL!	2	2	#NULL!	#NULL!	#NULL!	#NULL!	#NULL!	2	2	2	2	#NULL!	SAUTER	2
4	500841	500828	1994-11-29	2014-02-03	SAUTER	19	2	14	4	3	4	4	Etudiant	5	2	1	1	1	1	4	3	SAUTER	#NULL!	#NULL!	#NULL!	#NULL!	#NULL!	#NULL!	#NULL!	#NULL!	#NULL!	#NULL!	#NULL!	#NULL!	#NULL!	2	2	#NULL!	#NULL!	#NULL!	#NULL!	#NULL!	2	2	2	2	#NULL!	SAUTER	2
10	503614	501892	1961-06-20	2014-03-21	SAUTER	52	1	8	3	2	2	1	Femme au foyer	7	2	1	1	1	1	4	3	SAUTER	#NULL!	#NULL!	#NULL!	#NULL!	#NULL!	#NULL!	#NULL!	#NULL!	#NULL!	#NULL!	#NULL!	#NULL!	#NULL!	2	2	#NULL!	#NULL!	#NULL!	#NULL!	#NULL!	2	2	2	2	#NULL!	SAUTER	2
11	503139	501733	1959-06-06	2014-03-27		54	2	8	3	2	2	2	TECHN BATIMENT	4	2	1	1	2	2	4	3		#NULL!	#NULL!	#NULL!	#NULL!	#NULL!	#NULL!	#NULL!	#NULL!	#NULL!	#NULL!	#NULL!	#NULL!	#NULL!	2	2	#NULL!	#NULL!	#NULL!	#NULL!	#NULL!	2	2	2	2	#NULL!		2
7	503906	501455	1971-05-20	2014-03-01	SAUTER	43	2	12	3	2	2	1	AGENT DE LA SIC	2	8	2	2	3	1	4	3	SAUTER	1	#NULL!	#NULL!	#NULL!	#NULL!	#NULL!	#NULL!	#NULL!	#NULL!	#NULL!	1	#NULL!	#NULL!	1	2	10	1	1	2	10	2	2	2	2	#NULL!	SAUTER	2
1	500031	505001	1985-08-31	2014-01-07	SAUTER	28	1	8	3	2	3	3	Couturière	4	4	3	3	1	1	8	6	SAUTER	#NULL!	#NULL!	#NULL!	#NULL!	#NULL!	#NULL!	#NULL!	#NULL!	#NULL!	#NULL!	#NULL!	#NULL!	#NULL!	2	2	#NULL!	#NULL!	#NULL!	#NULL!	#NULL!	2	2	2	2	#NULL!	SAUTER	2
14	503180	502258	1994-09-05	2014-04-12		19	1	14	4	3	4	4	ETUDIANT	5	5	1	1	1	1	4	3		#NULL!	#NULL!	#NULL!	#NULL!	#NULL!	#NULL!	#NULL!	#NULL!	#NULL!	#NULL!	#NULL!	#NULL!	#NULL!	2	2	#NULL!	#NULL!	#NULL!	#NULL!	#NULL!	2	2	2	2	#NULL!		2
4	501111	500922	1988-10-09	2014-02-05	SAUTER	25	2	18	4	3	4	3		#NULL!	2	1	1	1	1	4	3	SAUTER	#NULL!	#NULL!	#NULL!	#NULL!	#NULL!	#NULL!	#NULL!	#NULL!	#NULL!	#NULL!	#NULL!	#NULL!	#NULL!	2	2	#NULL!	#NULL!	#NULL!	#NULL!	#NULL!	2	2	2	2	#NULL!	SAUTER	2
8	504371	501453	1993-10-20	2014-03-11		21	2	11	3	2	4	2	SANS EMPLOI	7	8	2	2	1	1	4	3		#NULL!	#NULL!	#NULL!	#NULL!	#NULL!	#NULL!	#NULL!	#NULL!	#NULL!	#NULL!	#NULL!	#NULL!	#NULL!	2	2	#NULL!	#NULL!	#NULL!	#NULL!	#NULL!	2	2	2	2	#NULL!		2
4	501101	500918	1989-01-01	2014-02-04	SAUTER	25	2	17	4	3	1	1	Gardien	4	6	4	3	1	1	4	3	SAUTER	#NULL!	#NULL!	#NULL!	#NULL!	#NULL!	#NULL!	#NULL!	#NULL!	#NULL!	#NULL!	#NULL!	#NULL!	#NULL!	2	2	#NULL!	#NULL!	#NULL!	#NULL!	#NULL!	2	2	2	2	#NULL!	SAUTER	2
8	501200	501321	1989-01-26	2014-03-05		25	1	15	4	3	3	3	ETUDIANTE	5	8	2	2	1	1	4	3		#NULL!	#NULL!	#NULL!	#NULL!	#NULL!	#NULL!	#NULL!	#NULL!	#NULL!	#NULL!	#NULL!	#NULL!	#NULL!	2	2	#NULL!	#NULL!	#NULL!	#NULL!	#NULL!	2	2	2	2	#NULL!		2
5	501431	501257	1973-03-17	2014-02-07		41	2	12	3	2	2	2	CHAUFFEU	4	2	1	1	1	1	4	3	SAUTER	#NULL!	#NULL!	#NULL!	#NULL!	#NULL!	#NULL!	#NULL!	#NULL!	#NULL!	#NULL!	#NULL!	#NULL!	#NULL!	2	2	#NULL!	2	#NULL!	#NULL!	#NULL!	2	2	2	2	#NULL!	SAUTER	2
8	504302	501851	1985-09-17	2014-03-10		29	1	14	4	3	3	1	AGENT CNPS	3	2	1	1	2	2	4	3		#NULL!	#NULL!	#NULL!	#NULL!	#NULL!	#NULL!	#NULL!	#NULL!	#NULL!	#NULL!	#NULL!	#NULL!	#NULL!	2	2	#NULL!	#NULL!	#NULL!	#NULL!	#NULL!	2	2	2	2	#NULL!		2
11	503154	501983	1960-12-04	2014-03-28		54	1	8	3	2	2	2	COUTURIERE	4	2	1	1	2	2	4	3		#NULL!	#NULL!	#NULL!	#NULL!	#NULL!	#NULL!	#NULL!	#NULL!	#NULL!	#NULL!	#NULL!	#NULL!	#NULL!	2	2	#NULL!	#NULL!	#NULL!	#NULL!	#NULL!	2	2	2	2	#NULL!		2
6	500575	501108	1974-12-29	2014-02-21	SAUTER	39	1	15	4	3	4	4	INFORMATICIENNE	3	5	5	#NULL!	1	1	4	3	SAUTER	#NULL!	#NULL!	#NULL!	#NULL!	#NULL!	#NULL!	#NULL!	#NULL!	#NULL!	#NULL!	#NULL!	#NULL!	#NULL!	2	2	#NULL!	#NULL!	#NULL!	#NULL!	#NULL!	2	2	2	2	#NULL!	SAUTER	2
6	501681	501111	1980-11-28	2014-02-21	SAUTER	34	2	16	4	3	2	2	ENSEIGNANT	3	7	2	2	1	1	4	3	SAUTER	#NULL!	#NULL!	#NULL!	#NULL!	#NULL!	#NULL!	#NULL!	#NULL!	#NULL!	#NULL!	#NULL!	#NULL!	#NULL!	2	2	#NULL!	#NULL!	#NULL!	#NULL!	#NULL!	2	2	2	2	#NULL!	SAUTER	2
9	505622	501767	1990-06-04	2014-03-12	SAUTER	24	2	15	4	3	3	3	Etudiant	5	8	2	2	1	1	8	6	SAUTER	#NULL!	#NULL!	#NULL!	#NULL!	#NULL!	#NULL!	#NULL!	#NULL!	#NULL!	#NULL!	#NULL!	#NULL!	#NULL!	2	2	#NULL!	#NULL!	#NULL!	#NULL!	#NULL!	2	2	2	2	#NULL!	SAUTER	2
2	500121	500241	1988-12-14	2014-01-13	SAUTER	25	2	17	4	3	3	3	Etudiant	5	3	1	1	1	1	4	3	SAUTER	#NULL!	#NULL!	#NULL!	#NULL!	#NULL!	#NULL!	#NULL!	#NULL!	#NULL!	#NULL!	#NULL!	#NULL!	#NULL!	2	2	#NULL!	#NULL!	#NULL!	#NULL!	#NULL!	2	2	2	2	#NULL!	SAUTER	2
5	501476	501252	1945-01-01	2014-02-07		70	1	6	2	1	1	1	MENAGERE	1	8	2	2	2	2	8	6	SAUTER	#NULL!	#NULL!	#NULL!	#NULL!	#NULL!	#NULL!	#NULL!	#NULL!	#NULL!	#NULL!	#NULL!	#NULL!	#NULL!	2	2	#NULL!	2	#NULL!	#NULL!	#NULL!	1	1	1	1	68	SAUTER	2
5	501401	501126	1982-05-26	2014-02-07		31	1	10	3	2	3	2	MENAGERE	1	2	1	1	1	1	4	3	SAUTER	#NULL!	#NULL!	#NULL!	#NULL!	#NULL!	#NULL!	#NULL!	#NULL!	#NULL!	#NULL!	#NULL!	#NULL!	#NULL!	2	2	#NULL!	2	#NULL!	#NULL!	#NULL!	2	2	2	2	#NULL!	SAUTER	2
8	504295	501770	1965-11-05	2014-03-06		49	1	9	3	2	5	5	COMMERCA	4	2	1	1	2	2	8	6		#NULL!	#NULL!	#NULL!	#NULL!	#NULL!	#NULL!	#NULL!	#NULL!	#NULL!	#NULL!	#NULL!	#NULL!	#NULL!	2	2	#NULL!	#NULL!	#NULL!	#NULL!	#NULL!	2	2	2	2	#NULL!		2
1	500155	500151	1964-10-17	2014-01-10	SAUTER	50	1	13	3	2	5	5	Sans emploi	7	8	2	2	2	2	4	3	SAUTER	#NULL!	#NULL!	#NULL!	#NULL!	#NULL!	#NULL!	#NULL!	#NULL!	#NULL!	#NULL!	#NULL!	#NULL!	#NULL!	2	2	#NULL!	#NULL!	#NULL!	#NULL!	#NULL!	1	2	2	2	#NULL!	SAUTER	2
5	500858	501100	1983-02-20	2014-02-17		31	1	17	4	3	2	2	ENSEIGNA	3	8	2	2	2	2	4	3	SAUTER	#NULL!	#NULL!	#NULL!	#NULL!	#NULL!	#NULL!	#NULL!	#NULL!	#NULL!	#NULL!	#NULL!	#NULL!	#NULL!	2	2	#NULL!	2	#NULL!	#NULL!	#NULL!	1	2	2	2	30	SAUTER	2
2	500201	500370	1972-04-06	2014-01-15	SAUTER	41	1	15	4	3	2	2	Contractuel com	2	9	1	1	2	2	4	3	SAUTER	#NULL!	#NULL!	#NULL!	#NULL!	#NULL!	#NULL!	#NULL!	#NULL!	#NULL!	#NULL!	#NULL!	#NULL!	#NULL!	2	2	#NULL!	#NULL!	#NULL!	#NULL!	#NULL!	2	2	2	2	#NULL!	SAUTER	2
11	503080	502571	1952-09-01	2014-03-27	SAUTER	61	2	3	2	1	1	1	RETRAITE	6	7	2	2	2	2	4	3	SAUTER	#NULL!	#NULL!	#NULL!	#NULL!	#NULL!	#NULL!	#NULL!	#NULL!	#NULL!	#NULL!	#NULL!	#NULL!	#NULL!	2	2	#NULL!	#NULL!	#NULL!	#NULL!	#NULL!	2	2	2	2	#NULL!		2
8	501225	501441	1961-02-02	2014-03-04		53	2	12	3	2	5	5	EMPLOYE BANQUE	#NULL!	5	1	1	2	2	4	3		#NULL!	#NULL!	#NULL!	#NULL!	#NULL!	#NULL!	#NULL!	#NULL!	#NULL!	#NULL!	#NULL!	#NULL!	#NULL!	2	2	#NULL!	#NULL!	#NULL!	#NULL!	#NULL!	2	2	2	2	#NULL!		2
6	503933	501546	1966-04-17	2014-02-25	SAUTER	47	1	10	3	2	1	1	COMMERCANTE	4	8	2	2	2	2	4	3	SAUTER	#NULL!	#NULL!	#NULL!	#NULL!	#NULL!	#NULL!	#NULL!	#NULL!	#NULL!	#NULL!	#NULL!	#NULL!	#NULL!	2	2	#NULL!	#NULL!	#NULL!	#NULL!	#NULL!	2	2	2	2	#NULL!	SAUTER	2
13	503552	502343	1949-07-18	2014-04-08	SAUTER	65	1	4	2	1	1	1	Femme au foyer	7	2	1	1	3	1	4	3	SAUTER	#NULL!	#NULL!	#NULL!	#NULL!	#NULL!	#NULL!	#NULL!	#NULL!	#NULL!	#NULL!	#NULL!	#NULL!	#NULL!	2	2	#NULL!	#NULL!	#NULL!	#NULL!	#NULL!	2	2	2	2	#NULL!	SAUTER	2
8	504348	501374	1964-05-05	2014-03-04		50	1	10	3	2	5	5	MENAGERE	7	5	1	1	2	2	4	3		#NULL!	#NULL!	#NULL!	#NULL!	#NULL!	#NULL!	#NULL!	#NULL!	#NULL!	#NULL!	#NULL!	#NULL!	#NULL!	2	2	#NULL!	#NULL!	#NULL!	#NULL!	#NULL!	2	2	2	2	#NULL!		2
5	500724	500925	1946-01-01	2014-02-08		76	1	10	3	2	1	1	MENAGERE	1	8	2	2	3	1	4	3	SAUTER	#NULL!	#NULL!	#NULL!	#NULL!	#NULL!	#NULL!	#NULL!	#NULL!	#NULL!	#NULL!	#NULL!	#NULL!	#NULL!	2	2	#NULL!	2	#NULL!	#NULL!	#NULL!	2	2	2	2	#NULL!	SAUTER	2
6	500869	501322	1960-06-03	2014-02-22	SAUTER	54	1	6	2	1	5	5	SANS EMPLOI	7	8	2	2	2	2	4	3	SAUTER	#NULL!	#NULL!	#NULL!	#NULL!	#NULL!	#NULL!	#NULL!	#NULL!	#NULL!	#NULL!	#NULL!	#NULL!	#NULL!	2	2	#NULL!	#NULL!	#NULL!	#NULL!	#NULL!	2	2	2	2	#NULL!	SAUTER	2
11	503098	502008	1968-11-14	2014-03-29	SAUTER	46	2	13	3	2	3	3	TELECOM	2	7	2	2	2	2	4	3		#NULL!	#NULL!	#NULL!	#NULL!	#NULL!	#NULL!	#NULL!	#NULL!	#NULL!	#NULL!	#NULL!	#NULL!	#NULL!	2	2	#NULL!	#NULL!	#NULL!	#NULL!	#NULL!	2	2	2	2	#NULL!		2
10	503969	501889	1960-10-13	2014-03-22	SAUTER	54	1	5	2	1	1	1	SANS EMPLOI	7	8	2	2	3	1	4	3	SAUTER	#NULL!	#NULL!	#NULL!	#NULL!	#NULL!	#NULL!	#NULL!	#NULL!	#NULL!	#NULL!	#NULL!	#NULL!	#NULL!	2	2	#NULL!	#NULL!	#NULL!	#NULL!	#NULL!	1	2	2	2	50	SAUTER	2
3	500320	500528	1958-01-01	2014-01-23	SAUTER	56	2	16	4	3	2	1	Technicien de l	6	8	2	2	2	2	4	3	SAUTER	#NULL!	#NULL!	#NULL!	#NULL!	#NULL!	#NULL!	#NULL!	#NULL!	#NULL!	#NULL!	#NULL!	#NULL!	#NULL!	2	2	#NULL!	#NULL!	#NULL!	#NULL!	#NULL!	2	2	2	2	#NULL!	SAUTER	2
7	503903	501466	1976-01-28	2014-03-01	SAUTER	39	1	8	3	2	1	1	COMMERCANTE	4	8	2	2	3	1	4	3	SAUTER	#NULL!	#NULL!	#NULL!	#NULL!	#NULL!	#NULL!	#NULL!	#NULL!	#NULL!	#NULL!	#NULL!	#NULL!	#NULL!	2	2	#NULL!	#NULL!	#NULL!	#NULL!	#NULL!	2	2	2	2	#NULL!	SAUTER	2
12	504430	502174	1993-09-16	2014-04-04		21	2	14	4	3	3	3	ETUDIANT	5	8	2	2	1	1	7	5		#NULL!	#NULL!	#NULL!	#NULL!	#NULL!	#NULL!	#NULL!	#NULL!	#NULL!	#NULL!	#NULL!	#NULL!	#NULL!	2	2	#NULL!	#NULL!	#NULL!	#NULL!	#NULL!	2	#NULL!	#NULL!	#NULL!	#NULL!		2
14	503185	502420	1987-01-08	2014-04-12		27	2	17	4	3	3	3	INFIRMIER	2	2	1	1	1	1	7	5		#NULL!	#NULL!	#NULL!	#NULL!	#NULL!	#NULL!	#NULL!	#NULL!	#NULL!	#NULL!	#NULL!	#NULL!	#NULL!	2	2	#NULL!	#NULL!	#NULL!	#NULL!	#NULL!	2	2	2	2	#NULL!		2
5	501356	501067	1984-11-06	2014-02-10		29	2	17	4	3	4	2	CHOMEUR	1	2	1	1	1	1	7	5	SAUTER	#NULL!	#NULL!	#NULL!	#NULL!	#NULL!	#NULL!	#NULL!	#NULL!	#NULL!	#NULL!	#NULL!	#NULL!	#NULL!	2	2	#NULL!	2	#NULL!	#NULL!	#NULL!	2	2	2	2	#NULL!	SAUTER	2
8	501285	501427	1992-03-31	2014-03-07		22	2	14	4	3	3	3	ETUDIANT	5	2	1	1	1	1	7	5		#NULL!	#NULL!	#NULL!	#NULL!	#NULL!	#NULL!	#NULL!	#NULL!	#NULL!	#NULL!	#NULL!	#NULL!	#NULL!	2	2	#NULL!	#NULL!	#NULL!	#NULL!	#NULL!	2	2	2	2	#NULL!		2
9	505618	501802	1986-09-20	2014-03-12	SAUTER	28	2	8	3	2	2	5	Chauffeur	4	2	1	1	1	1	7	5	SAUTER	#NULL!	#NULL!	#NULL!	#NULL!	#NULL!	#NULL!	#NULL!	#NULL!	#NULL!	#NULL!	#NULL!	#NULL!	#NULL!	2	2	#NULL!	#NULL!	#NULL!	#NULL!	#NULL!	2	2	2	2	#NULL!	SAUTER	2
8	504363	501871	1992-01-10	2014-03-11		22	2	17	4	3	4	3	ETUDIANT	5	8	2	2	1	1	7	5		#NULL!	#NULL!	#NULL!	#NULL!	#NULL!	#NULL!	#NULL!	#NULL!	#NULL!	#NULL!	#NULL!	#NULL!	#NULL!	2	2	#NULL!	#NULL!	#NULL!	#NULL!	#NULL!	2	2	2	2	#NULL!		2
11	503117	502024	1957-12-23	2014-03-29		57	2	7	3	2	1	1	MENUSIER	4	8	2	2	2	2	7	5		#NULL!	#NULL!	#NULL!	#NULL!	#NULL!	#NULL!	#NULL!	#NULL!	#NULL!	#NULL!	#NULL!	#NULL!	#NULL!	2	2	#NULL!	#NULL!	#NULL!	#NULL!	#NULL!	2	2	2	2	#NULL!		2
9	505584	501758	1993-11-10	2014-03-10	SAUTER	19	2	13	3	2	2	2	Technicien vete	4	2	1	1	1	1	7	5	SAUTER	#NULL!	#NULL!	#NULL!	#NULL!	#NULL!	#NULL!	#NULL!	#NULL!	#NULL!	#NULL!	#NULL!	#NULL!	#NULL!	2	2	#NULL!	#NULL!	#NULL!	#NULL!	#NULL!	2	2	2	2	#NULL!	SAUTER	2
8	504360	501875	1951-08-13	2014-03-11		63	2	18	4	3	1	1	INGENIEUR AGROM	2	8	2	2	2	2	7	5		#NULL!	#NULL!	#NULL!	#NULL!	#NULL!	#NULL!	#NULL!	#NULL!	#NULL!	#NULL!	#NULL!	#NULL!	#NULL!	2	2	#NULL!	#NULL!	#NULL!	#NULL!	#NULL!	2	2	2	2	#NULL!		2
11	503276	501825	1973-07-10	2014-03-29		40	1	13	3	2	3	3	POLICIER	2	9	1	1	1	1	14	10		#NULL!	#NULL!	#NULL!	#NULL!	#NULL!	#NULL!	#NULL!	#NULL!	#NULL!	#NULL!	#NULL!	#NULL!	#NULL!	2	2	#NULL!	#NULL!	#NULL!	#NULL!	#NULL!	1	2	2	2	37		2
13	503498	502117	1951-07-12	2014-04-09	SAUTER	63	2	10	3	2	1	1	Secretaire	6	2	1	1	2	2	10	7	SAUTER	#NULL!	#NULL!	#NULL!	#NULL!	#NULL!	#NULL!	#NULL!	#NULL!	#NULL!	#NULL!	#NULL!	#NULL!	#NULL!	2	2	#NULL!	#NULL!	#NULL!	#NULL!	#NULL!	2	2	2	2	#NULL!	SAUTER	2
12	504518	502103	1985-05-26	2014-04-01		29	2	16	4	3	3	3	SANS EMPLOI	7	2	1	1	1	1	10	7		#NULL!	#NULL!	#NULL!	#NULL!	#NULL!	#NULL!	#NULL!	#NULL!	#NULL!	#NULL!	#NULL!	#NULL!	#NULL!	2	2	#NULL!	#NULL!	#NULL!	#NULL!	#NULL!	2	2	2	2	#NULL!		2
5	500659	501125	1990-07-19	2014-02-08		24	2	10	3	2	2	2	FOOTBALL	4	2	1	1	1	1	10	7	SAUTER	#NULL!	#NULL!	#NULL!	#NULL!	#NULL!	#NULL!	#NULL!	#NULL!	#NULL!	#NULL!	#NULL!	#NULL!	#NULL!	2	2	#NULL!	2	#NULL!	#NULL!	#NULL!	2	2	2	2	#NULL!	SAUTER	2
5	501131	500996	1967-03-11	2014-02-08		49	1	13	3	2	2	2	ENSEIGNA	2	2	1	1	1	1	3	2	SAUTER	#NULL!	#NULL!	#NULL!	#NULL!	#NULL!	#NULL!	#NULL!	#NULL!	#NULL!	#NULL!	#NULL!	#NULL!	#NULL!	2	2	#NULL!	2	#NULL!	#NULL!	#NULL!	1	2	2	2	44	SAUTER	2
14	503236	502535	1991-02-14	2014-04-14		23	2	12	3	2	3	3	SANS EMPLOI	7	2	1	1	1	1	3	2		#NULL!	#NULL!	#NULL!	#NULL!	#NULL!	#NULL!	#NULL!	#NULL!	#NULL!	#NULL!	#NULL!	#NULL!	#NULL!	2	2	#NULL!	#NULL!	#NULL!	#NULL!	#NULL!	2	2	2	2	#NULL!		2
10	503978	501858	1954-05-19	2014-03-21	SAUTER	59	2	6	2	1	2	1	COMMERCANT	4	8	2	2	2	2	6	4	SAUTER	#NULL!	#NULL!	#NULL!	#NULL!	#NULL!	#NULL!	#NULL!	#NULL!	#NULL!	#NULL!	#NULL!	#NULL!	#NULL!	2	2	#NULL!	#NULL!	#NULL!	#NULL!	#NULL!	2	2	2	2	#NULL!	SAUTER	2
11	503137	501916	1969-02-25	2014-03-27		44	2	15	4	3	1	1	JRNALISTE PRIV	3	2	1	1	2	2	12	8		#NULL!	#NULL!	#NULL!	#NULL!	#NULL!	#NULL!	#NULL!	#NULL!	#NULL!	#NULL!	#NULL!	#NULL!	#NULL!	2	2	#NULL!	#NULL!	#NULL!	#NULL!	#NULL!	1	2	2	2	43		2
10	503608	501919	1954-03-10	2014-03-21	SAUTER	61	2	13	3	2	1	1	Employé retrait	6	8	2	2	2	2	6	4	SAUTER	#NULL!	#NULL!	#NULL!	#NULL!	#NULL!	#NULL!	#NULL!	#NULL!	#NULL!	#NULL!	#NULL!	#NULL!	#NULL!	2	2	#NULL!	#NULL!	#NULL!	#NULL!	#NULL!	1	2	2	2	50	SAUTER	2
2	500273	500395	1971-04-03	2014-01-14	SAUTER	43	2	#NULL!	3	2	5	5		#NULL!	8	2	2	2	2	6	4	SAUTER	#NULL!	#NULL!	#NULL!	#NULL!	#NULL!	#NULL!	#NULL!	#NULL!	#NULL!	#NULL!	#NULL!	#NULL!	#NULL!	2	2	#NULL!	#NULL!	#NULL!	#NULL!	#NULL!	2	2	2	2	#NULL!	SAUTER	2
1	500088	500140	1979-01-01	2014-01-08	SAUTER	34	2	#NULL!	2	1	5	5	Magasinier	4	6	3	3	2	2	3	2	SAUTER	#NULL!	#NULL!	#NULL!	#NULL!	#NULL!	#NULL!	#NULL!	#NULL!	#NULL!	#NULL!	#NULL!	#NULL!	#NULL!	2	2	#NULL!	#NULL!	#NULL!	#NULL!	#NULL!	2	2	2	2	#NULL!	SAUTER	2
4	500448	500759	1985-12-02	2014-01-31	SAUTER	30	1	10	3	2	1	1	Enseignante	2	7	2	2	1	1	3	2	SAUTER	#NULL!	#NULL!	#NULL!	#NULL!	#NULL!	#NULL!	#NULL!	#NULL!	#NULL!	#NULL!	#NULL!	#NULL!	#NULL!	2	2	#NULL!	#NULL!	#NULL!	#NULL!	#NULL!	2	2	2	2	#NULL!	SAUTER	2
9	501218	501070	1991-04-20	2014-03-19	SAUTER	22	1	9	3	2	3	3	Couturière	5	2	1	1	1	1	6	4	SAUTER	#NULL!	#NULL!	#NULL!	#NULL!	#NULL!	#NULL!	#NULL!	#NULL!	#NULL!	#NULL!	#NULL!	#NULL!	#NULL!	2	2	#NULL!	#NULL!	#NULL!	#NULL!	#NULL!	1	2	2	2	#NULL!	SAUTER	2
3	500253	500448	1961-08-01	2014-01-23	SAUTER	52	2	#NULL!	4	3	2	2	Consultant juri	3	2	1	1	2	2	3	2	SAUTER	#NULL!	#NULL!	#NULL!	#NULL!	#NULL!	#NULL!	#NULL!	#NULL!	#NULL!	#NULL!	#NULL!	#NULL!	#NULL!	2	2	#NULL!	#NULL!	#NULL!	#NULL!	#NULL!	2	2	2	2	#NULL!	SAUTER	2
12	504560	502082	1981-04-20	2014-04-01		33	2	13	3	2	4	3	POLICIER	2	2	1	1	2	2	6	4		#NULL!	#NULL!	#NULL!	#NULL!	#NULL!	#NULL!	#NULL!	#NULL!	#NULL!	#NULL!	#NULL!	#NULL!	#NULL!	2	2	#NULL!	#NULL!	#NULL!	#NULL!	#NULL!	2	#NULL!	#NULL!	#NULL!	#NULL!		2
14	503162	502137	1987-11-20	2014-04-09		26	1	18	4	3	3	2	ETUDIANT	5	2	1	1	1	1	9	6		#NULL!	#NULL!	#NULL!	#NULL!	#NULL!	#NULL!	#NULL!	#NULL!	#NULL!	#NULL!	#NULL!	#NULL!	#NULL!	2	2	#NULL!	#NULL!	#NULL!	#NULL!	#NULL!	2	2	2	2	#NULL!		2
11	503142	501927	1962-06-26	2014-03-27		52	1	6	2	1	1	1	SANS EMPLOI	7	2	1	1	2	2	3	2		#NULL!	#NULL!	#NULL!	#NULL!	#NULL!	#NULL!	#NULL!	#NULL!	#NULL!	#NULL!	#NULL!	#NULL!	#NULL!	2	2	#NULL!	#NULL!	#NULL!	#NULL!	#NULL!	2	2	2	2	#NULL!		2
11	503102	501990	1958-08-10	2014-03-29	SAUTER	56	2	6	2	1	#NULL!	#NULL!	CULTIVAT	1	2	1	1	1	1	3	2		2	#NULL!	#NULL!	#NULL!	#NULL!	#NULL!	#NULL!	#NULL!	#NULL!	#NULL!	#NULL!	#NULL!	#NULL!	1	2	2	1	2	2	#NULL!	1	2	2	2	56		2
14	503267	502306	1992-07-11	2014-04-11		22	1	15	4	3	3	3	ETUDIANT	5	9	1	1	1	1	9	6		#NULL!	#NULL!	#NULL!	#NULL!	#NULL!	#NULL!	#NULL!	#NULL!	#NULL!	#NULL!	#NULL!	#NULL!	#NULL!	2	2	#NULL!	#NULL!	#NULL!	#NULL!	#NULL!	2	2	2	2	#NULL!		2
12	504519	502102	1976-10-18	2014-04-01		38	2	10	3	2	3	3	MILLITAIRE	2	9	1	1	1	1	3	2		#NULL!	#NULL!	#NULL!	#NULL!	#NULL!	#NULL!	#NULL!	#NULL!	#NULL!	#NULL!	#NULL!	#NULL!	#NULL!	2	2	#NULL!	#NULL!	#NULL!	#NULL!	#NULL!	2	2	2	2	#NULL!		2
4	500601	500583	1987-01-01	2014-01-27	SAUTER	27	1	10	3	2	5	5	Esthéticienne	4	5	1	1	1	1	3	2	SAUTER	#NULL!	#NULL!	#NULL!	#NULL!	#NULL!	#NULL!	#NULL!	#NULL!	#NULL!	#NULL!	#NULL!	#NULL!	#NULL!	2	2	#NULL!	#NULL!	#NULL!	#NULL!	#NULL!	2	2	2	2	#NULL!	SAUTER	1
6	500978	501547	1991-09-21	2014-02-25	SAUTER	24	1	6	2	1	5	5	COIFFEUSE	4	8	2	2	2	2	3	2	SAUTER	#NULL!	#NULL!	#NULL!	#NULL!	#NULL!	#NULL!	#NULL!	#NULL!	#NULL!	#NULL!	#NULL!	#NULL!	#NULL!	2	2	#NULL!	#NULL!	#NULL!	#NULL!	#NULL!	2	2	2	2	#NULL!		2
10	503977	501909	1965-06-12	2014-03-20	SAUTER	49	2	16	4	3	4	1	CHEF D'ENTREPRI	3	8	2	2	2	2	3	2	SAUTER	#NULL!	#NULL!	#NULL!	#NULL!	#NULL!	#NULL!	#NULL!	#NULL!	#NULL!	#NULL!	#NULL!	#NULL!	#NULL!	2	2	#NULL!	#NULL!	#NULL!	#NULL!	#NULL!	2	2	2	2	#NULL!	SAUTER	2
4	500785	500883	1992-06-18	2014-02-06	SAUTER	21	1	14	4	3	3	2	Etudiante	5	2	1	1	1	1	3	2	SAUTER	#NULL!	#NULL!	#NULL!	#NULL!	#NULL!	#NULL!	#NULL!	#NULL!	#NULL!	#NULL!	#NULL!	#NULL!	#NULL!	2	2	#NULL!	#NULL!	#NULL!	#NULL!	#NULL!	1	2	2	2	#NULL!	SAUTER	2
14	503244	503244	1953-01-01	2014-04-15		61	2	6	2	1	1	1	TAILLEUR	4	8	2	2	1	1	3	2		#NULL!	#NULL!	#NULL!	#NULL!	#NULL!	#NULL!	#NULL!	#NULL!	#NULL!	#NULL!	#NULL!	#NULL!	#NULL!	2	2	#NULL!	#NULL!	#NULL!	#NULL!	#NULL!	2	2	2	2	#NULL!		2
8	504341	501873	1992-08-15	2014-03-10		22	2	14	4	3	5	3	ETUDIANT	5	8	2	2	#NULL!	#NULL!	12	8		#NULL!	#NULL!	#NULL!	#NULL!	#NULL!	#NULL!	#NULL!	#NULL!	#NULL!	#NULL!	#NULL!	#NULL!	#NULL!	2	2	#NULL!	#NULL!	#NULL!	#NULL!	#NULL!	2	2	2	2	#NULL!		2
13	503449	502248	1987-07-09	2014-04-05	SAUTER	26	2	16	4	3	4	4	Chômage	7	10	2	2	1	1	3	2	SAUTER	2	#NULL!	#NULL!	#NULL!	#NULL!	#NULL!	#NULL!	#NULL!	#NULL!	#NULL!	#NULL!	#NULL!	#NULL!	1	2	#NULL!	2	#NULL!	#NULL!	#NULL!	2	2	2	2	#NULL!	SAUTER	2
9	501158	501738	1984-12-27	2014-03-12	SAUTER	28	1	18	4	3	3	3	Infirmière	2	4	4	3	2	2	3	2	SAUTER	#NULL!	#NULL!	#NULL!	#NULL!	#NULL!	#NULL!	#NULL!	#NULL!	#NULL!	#NULL!	#NULL!	#NULL!	#NULL!	2	2	#NULL!	#NULL!	#NULL!	#NULL!	#NULL!	2	2	2	2	#NULL!	SAUTER	2
4	500641	500581	1989-02-13	2014-01-27	SAUTER	24	1	16	4	3	4	3	Etudiante	5	5	1	1	1	1	3	2	SAUTER	1	1	1	1	2	2	2	2	2	2	2	2	2	1	2	20	1	1	2	20	2	2	2	2	#NULL!	SAUTER	2
3	500581	500443	1986-10-20	2014-01-25	SAUTER	28	2	13	3	2	3	3	Policier	2	2	1	1	2	2	3	2	SAUTER	#NULL!	#NULL!	#NULL!	#NULL!	#NULL!	#NULL!	#NULL!	#NULL!	#NULL!	#NULL!	#NULL!	#NULL!	#NULL!	2	2	#NULL!	#NULL!	#NULL!	#NULL!	#NULL!	2	2	2	2	#NULL!	SAUTER	2
13	503459	502243	1990-01-24	2014-04-05	SAUTER	27	1	17	4	3	3	2	Cadre d'adminis	2	2	1	1	2	2	3	2	SAUTER	#NULL!	#NULL!	#NULL!	#NULL!	#NULL!	#NULL!	#NULL!	#NULL!	#NULL!	#NULL!	#NULL!	#NULL!	#NULL!	2	2	#NULL!	#NULL!	#NULL!	#NULL!	#NULL!	2	2	2	2	#NULL!	SAUTER	2
4	500636	500582	1989-03-27	2014-01-27	SAUTER	24	1	16	4	3	2	3	Enseignante	2	5	1	1	1	1	3	2	SAUTER	#NULL!	#NULL!	#NULL!	#NULL!	#NULL!	#NULL!	#NULL!	#NULL!	#NULL!	#NULL!	#NULL!	#NULL!	#NULL!	2	2	#NULL!	#NULL!	#NULL!	#NULL!	#NULL!	2	2	2	2	#NULL!	SAUTER	2
5	501276	501012	1990-05-03	2014-02-08		23	2	13	3	2	5	5	HOTELERI	5	8	2	2	1	1	3	2	SAUTER	#NULL!	#NULL!	#NULL!	#NULL!	#NULL!	#NULL!	#NULL!	#NULL!	#NULL!	#NULL!	#NULL!	#NULL!	#NULL!	2	2	#NULL!	2	#NULL!	#NULL!	#NULL!	2	2	2	2	#NULL!	SAUTER	2
5	500935	501248	1974-02-20	2014-02-18		40	2	17	4	3	2	2	JOURNALI	2	2	1	1	2	2	3	2	SAUTER	#NULL!	#NULL!	#NULL!	#NULL!	#NULL!	#NULL!	#NULL!	#NULL!	#NULL!	#NULL!	#NULL!	#NULL!	#NULL!	2	2	#NULL!	2	#NULL!	#NULL!	#NULL!	2	2	2	2	#NULL!	SAUTER	2
13	503626	502170	1962-10-19	2014-04-09	SAUTER	52	2	#NULL!	#NULL!	#NULL!	1	1	Inspecteur des	2	2	1	1	2	2	3	2	SAUTER	#NULL!	#NULL!	#NULL!	#NULL!	#NULL!	#NULL!	#NULL!	#NULL!	#NULL!	#NULL!	#NULL!	#NULL!	#NULL!	2	2	#NULL!	#NULL!	#NULL!	#NULL!	#NULL!	2	2	2	2	#NULL!	SAUTER	2
9	501218	501839	1987-08-28	2014-03-19	SAUTER	26	1	6	2	1	2	5	Couturière	4	2	1	1	1	1	6	4	SAUTER	#NULL!	#NULL!	#NULL!	#NULL!	#NULL!	#NULL!	#NULL!	#NULL!	#NULL!	#NULL!	#NULL!	#NULL!	#NULL!	2	2	#NULL!	#NULL!	#NULL!	#NULL!	#NULL!	2	2	2	2	#NULL!	SAUTER	2
5	500925	501187	1988-06-27	2014-02-18		26	2	10	3	2	4	3	COMMERCA	4	2	1	1	1	1	6	4	SAUTER	#NULL!	#NULL!	#NULL!	#NULL!	#NULL!	#NULL!	#NULL!	#NULL!	#NULL!	#NULL!	#NULL!	#NULL!	#NULL!	2	2	#NULL!	2	#NULL!	#NULL!	#NULL!	2	2	2	2	#NULL!	SAUTER	2
5	505058	500793	1988-02-20	2014-02-10		26	2	12	3	2	3	3	SPORTIF	4	4	3	3	1	1	6	4	SAUTER	#NULL!	#NULL!	#NULL!	#NULL!	#NULL!	#NULL!	#NULL!	#NULL!	#NULL!	#NULL!	#NULL!	#NULL!	#NULL!	2	2	#NULL!	2	#NULL!	#NULL!	#NULL!	2	2	2	2	#NULL!	SAUTER	2
8	504362	501857	1987-05-04	2014-03-11		27	1	17	4	3	3	3	TELEOPERATRICE	3	5	1	1	2	2	3	2		#NULL!	#NULL!	#NULL!	#NULL!	#NULL!	#NULL!	#NULL!	#NULL!	#NULL!	#NULL!	#NULL!	#NULL!	#NULL!	2	2	#NULL!	#NULL!	#NULL!	#NULL!	#NULL!	2	2	2	2	#NULL!		2
7	501035	501645	1965-12-31	2014-02-22	SAUTER	49	2	12	3	2	2	3	COMMERCANTE	4	2	1	1	1	1	3	2	SAUTER	#NULL!	#NULL!	#NULL!	#NULL!	#NULL!	#NULL!	#NULL!	#NULL!	#NULL!	#NULL!	#NULL!	#NULL!	#NULL!	2	2	#NULL!	#NULL!	#NULL!	#NULL!	#NULL!	1	2	2	2	44	SAUTER	2
6	503932	501534	1989-04-15	2014-02-25	SAUTER	29	1	4	2	1	2	1	SANS EMPLOI	7	8	2	2	1	1	6	4	SAUTER	#NULL!	#NULL!	#NULL!	#NULL!	#NULL!	#NULL!	#NULL!	#NULL!	#NULL!	#NULL!	#NULL!	#NULL!	#NULL!	2	2	#NULL!	#NULL!	#NULL!	#NULL!	#NULL!	2	2	2	2	#NULL!	SAUTER	2
4	500589	500969	1971-08-24	2014-02-06	SAUTER	42	2	13	3	2	1	1	Technicien en b	3	2	1	1	1	1	6	4	SAUTER	#NULL!	#NULL!	#NULL!	#NULL!	#NULL!	#NULL!	#NULL!	#NULL!	#NULL!	#NULL!	#NULL!	#NULL!	#NULL!	2	2	#NULL!	#NULL!	#NULL!	#NULL!	#NULL!	2	2	2	2	#NULL!	SAUTER	2
13	503450	502213	1979-07-20	2014-04-05	SAUTER	35	2	17	4	3	2	3	Enseignant	3	8	2	2	1	1	3	2	SAUTER	#NULL!	#NULL!	#NULL!	#NULL!	#NULL!	#NULL!	#NULL!	#NULL!	#NULL!	#NULL!	#NULL!	#NULL!	#NULL!	2	2	#NULL!	#NULL!	#NULL!	#NULL!	#NULL!	2	2	2	2	#NULL!	SAUTER	2
11	503271	501942	1973-06-14	2014-03-26		40	2	13	3	2	3	3	AGENT SONEL	2	5	1	1	2	2	6	4		#NULL!	#NULL!	#NULL!	#NULL!	#NULL!	#NULL!	#NULL!	#NULL!	#NULL!	#NULL!	#NULL!	#NULL!	#NULL!	2	2	#NULL!	#NULL!	#NULL!	#NULL!	#NULL!	2	2	2	2	#NULL!		2
1	500075	500131	1985-02-05	2014-01-07	SAUTER	29	2	2	2	1	2	2	Tapissier	4	7	2	2	2	2	3	2	SAUTER	#NULL!	#NULL!	#NULL!	#NULL!	#NULL!	#NULL!	#NULL!	#NULL!	#NULL!	#NULL!	#NULL!	#NULL!	#NULL!	2	2	#NULL!	#NULL!	#NULL!	#NULL!	#NULL!	2	2	2	2	#NULL!	SAUTER	2
10	503590	501932	1960-11-05	2014-03-23	SAUTER	53	1	6	2	1	5	5	Commerçante	4	8	2	2	2	2	6	4	SAUTER	#NULL!	#NULL!	#NULL!	#NULL!	#NULL!	#NULL!	#NULL!	#NULL!	#NULL!	#NULL!	#NULL!	#NULL!	#NULL!	2	2	#NULL!	#NULL!	#NULL!	#NULL!	#NULL!	1	2	2	2	#NULL!	SAUTER	2
10	503968	501859	1967-10-10	2014-03-22	SAUTER	47	1	10	3	2	2	2	SANS EMPLOI	7	8	2	2	2	2	6	4	SAUTER	#NULL!	#NULL!	#NULL!	#NULL!	#NULL!	#NULL!	#NULL!	#NULL!	#NULL!	#NULL!	#NULL!	#NULL!	#NULL!	2	2	#NULL!	#NULL!	#NULL!	#NULL!	#NULL!	1	2	2	2	46	SAUTER	2
6	501741	501305	1987-06-16	2014-02-21	SAUTER	26	1	10	3	2	4	3	SANS EMPLOI	7	2	1	1	1	1	3	2	SAUTER	#NULL!	#NULL!	#NULL!	#NULL!	#NULL!	#NULL!	#NULL!	#NULL!	#NULL!	#NULL!	#NULL!	#NULL!	#NULL!	2	2	#NULL!	#NULL!	#NULL!	#NULL!	#NULL!	1	2	2	2	19	SAUTER	2
11	503104	501978	1971-03-25	2014-03-27	SAUTER	43	2	13	3	2	2	2	CHAUFFEU	4	2	1	1	1	1	12	8		#NULL!	#NULL!	#NULL!	#NULL!	#NULL!	#NULL!	#NULL!	#NULL!	#NULL!	#NULL!	#NULL!	#NULL!	#NULL!	2	2	#NULL!	#NULL!	#NULL!	#NULL!	#NULL!	2	2	2	2	#NULL!		2
1	500049	500176	1964-06-30	2014-01-10	SAUTER	50	1	6	2	1	1	2	Sans emploi	7	8	2	2	2	2	6	4	SAUTER	#NULL!	#NULL!	#NULL!	#NULL!	#NULL!	#NULL!	#NULL!	#NULL!	#NULL!	#NULL!	#NULL!	#NULL!	#NULL!	2	2	#NULL!	#NULL!	#NULL!	#NULL!	#NULL!	2	2	2	2	#NULL!	SAUTER	2
4	500801	500822	1992-01-15	2014-02-01	SAUTER	22	1	8	3	2	5	2	Commerçante	4	8	2	2	2	2	3	2	SAUTER	#NULL!	#NULL!	#NULL!	#NULL!	#NULL!	#NULL!	#NULL!	#NULL!	#NULL!	#NULL!	#NULL!	#NULL!	#NULL!	2	2	#NULL!	#NULL!	#NULL!	#NULL!	#NULL!	2	2	2	2	#NULL!	SAUTER	2
9	505608	501832	1989-05-26	2014-03-13	SAUTER	25	1	18	4	3	4	3	Sans emploi	7	2	1	1	1	1	6	4	SAUTER	#NULL!	#NULL!	#NULL!	#NULL!	#NULL!	#NULL!	#NULL!	#NULL!	#NULL!	#NULL!	#NULL!	#NULL!	#NULL!	2	2	#NULL!	#NULL!	#NULL!	#NULL!	#NULL!	1	2	2	2	20	SAUTER	2
6	501806	501342	1984-07-18	2014-02-22	SAUTER	29	2	12	3	2	3	3	VIGILE	4	7	2	2	1	1	3	2	SAUTER	#NULL!	#NULL!	#NULL!	#NULL!	#NULL!	#NULL!	#NULL!	#NULL!	#NULL!	#NULL!	#NULL!	#NULL!	#NULL!	2	2	#NULL!	#NULL!	#NULL!	#NULL!	#NULL!	2	2	2	2	#NULL!	SAUTER	2
6	501044	501568	1984-07-17	2014-02-25	SAUTER	29	1	7	2	1	2	2	HOTELIERE	3	2	1	1	1	1	3	2	SAUTER	#NULL!	#NULL!	#NULL!	#NULL!	#NULL!	#NULL!	#NULL!	#NULL!	#NULL!	#NULL!	#NULL!	#NULL!	#NULL!	2	2	#NULL!	#NULL!	#NULL!	#NULL!	#NULL!	1	1	1	2	15	SAUTER	2
9	501188	501813	1967-02-28	2014-03-13	SAUTER	47	2	10	3	2	#NULL!	#NULL!	Technicien en b	3	2	1	1	2	2	3	2	SAUTER	#NULL!	#NULL!	#NULL!	#NULL!	#NULL!	#NULL!	#NULL!	#NULL!	#NULL!	#NULL!	#NULL!	#NULL!	#NULL!	2	2	#NULL!	#NULL!	#NULL!	#NULL!	#NULL!	2	2	2	2	#NULL!	SAUTER	2
11	503159	501361	1972-05-25	2014-03-28		43	2	10	3	2	2	2	MACON	4	2	1	1	1	1	6	4		#NULL!	#NULL!	#NULL!	#NULL!	#NULL!	#NULL!	#NULL!	#NULL!	#NULL!	#NULL!	#NULL!	#NULL!	#NULL!	2	2	#NULL!	#NULL!	#NULL!	#NULL!	#NULL!	2	2	2	2	#NULL!		2
2	500195	500294	1959-04-20	2014-01-13	SAUTER	55	2	18	4	3	2	1	Enseignant	3	9	1	1	2	2	3	2	SAUTER	#NULL!	#NULL!	#NULL!	#NULL!	#NULL!	#NULL!	#NULL!	#NULL!	#NULL!	#NULL!	#NULL!	#NULL!	#NULL!	2	2	#NULL!	#NULL!	#NULL!	#NULL!	#NULL!	2	2	2	2	#NULL!	SAUTER	2
7	503870	501316	1985-04-03	2014-03-03	SAUTER	28	2	15	4	3	3	3	ETUDIANT	5	2	1	1	1	1	6	4	SAUTER	2	#NULL!	#NULL!	#NULL!	#NULL!	#NULL!	#NULL!	#NULL!	#NULL!	#NULL!	#NULL!	#NULL!	#NULL!	1	2	1	2	#NULL!	#NULL!	#NULL!	2	2	2	2	#NULL!	SAUTER	2
12	504320	502201	1966-07-10	2014-04-04		48	1	8	3	2	5	5	MENAGERE	7	9	1	1	3	1	6	4		#NULL!	#NULL!	#NULL!	#NULL!	#NULL!	#NULL!	#NULL!	#NULL!	#NULL!	#NULL!	#NULL!	#NULL!	#NULL!	2	2	#NULL!	#NULL!	#NULL!	#NULL!	#NULL!	1	1	1	1	39		2
5	500643	501061	1950-01-01	2014-02-07		64	1	0	1	1	1	1	CULTIVAT	1	8	2	2	3	1	6	4	SAUTER	#NULL!	#NULL!	#NULL!	#NULL!	#NULL!	#NULL!	#NULL!	#NULL!	#NULL!	#NULL!	#NULL!	#NULL!	#NULL!	2	2	#NULL!	2	#NULL!	#NULL!	#NULL!	1	2	2	2	62	SAUTER	2
12	504524	502065	1962-08-11	2014-04-01		52	1	6	2	1	2	2	FONCTIONNAIRE	6	2	1	1	1	1	3	2		#NULL!	#NULL!	#NULL!	#NULL!	#NULL!	#NULL!	#NULL!	#NULL!	#NULL!	#NULL!	#NULL!	#NULL!	#NULL!	2	2	#NULL!	#NULL!	#NULL!	#NULL!	#NULL!	2	2	2	2	#NULL!		2
4	500701	500671	1973-11-30	2014-01-28	SAUTER	40	2	3	2	1	2	2	Debrouillard	4	8	2	2	2	2	9	6	SAUTER	#NULL!	#NULL!	#NULL!	#NULL!	#NULL!	#NULL!	#NULL!	#NULL!	#NULL!	#NULL!	#NULL!	#NULL!	#NULL!	2	2	#NULL!	#NULL!	#NULL!	#NULL!	#NULL!	1	2	2	2	20	SAUTER	2
8	504379	501867	1983-11-14	2014-03-10		31	1	6	2	1	5	5	COMMERCANTE	4	8	2	2	#NULL!	#NULL!	6	4		#NULL!	#NULL!	#NULL!	#NULL!	#NULL!	#NULL!	#NULL!	#NULL!	#NULL!	#NULL!	#NULL!	#NULL!	#NULL!	2	2	#NULL!	#NULL!	#NULL!	#NULL!	#NULL!	1	2	2	2	29		2
11	503116	501906	1950-01-25	2014-03-29		52	2	6	2	1	#NULL!	#NULL!	SANS EMP	7	8	2	2	3	1	6	4		#NULL!	#NULL!	#NULL!	#NULL!	#NULL!	#NULL!	#NULL!	#NULL!	#NULL!	#NULL!	#NULL!	#NULL!	#NULL!	2	2	#NULL!	#NULL!	#NULL!	#NULL!	#NULL!	1	2	1	2	0		2
4	500620	500700	1987-03-21	2014-01-28	SAUTER	26	2	10	3	2	4	3	Sans emploi	7	2	1	1	1	1	11	7	SAUTER	#NULL!	#NULL!	#NULL!	#NULL!	#NULL!	#NULL!	#NULL!	#NULL!	#NULL!	#NULL!	#NULL!	#NULL!	#NULL!	2	2	#NULL!	#NULL!	#NULL!	#NULL!	#NULL!	2	2	2	2	#NULL!	SAUTER	2
4	501036	500755	1984-07-23	2014-02-05	SAUTER	29	1	17	4	3	4	5	Commercial	3	8	2	2	1	1	11	7	SAUTER	#NULL!	#NULL!	#NULL!	#NULL!	#NULL!	#NULL!	#NULL!	#NULL!	#NULL!	#NULL!	#NULL!	#NULL!	#NULL!	2	2	#NULL!	#NULL!	#NULL!	#NULL!	#NULL!	2	2	2	2	#NULL!	SAUTER	2
8	504351	501689	1994-08-30	2014-03-10		20	1	13	3	2	2	2	COMMERCANTE	4	8	2	2	1	1	11	7		#NULL!	#NULL!	#NULL!	#NULL!	#NULL!	#NULL!	#NULL!	#NULL!	#NULL!	#NULL!	#NULL!	#NULL!	#NULL!	2	2	#NULL!	#NULL!	#NULL!	#NULL!	#NULL!	2	2	2	2	#NULL!		2
4	500800	500728	1974-02-18	2014-02-06	SAUTER	40	1	6	2	1	2	1	Sans emploi	7	2	1	1	1	1	11	7	SAUTER	#NULL!	#NULL!	#NULL!	#NULL!	#NULL!	#NULL!	#NULL!	#NULL!	#NULL!	#NULL!	#NULL!	#NULL!	#NULL!	2	2	#NULL!	#NULL!	#NULL!	#NULL!	#NULL!	2	2	2	2	#NULL!	SAUTER	2
12	504318	502197	1989-06-02	2014-04-04		25	2	9	3	2	3	3	COMMERCANT	4	2	1	1	1	1	8	5		#NULL!	#NULL!	#NULL!	#NULL!	#NULL!	#NULL!	#NULL!	#NULL!	#NULL!	#NULL!	#NULL!	#NULL!	#NULL!	2	2	#NULL!	#NULL!	#NULL!	#NULL!	#NULL!	1	2	2	2	23		2
4	500660	500843	1955-04-24	2014-02-01	SAUTER	58	2	16	4	3	1	1	Ingénieur	2	2	1	1	2	2	8	5	SAUTER	#NULL!	#NULL!	#NULL!	#NULL!	#NULL!	#NULL!	#NULL!	#NULL!	#NULL!	#NULL!	#NULL!	#NULL!	#NULL!	2	2	#NULL!	#NULL!	#NULL!	#NULL!	#NULL!	2	2	2	2	#NULL!	SAUTER	2
12	504572	502113	1987-05-19	2014-04-02		27	1	10	3	2	3	3	COMMERCANTE	4	2	1	1	1	1	8	5		#NULL!	#NULL!	#NULL!	#NULL!	#NULL!	#NULL!	#NULL!	#NULL!	#NULL!	#NULL!	#NULL!	#NULL!	#NULL!	2	2	#NULL!	#NULL!	#NULL!	#NULL!	#NULL!	2	#NULL!	#NULL!	#NULL!	#NULL!		2
13	503462	502329	1985-01-04	2014-04-08	SAUTER	27	1	18	4	3	4	3	Traductrice	4	2	1	1	1	1	8	5	SAUTER	#NULL!	#NULL!	#NULL!	#NULL!	#NULL!	#NULL!	#NULL!	#NULL!	#NULL!	#NULL!	#NULL!	#NULL!	#NULL!	2	2	#NULL!	#NULL!	#NULL!	#NULL!	#NULL!	2	2	2	2	#NULL!	SAUTER	2
5	501421	501178	1969-12-07	2014-02-10		45	2	13	3	2	3	2	AGRICULT	1	5	1	1	1	1	8	5	SAUTER	#NULL!	#NULL!	#NULL!	#NULL!	#NULL!	#NULL!	#NULL!	#NULL!	#NULL!	#NULL!	#NULL!	#NULL!	#NULL!	2	2	#NULL!	2	#NULL!	#NULL!	#NULL!	2	2	2	2	#NULL!	SAUTER	2
8	501123	501686	1993-05-06	2014-03-10		21	1	15	4	3	3	3	ETUDIANTE	5	8	2	2	1	1	8	5		#NULL!	#NULL!	#NULL!	#NULL!	#NULL!	#NULL!	#NULL!	#NULL!	#NULL!	#NULL!	#NULL!	#NULL!	#NULL!	2	2	#NULL!	#NULL!	#NULL!	#NULL!	#NULL!	2	2	2	2	#NULL!		2
12	504408	502140	1948-01-01	2014-04-03		66	2	9	3	2	1	1	CHAUFFEUR	3	8	2	2	2	2	8	5		#NULL!	#NULL!	#NULL!	#NULL!	#NULL!	#NULL!	#NULL!	#NULL!	#NULL!	#NULL!	#NULL!	#NULL!	#NULL!	2	2	#NULL!	#NULL!	#NULL!	#NULL!	#NULL!	2	2	2	2	#NULL!		2
4	500756	500781	1993-02-19	2014-01-30	SAUTER	21	1	14	4	3	4	4	Etudiante	5	8	2	2	1	1	8	5	SAUTER	#NULL!	#NULL!	#NULL!	#NULL!	#NULL!	#NULL!	#NULL!	#NULL!	#NULL!	#NULL!	#NULL!	#NULL!	#NULL!	2	2	#NULL!	#NULL!	#NULL!	#NULL!	#NULL!	1	2	2	2	17	SAUTER	2
4	500660	504803	1959-07-07	2014-02-01	SAUTER	53	1	13	3	2	3	1	Comptable	2	2	1	1	#NULL!	#NULL!	8	5	SAUTER	#NULL!	#NULL!	#NULL!	#NULL!	#NULL!	#NULL!	#NULL!	#NULL!	#NULL!	#NULL!	#NULL!	#NULL!	#NULL!	2	2	#NULL!	#NULL!	#NULL!	#NULL!	#NULL!	1	1	1	2	49	SAUTER	2
6	503925	501579	1956-06-12	2014-02-24	SAUTER	58	1	6	2	1	1	1	SANS EMPLOI	7	8	2	2	3	1	8	5	SAUTER	#NULL!	#NULL!	#NULL!	#NULL!	#NULL!	#NULL!	#NULL!	#NULL!	#NULL!	#NULL!	#NULL!	#NULL!	#NULL!	2	2	#NULL!	#NULL!	#NULL!	#NULL!	#NULL!	2	2	2	2	#NULL!	SAUTER	2
10	503602	501974	1951-10-14	2014-03-25	SAUTER	63	1	18	4	3	1	1	Employé retrait	6	8	2	2	2	2	8	5	SAUTER	#NULL!	#NULL!	#NULL!	#NULL!	#NULL!	#NULL!	#NULL!	#NULL!	#NULL!	#NULL!	#NULL!	#NULL!	#NULL!	#NULL!	#NULL!	#NULL!	#NULL!	#NULL!	#NULL!	#NULL!	1	2	2	2	55	SAUTER	2
6	501005	501383	1988-12-30	2014-02-22	SAUTER	64	1	6	2	1	5	1	SANS EMPLOI	7	8	2	2	2	2	8	5	SAUTER	#NULL!	#NULL!	#NULL!	#NULL!	#NULL!	#NULL!	#NULL!	#NULL!	#NULL!	#NULL!	#NULL!	#NULL!	#NULL!	2	2	#NULL!	#NULL!	#NULL!	#NULL!	#NULL!	2	2	2	2	#NULL!	SAUTER	2
9	505605	501790	1991-11-22	2014-03-12	SAUTER	23	2	15	4	3	4	4	Etudiant	5	2	1	1	1	1	5	3	SAUTER	2	#NULL!	#NULL!	#NULL!	#NULL!	#NULL!	#NULL!	#NULL!	#NULL!	#NULL!	#NULL!	#NULL!	#NULL!	1	2	6	1	1	2	6	1	2	1	2	21	SAUTER	2
12	504463	502124	1977-08-26	2014-04-02		37	2	16	4	3	3	3	ANIMATEU	4	9	1	1	1	1	5	3		#NULL!	#NULL!	#NULL!	#NULL!	#NULL!	#NULL!	#NULL!	#NULL!	#NULL!	#NULL!	#NULL!	#NULL!	#NULL!	2	2	#NULL!	#NULL!	#NULL!	#NULL!	#NULL!	2	#NULL!	#NULL!	#NULL!	#NULL!		2
10	503617	501479	1971-11-21	2014-03-24	SAUTER	43	2	6	2	1	5	2	Mécanicien	4	8	2	2	2	2	5	3	SAUTER	2	#NULL!	#NULL!	#NULL!	#NULL!	#NULL!	#NULL!	#NULL!	#NULL!	#NULL!	#NULL!	#NULL!	#NULL!	1	2	3	1	2	2	3	1	2	2	2	42	SAUTER	2
3	500646	500457	1989-11-06	2014-01-25	SAUTER	24	1	19	4	3	4	4	Etudiante	5	8	2	2	1	1	5	3	SAUTER	#NULL!	#NULL!	#NULL!	#NULL!	#NULL!	#NULL!	#NULL!	#NULL!	#NULL!	#NULL!	#NULL!	#NULL!	#NULL!	2	2	#NULL!	#NULL!	#NULL!	#NULL!	#NULL!	2	2	2	2	#NULL!	SAUTER	2
11	503270	501977	1969-05-19	2014-03-26		44	1	14	4	3	1	1	ENSEIGNANT	2	2	1	1	1	1	5	3		#NULL!	#NULL!	#NULL!	#NULL!	#NULL!	#NULL!	#NULL!	#NULL!	#NULL!	#NULL!	#NULL!	#NULL!	#NULL!	2	2	#NULL!	#NULL!	#NULL!	#NULL!	#NULL!	2	2	2	2	#NULL!		2
3	503565	500571	1965-05-26	2014-01-25	SAUTER	48	1	6	2	1	5	5	Femme au foyer	7	2	1	1	2	2	5	3	SAUTER	#NULL!	#NULL!	#NULL!	#NULL!	#NULL!	#NULL!	#NULL!	#NULL!	#NULL!	#NULL!	#NULL!	#NULL!	#NULL!	2	2	#NULL!	#NULL!	#NULL!	#NULL!	#NULL!	1	1	2	2	45	SAUTER	2
4	501076	500754	1990-06-15	2014-02-06	SAUTER	24	1	14	4	3	2	2	ETUDIANTE	5	5	1	1	1	1	5	3	SAUTER	#NULL!	#NULL!	#NULL!	#NULL!	#NULL!	#NULL!	#NULL!	#NULL!	#NULL!	#NULL!	#NULL!	#NULL!	#NULL!	2	2	#NULL!	#NULL!	#NULL!	#NULL!	#NULL!	2	2	2	2	#NULL!	SAUTER	2
5	500799	501028	1967-07-10	2014-02-08		44	1	6	2	1	1	1	RETRAITE	6	8	2	2	2	2	5	3	SAUTER	#NULL!	#NULL!	#NULL!	#NULL!	#NULL!	#NULL!	#NULL!	#NULL!	#NULL!	#NULL!	#NULL!	#NULL!	#NULL!	2	2	#NULL!	2	#NULL!	#NULL!	#NULL!	2	2	2	2	#NULL!	SAUTER	2
5	500664	500972	1985-01-15	2014-02-08		29	2	15	4	3	3	3	ENTREPRE	4	2	1	1	1	1	10	6	SAUTER	1	1	2	2	2	2	2	2	2	2	2	2	2	1	2	7	2	#NULL!	#NULL!	#NULL!	2	2	2	2	#NULL!	SAUTER	2
4	504726	500854	1973-02-14	2014-02-03	SAUTER	41	1	20	4	3	3	3	Chercheur en sc	2	2	1	1	2	2	5	3	SAUTER	#NULL!	#NULL!	#NULL!	#NULL!	#NULL!	#NULL!	#NULL!	#NULL!	#NULL!	#NULL!	#NULL!	#NULL!	#NULL!	2	2	#NULL!	#NULL!	#NULL!	#NULL!	#NULL!	1	2	2	2	#NULL!	SAUTER	2
12	504431	501352	1982-06-17	2014-04-02		32	2	9	3	2	1	1	SANS_EMPLOI	7	8	2	2	1	1	5	3		#NULL!	#NULL!	#NULL!	#NULL!	#NULL!	#NULL!	#NULL!	#NULL!	#NULL!	#NULL!	#NULL!	#NULL!	#NULL!	2	2	#NULL!	#NULL!	#NULL!	#NULL!	#NULL!	1	1	1	2	#NULL!		2
12	504432	502015	1987-02-07	2014-04-02		27	1	18	4	3	3	3	ETUDIANTE	5	8	2	2	1	1	5	3		#NULL!	#NULL!	#NULL!	#NULL!	#NULL!	#NULL!	#NULL!	#NULL!	#NULL!	#NULL!	#NULL!	#NULL!	#NULL!	2	2	#NULL!	#NULL!	#NULL!	#NULL!	#NULL!	2	#NULL!	#NULL!	#NULL!	#NULL!		2
12	504449	502018	1948-03-26	2014-04-01		66	1	9	3	2	2	2	SANS_EMP	7	2	1	1	1	1	5	3		#NULL!	#NULL!	#NULL!	#NULL!	#NULL!	#NULL!	#NULL!	#NULL!	#NULL!	#NULL!	#NULL!	#NULL!	#NULL!	2	2	#NULL!	#NULL!	#NULL!	#NULL!	#NULL!	2	#NULL!	#NULL!	#NULL!	#NULL!		2
2	500238	500221	1982-06-23	2014-01-14	SAUTER	32	1	#NULL!	3	2	2	2	Institutrice	3	2	1	1	1	1	5	3	SAUTER	#NULL!	#NULL!	#NULL!	#NULL!	#NULL!	#NULL!	#NULL!	#NULL!	#NULL!	#NULL!	#NULL!	#NULL!	#NULL!	2	2	#NULL!	#NULL!	#NULL!	#NULL!	#NULL!	2	2	2	2	#NULL!	SAUTER	2
14	503249	502553	1970-10-02	2014-04-15		43	1	13	3	2	1	1	ELEVEUSE	4	2	1	1	1	1	5	3		#NULL!	#NULL!	#NULL!	#NULL!	#NULL!	#NULL!	#NULL!	#NULL!	#NULL!	#NULL!	#NULL!	#NULL!	#NULL!	2	2	#NULL!	#NULL!	#NULL!	#NULL!	#NULL!	2	2	2	2	#NULL!		2
8	501265	501687	1988-12-16	2014-03-06		26	1	15	4	3	2	2	ETUDIANTE	5	2	1	1	1	1	5	3		#NULL!	#NULL!	#NULL!	#NULL!	#NULL!	#NULL!	#NULL!	#NULL!	#NULL!	#NULL!	#NULL!	#NULL!	#NULL!	2	2	#NULL!	#NULL!	#NULL!	#NULL!	#NULL!	2	2	2	2	#NULL!		2
1	500014	500098	1953-06-01	2014-01-06	SAUTER	60	1	6	3	2	3	3	Menagère	4	2	1	1	2	2	5	3	SAUTER	2	#NULL!	#NULL!	#NULL!	#NULL!	#NULL!	#NULL!	#NULL!	#NULL!	#NULL!	#NULL!	#NULL!	#NULL!	2	2	2	#NULL!	#NULL!	#NULL!	#NULL!	2	2	2	2	#NULL!	SAUTER	2
6	501010	501384	1990-07-02	2014-02-22	SAUTER	23	1	15	4	3	3	3	ETUDIANTE	5	8	2	2	1	1	5	3	SAUTER	#NULL!	#NULL!	#NULL!	#NULL!	#NULL!	#NULL!	#NULL!	#NULL!	#NULL!	#NULL!	#NULL!	#NULL!	#NULL!	2	2	#NULL!	#NULL!	#NULL!	#NULL!	#NULL!	2	2	2	2	#NULL!	SAUTER	2
3	500290	500508	1976-11-11	2014-01-22	SAUTER	33	1	9	3	2	5	5	Chômage	7	2	1	1	2	2	10	6	SAUTER	#NULL!	#NULL!	#NULL!	#NULL!	#NULL!	#NULL!	#NULL!	#NULL!	#NULL!	#NULL!	#NULL!	#NULL!	#NULL!	2	2	#NULL!	#NULL!	#NULL!	#NULL!	#NULL!	2	2	2	2	#NULL!	SAUTER	2
1	500010	500012	1987-05-12	2014-01-03	SAUTER	26	1	17	4	3	5	2	Etudiante	5	7	2	2	1	1	5	3	SAUTER	#NULL!	#NULL!	#NULL!	#NULL!	#NULL!	#NULL!	#NULL!	#NULL!	#NULL!	#NULL!	#NULL!	#NULL!	#NULL!	2	2	#NULL!	#NULL!	#NULL!	#NULL!	#NULL!	2	2	2	2	#NULL!	SAUTER	2
2	500200	500278	1988-06-15	2014-01-13	SAUTER	26	2	17	4	3	5	5	Etudiant	5	5	1	1	1	1	5	3	SAUTER	#NULL!	#NULL!	#NULL!	#NULL!	#NULL!	#NULL!	#NULL!	#NULL!	#NULL!	#NULL!	#NULL!	#NULL!	#NULL!	1	#NULL!	#NULL!	#NULL!	#NULL!	#NULL!	#NULL!	2	2	2	2	#NULL!	SAUTER	2
13	503572	502278	1986-08-04	2014-04-07	SAUTER	28	1	15	4	3	4	4	Etudiante	5	5	1	1	1	1	5	3	SAUTER	#NULL!	#NULL!	#NULL!	#NULL!	#NULL!	#NULL!	#NULL!	#NULL!	#NULL!	#NULL!	#NULL!	#NULL!	#NULL!	2	2	#NULL!	#NULL!	#NULL!	#NULL!	#NULL!	2	2	2	2	#NULL!	SAUTER	2
6	503917	501465	1994-08-22	2014-03-01	SAUTER	19	1	9	3	2	5	5	COMMERCANT	4	8	2	2	1	1	5	3	SAUTER	1	#NULL!	#NULL!	#NULL!	#NULL!	#NULL!	#NULL!	#NULL!	#NULL!	#NULL!	#NULL!	#NULL!	#NULL!	1	2	4	1	2	2	#NULL!	1	2	2	2	18	SAUTER	2
9	504756	501827	1982-06-01	2014-03-13	SAUTER	31	1	6	2	1	3	3	Commerçante	4	2	1	1	1	1	10	6	SAUTER	#NULL!	#NULL!	#NULL!	#NULL!	#NULL!	#NULL!	#NULL!	#NULL!	#NULL!	#NULL!	#NULL!	#NULL!	#NULL!	2	2	#NULL!	#NULL!	#NULL!	#NULL!	#NULL!	1	2	2	2	30	SAUTER	2
1	500080	500135	1967-05-05	2014-01-07	SAUTER	47	1	6	2	1	1	1	Couturière	4	8	2	2	1	1	5	3	SAUTER	#NULL!	#NULL!	#NULL!	#NULL!	#NULL!	#NULL!	#NULL!	#NULL!	#NULL!	#NULL!	#NULL!	#NULL!	#NULL!	2	2	#NULL!	#NULL!	#NULL!	#NULL!	#NULL!	2	2	2	2	#NULL!	SAUTER	2
10	503628	501943	1960-02-27	2014-03-25	SAUTER	54	2	6	2	1	2	1	Garagiste	4	8	2	2	2	2	5	3	SAUTER	#NULL!	#NULL!	#NULL!	#NULL!	#NULL!	#NULL!	#NULL!	#NULL!	#NULL!	#NULL!	#NULL!	#NULL!	#NULL!	2	2	#NULL!	#NULL!	#NULL!	#NULL!	#NULL!	1	2	2	2	52	SAUTER	2
6	500980	501150	1973-09-09	2014-02-21	SAUTER	41	2	10	3	2	2	2	BOULANGER	3	8	2	2	1	1	5	3	SAUTER	#NULL!	#NULL!	#NULL!	#NULL!	#NULL!	#NULL!	#NULL!	#NULL!	#NULL!	#NULL!	#NULL!	#NULL!	#NULL!	2	2	#NULL!	#NULL!	#NULL!	#NULL!	#NULL!	2	2	2	2	#NULL!	SAUTER	2
4	500805	500932	1985-05-20	2014-02-06	SAUTER	29	1	6	2	1	1	3	Sans emploi	7	8	2	2	1	1	5	3	SAUTER	#NULL!	#NULL!	#NULL!	#NULL!	#NULL!	#NULL!	#NULL!	#NULL!	#NULL!	#NULL!	#NULL!	#NULL!	#NULL!	2	2	#NULL!	#NULL!	#NULL!	#NULL!	#NULL!	2	2	2	2	#NULL!	SAUTER	2
2	500273	500390	1951-12-21	2014-01-14	SAUTER	64	2	#NULL!	4	3	5	5	Retraité	6	8	2	2	2	2	5	3	SAUTER	#NULL!	#NULL!	#NULL!	#NULL!	#NULL!	#NULL!	#NULL!	#NULL!	#NULL!	#NULL!	#NULL!	#NULL!	#NULL!	2	2	#NULL!	#NULL!	#NULL!	#NULL!	#NULL!	1	2	2	2	55	SAUTER	2
5	501216	501063	1990-09-21	2014-02-10		24	1	11	3	2	3	3	ESTHETIC	4	8	2	2	1	1	5	3	SAUTER	#NULL!	#NULL!	#NULL!	#NULL!	#NULL!	#NULL!	#NULL!	#NULL!	#NULL!	#NULL!	#NULL!	#NULL!	#NULL!	2	2	#NULL!	2	#NULL!	#NULL!	#NULL!	1	2	2	2	21	SAUTER	2
10	503627	501653	1953-01-01	2014-03-25	SAUTER	61	2	#NULL!	3	2	1	1	Sans emploi	6	8	2	2	2	2	5	3	SAUTER	#NULL!	#NULL!	#NULL!	#NULL!	#NULL!	#NULL!	#NULL!	#NULL!	#NULL!	#NULL!	#NULL!	#NULL!	#NULL!	2	2	#NULL!	#NULL!	#NULL!	#NULL!	#NULL!	1	2	2	2	51	SAUTER	2
12	504415	502089	1973-05-20	2014-04-01		41	2	13	3	2	3	3	0PERATEUR ECONO	3	9	1	1	1	1	5	3		1	2	2	1	2	2	2	2	2	2	2	2	2	1	2	1	2	#NULL!	#NULL!	#NULL!	2	2	2	2	#NULL!		2
12	504314	502149	1965-08-05	2014-04-04		49	1	10	3	2	3	3	HOTELLIERE	3	2	1	1	2	2	5	3		#NULL!	#NULL!	#NULL!	#NULL!	#NULL!	#NULL!	#NULL!	#NULL!	#NULL!	#NULL!	#NULL!	#NULL!	#NULL!	2	2	#NULL!	#NULL!	#NULL!	#NULL!	#NULL!	2	2	2	2	#NULL!		2
4	500805	500713	1958-01-27	2014-02-06	SAUTER	55	1	7	3	2	5	5	Sans emploi	7	8	2	2	2	2	5	3	SAUTER	#NULL!	#NULL!	#NULL!	#NULL!	#NULL!	#NULL!	#NULL!	#NULL!	#NULL!	#NULL!	#NULL!	#NULL!	#NULL!	2	2	#NULL!	#NULL!	#NULL!	#NULL!	#NULL!	2	2	2	2	#NULL!	SAUTER	2
10	503971	501917	1969-06-18	2014-03-21	SAUTER	45	1	6	2	1	1	1	COMMERCANTE	4	8	2	2	2	2	5	3	SAUTER	#NULL!	#NULL!	#NULL!	#NULL!	#NULL!	#NULL!	#NULL!	#NULL!	#NULL!	#NULL!	#NULL!	#NULL!	#NULL!	2	2	#NULL!	#NULL!	#NULL!	#NULL!	#NULL!	2	2	2	2	#NULL!	SAUTER	2
10	503622	501908	1962-03-13	2014-03-22	SAUTER	52	1	11	3	2	2	2	Couturière	4	8	2	2	2	2	5	3	SAUTER	#NULL!	#NULL!	#NULL!	#NULL!	#NULL!	#NULL!	#NULL!	#NULL!	#NULL!	#NULL!	#NULL!	#NULL!	#NULL!	2	2	#NULL!	#NULL!	#NULL!	#NULL!	#NULL!	1	2	2	2	50	SAUTER	2
9	505609	501779	1993-01-19	2014-03-12	SAUTER	20	1	10	3	2	5	3	Sans emploi	7	8	2	2	1	1	5	3	SAUTER	2	#NULL!	#NULL!	#NULL!	#NULL!	#NULL!	#NULL!	#NULL!	#NULL!	#NULL!	#NULL!	#NULL!	#NULL!	1	2	#NULL!	2	#NULL!	#NULL!	#NULL!	2	2	2	2	#NULL!	SAUTER	2
3	500591	500568	1984-02-25	2014-01-25	SAUTER	29	1	14	4	3	3	3	Hotellière	4	2	1	1	2	2	5	3	SAUTER	2	#NULL!	#NULL!	#NULL!	#NULL!	#NULL!	#NULL!	#NULL!	#NULL!	#NULL!	#NULL!	#NULL!	#NULL!	1	2	#NULL!	2	#NULL!	#NULL!	#NULL!	1	1	1	1	24	SAUTER	2
6	501811	501343	1990-06-14	2014-02-22	SAUTER	26	2	9	3	2	1	1	JOUEUR DE RUBBY	3	8	2	2	1	1	10	6	SAUTER	#NULL!	#NULL!	#NULL!	#NULL!	#NULL!	#NULL!	#NULL!	#NULL!	#NULL!	#NULL!	#NULL!	#NULL!	#NULL!	2	2	#NULL!	#NULL!	#NULL!	#NULL!	#NULL!	2	2	2	2	#NULL!	SAUTER	2
14	503179	502398	1991-08-11	2014-04-12		22	1	15	4	3	3	3	ETUDIANT	5	5	1	1	1	1	12	7		#NULL!	#NULL!	#NULL!	#NULL!	#NULL!	#NULL!	#NULL!	#NULL!	#NULL!	#NULL!	#NULL!	#NULL!	#NULL!	2	2	#NULL!	#NULL!	#NULL!	#NULL!	#NULL!	2	2	2	2	#NULL!		2
11	503150	501957	1974-03-24	2014-03-28		40	2	9	3	2	3	3	HOTELIRE	4	2	1	1	2	2	12	7		#NULL!	#NULL!	#NULL!	#NULL!	#NULL!	#NULL!	#NULL!	#NULL!	#NULL!	#NULL!	#NULL!	#NULL!	#NULL!	2	2	#NULL!	#NULL!	#NULL!	#NULL!	#NULL!	2	2	2	2	#NULL!		2
14	503055	502347	1979-10-20	2014-04-12	SAUTER	34	2	16	4	3	3	3	SANS EMP	7	5	1	1	1	1	12	7	SAUTER	#NULL!	#NULL!	#NULL!	#NULL!	#NULL!	#NULL!	#NULL!	#NULL!	#NULL!	#NULL!	#NULL!	#NULL!	#NULL!	2	2	#NULL!	#NULL!	#NULL!	#NULL!	#NULL!	2	2	2	2	#NULL!	SAUTER	2
11	503147	501967	1950-01-01	2014-03-23		64	1	6	2	1	1	1	SANS EMPLOI	7	2	1	1	3	1	12	7		#NULL!	#NULL!	#NULL!	#NULL!	#NULL!	#NULL!	#NULL!	#NULL!	#NULL!	#NULL!	#NULL!	#NULL!	#NULL!	2	2	#NULL!	#NULL!	#NULL!	#NULL!	#NULL!	1	2	2	2	60		2
7	501083	501380	1924-01-01	2014-03-03	SAUTER	90	2	0	1	1	1	1	MACON	4	2	1	1	2	2	7	4	SAUTER	#NULL!	#NULL!	#NULL!	#NULL!	#NULL!	#NULL!	#NULL!	#NULL!	#NULL!	#NULL!	#NULL!	#NULL!	#NULL!	2	2	#NULL!	#NULL!	#NULL!	#NULL!	#NULL!	1	1	1	1	20	SAUTER	2
9	504761	501838	1953-11-15	2014-03-18	SAUTER	64	1	12	3	2	1	1	Femme au foyer	7	2	1	1	3	1	7	4	SAUTER	#NULL!	#NULL!	#NULL!	#NULL!	#NULL!	#NULL!	#NULL!	#NULL!	#NULL!	#NULL!	#NULL!	#NULL!	#NULL!	2	2	#NULL!	#NULL!	#NULL!	#NULL!	#NULL!	2	2	2	2	#NULL!	SAUTER	2
12	504445	502129	1970-05-20	2014-04-04		44	1	10	3	2	3	2	HOTELIER	4	8	2	2	2	2	7	4		#NULL!	#NULL!	#NULL!	#NULL!	#NULL!	#NULL!	#NULL!	#NULL!	#NULL!	#NULL!	#NULL!	#NULL!	#NULL!	2	2	#NULL!	#NULL!	#NULL!	#NULL!	#NULL!	2	#NULL!	#NULL!	#NULL!	#NULL!		2
9	504753	501796	1993-03-15	2014-03-12	SAUTER	21	1	12	3	2	3	2	Coiffeuse	4	2	1	1	1	1	7	4	SAUTER	#NULL!	#NULL!	#NULL!	#NULL!	#NULL!	#NULL!	#NULL!	#NULL!	#NULL!	#NULL!	#NULL!	#NULL!	#NULL!	2	2	#NULL!	#NULL!	#NULL!	#NULL!	#NULL!	2	2	2	2	#NULL!	SAUTER	2
9	501153	501742	1938-01-01	2014-03-12	SAUTER	76	1	0	1	1	1	1	Sans emploi	7	2	1	1	3	1	7	4	SAUTER	#NULL!	#NULL!	#NULL!	#NULL!	#NULL!	#NULL!	#NULL!	#NULL!	#NULL!	#NULL!	#NULL!	#NULL!	#NULL!	2	2	#NULL!	#NULL!	#NULL!	#NULL!	#NULL!	1	2	2	2	#NULL!	SAUTER	2
5	501436	501251	1977-08-03	2014-02-07		37	2	13	3	2	3	3	ELECTRIC	4	8	2	2	4	1	7	4	SAUTER	#NULL!	#NULL!	#NULL!	#NULL!	#NULL!	#NULL!	#NULL!	#NULL!	#NULL!	#NULL!	#NULL!	#NULL!	#NULL!	2	2	#NULL!	2	#NULL!	#NULL!	#NULL!	2	2	2	2	#NULL!	SAUTER	2
2	500116	500217	1984-01-23	2014-01-11	SAUTER	30	1	16	4	3	2	2	Etudiante	5	2	1	1	1	1	7	4	SAUTER	#NULL!	#NULL!	#NULL!	#NULL!	#NULL!	#NULL!	#NULL!	#NULL!	#NULL!	#NULL!	#NULL!	#NULL!	#NULL!	2	2	#NULL!	#NULL!	#NULL!	#NULL!	#NULL!	1	2	2	2	28	SAUTER	2
2	500238	500265	1994-01-21	2014-01-14	SAUTER	19	2	10	3	2	5	1	Sans emploi	7	6	4	3	1	1	14	8	SAUTER	#NULL!	#NULL!	#NULL!	#NULL!	#NULL!	#NULL!	#NULL!	#NULL!	#NULL!	#NULL!	#NULL!	#NULL!	#NULL!	2	2	#NULL!	#NULL!	#NULL!	#NULL!	#NULL!	2	2	2	2	#NULL!	SAUTER	2
5	500588	500946	1992-01-12	2014-02-07		22	1	15	4	3	3	3	ETUDIANT	5	2	1	1	1	1	7	4	SAUTER	#NULL!	#NULL!	#NULL!	#NULL!	#NULL!	#NULL!	#NULL!	#NULL!	#NULL!	#NULL!	#NULL!	#NULL!	#NULL!	2	2	#NULL!	2	#NULL!	#NULL!	#NULL!	2	2	2	2	#NULL!	SAUTER	2
9	504760	501798	1988-09-01	2014-03-18	SAUTER	26	1	12	3	2	2	3	Hotesse	4	2	1	1	1	1	7	4	SAUTER	#NULL!	#NULL!	#NULL!	#NULL!	#NULL!	#NULL!	#NULL!	#NULL!	#NULL!	#NULL!	#NULL!	#NULL!	#NULL!	2	2	#NULL!	#NULL!	#NULL!	#NULL!	#NULL!	2	2	2	2	#NULL!	SAUTER	1
8	501128	501472	1994-11-28	2014-03-11		20	2	14	4	3	3	4	ETUDIANT	5	2	1	1	1	1	7	4		#NULL!	#NULL!	#NULL!	#NULL!	#NULL!	#NULL!	#NULL!	#NULL!	#NULL!	#NULL!	#NULL!	#NULL!	#NULL!	2	2	#NULL!	#NULL!	#NULL!	#NULL!	#NULL!	2	2	2	2	#NULL!		2
9	505585	501757	1987-02-28	2014-03-12	SAUTER	27	2	13	3	2	4	2	Footballeur	4	2	1	1	1	1	7	4	SAUTER	#NULL!	#NULL!	#NULL!	#NULL!	#NULL!	#NULL!	#NULL!	#NULL!	#NULL!	#NULL!	#NULL!	#NULL!	#NULL!	2	2	#NULL!	#NULL!	#NULL!	#NULL!	#NULL!	2	2	2	2	#NULL!	SAUTER	2
5	505055	501266	1989-02-02	2014-02-10		25	2	12	3	2	3	3	TECHNICI	4	8	2	2	1	1	7	4	SAUTER	#NULL!	#NULL!	#NULL!	#NULL!	#NULL!	#NULL!	#NULL!	#NULL!	#NULL!	#NULL!	#NULL!	#NULL!	#NULL!	2	2	#NULL!	2	#NULL!	#NULL!	#NULL!	2	2	2	2	#NULL!	SAUTER	2
7	501150	501423	1990-09-01	2014-03-01	SAUTER	24	1	17	4	3	4	4	INFIRMIER	3	8	2	2	2	2	7	4	SAUTER	#NULL!	#NULL!	#NULL!	#NULL!	#NULL!	#NULL!	#NULL!	#NULL!	#NULL!	#NULL!	#NULL!	#NULL!	#NULL!	2	2	#NULL!	#NULL!	#NULL!	#NULL!	#NULL!	2	2	2	2	#NULL!	SAUTER	2
7	501083	501377	1983-09-04	2014-03-03	SAUTER	30	2	13	3	2	5	3	INFOGRAPHISTE	3	2	1	1	1	1	7	4	SAUTER	#NULL!	#NULL!	#NULL!	#NULL!	#NULL!	#NULL!	#NULL!	#NULL!	#NULL!	#NULL!	#NULL!	#NULL!	#NULL!	2	2	#NULL!	#NULL!	#NULL!	#NULL!	#NULL!	2	2	2	2	#NULL!	SAUTER	2
5	501406	501176	1992-08-10	2014-02-10		22	2	10	3	2	3	3	FOOTBALL	4	2	1	1	2	2	7	4	SAUTER	#NULL!	#NULL!	#NULL!	#NULL!	#NULL!	#NULL!	#NULL!	#NULL!	#NULL!	#NULL!	#NULL!	#NULL!	#NULL!	2	2	#NULL!	2	#NULL!	#NULL!	#NULL!	2	2	2	2	#NULL!	SAUTER	2
9	501153	501737	1968-06-13	2014-03-12	SAUTER	45	1	8	3	2	1	1	Femme au foyer	7	2	1	1	1	1	7	4	SAUTER	#NULL!	#NULL!	#NULL!	#NULL!	#NULL!	#NULL!	#NULL!	#NULL!	#NULL!	#NULL!	#NULL!	#NULL!	#NULL!	2	2	#NULL!	#NULL!	#NULL!	#NULL!	#NULL!	2	2	2	2	#NULL!	SAUTER	2
7	501150	501422	1979-01-04	2014-03-01	SAUTER	35	1	16	4	3	4	3	ENSEIGNANTE	2	8	2	2	1	1	7	4	SAUTER	#NULL!	#NULL!	#NULL!	#NULL!	#NULL!	#NULL!	#NULL!	#NULL!	#NULL!	#NULL!	#NULL!	#NULL!	#NULL!	2	2	#NULL!	#NULL!	#NULL!	#NULL!	#NULL!	2	2	2	2	#NULL!	SAUTER	2
1	500066	500120	1978-03-28	2014-01-09	SAUTER	36	1	9	3	2	3	3	Menagère	4	2	1	1	2	2	7	4	SAUTER	#NULL!	#NULL!	#NULL!	#NULL!	#NULL!	#NULL!	#NULL!	#NULL!	#NULL!	#NULL!	#NULL!	#NULL!	#NULL!	2	2	#NULL!	#NULL!	#NULL!	#NULL!	#NULL!	2	2	2	2	#NULL!	SAUTER	2
10	503607	501921	1962-06-09	2014-03-20	SAUTER	52	1	10	3	2	3	5	Femme au foyer	7	8	2	2	1	1	7	4	SAUTER	#NULL!	#NULL!	#NULL!	#NULL!	#NULL!	#NULL!	#NULL!	#NULL!	#NULL!	#NULL!	#NULL!	#NULL!	#NULL!	2	2	#NULL!	#NULL!	#NULL!	#NULL!	#NULL!	2	2	2	2	#NULL!	SAUTER	2
12	504399	502115	1978-02-09	2014-04-02		36	1	8	3	2	3	2	MENAGERE	7	2	1	1	2	2	7	4		#NULL!	#NULL!	#NULL!	#NULL!	#NULL!	#NULL!	#NULL!	#NULL!	#NULL!	#NULL!	#NULL!	#NULL!	#NULL!	2	2	#NULL!	#NULL!	#NULL!	#NULL!	#NULL!	2	2	2	2	#NULL!		2
10	503610	501968	1960-10-30	2014-03-22	SAUTER	51	2	12	3	2	1	1	Chômage	7	8	2	2	2	2	7	4	SAUTER	#NULL!	#NULL!	#NULL!	#NULL!	#NULL!	#NULL!	#NULL!	#NULL!	#NULL!	#NULL!	#NULL!	#NULL!	#NULL!	2	2	#NULL!	#NULL!	#NULL!	#NULL!	#NULL!	2	2	2	2	#NULL!	SAUTER	2
3	500404	500400	1988-02-21	2014-01-22	SAUTER	25	2	13	3	2	3	2	Commerçant	4	2	1	1	1	1	7	4	SAUTER	#NULL!	#NULL!	#NULL!	#NULL!	#NULL!	#NULL!	#NULL!	#NULL!	#NULL!	#NULL!	#NULL!	#NULL!	#NULL!	2	2	#NULL!	#NULL!	#NULL!	#NULL!	#NULL!	2	2	2	2	#NULL!	SAUTER	2
4	500931	500748	1982-03-15	2014-02-04	SAUTER	31	1	10	3	2	3	2	Femme au foyer	7	8	2	2	1	1	7	4	SAUTER	#NULL!	#NULL!	#NULL!	#NULL!	#NULL!	#NULL!	#NULL!	#NULL!	#NULL!	#NULL!	#NULL!	#NULL!	#NULL!	2	2	#NULL!	#NULL!	#NULL!	#NULL!	#NULL!	2	2	2	2	#NULL!	SAUTER	2
10	503957	501946	1964-05-15	2014-03-22	SAUTER	50	1	11	2	1	1	1	ENSEIGNANTE	2	8	2	2	2	2	7	4	SAUTER	#NULL!	#NULL!	#NULL!	#NULL!	#NULL!	#NULL!	#NULL!	#NULL!	#NULL!	#NULL!	#NULL!	#NULL!	#NULL!	2	2	#NULL!	#NULL!	#NULL!	#NULL!	#NULL!	2	2	2	2	#NULL!	SAUTER	2
14	503168	502560	1972-10-07	2014-04-15		41	1	6	2	1	1	2	CULTIVATRICE	1	2	1	1	2	2	7	4		#NULL!	#NULL!	#NULL!	#NULL!	#NULL!	#NULL!	#NULL!	#NULL!	#NULL!	#NULL!	#NULL!	#NULL!	#NULL!	2	2	#NULL!	#NULL!	#NULL!	#NULL!	#NULL!	2	2	2	2	#NULL!		2
12	504401	502116	1988-02-14	2014-04-02		26	1	10	3	2	3	3	INFIRMIERE	3	2	1	1	1	1	9	5		#NULL!	#NULL!	#NULL!	#NULL!	#NULL!	#NULL!	#NULL!	#NULL!	#NULL!	#NULL!	#NULL!	#NULL!	#NULL!	2	2	#NULL!	#NULL!	#NULL!	#NULL!	#NULL!	1	2	1	2	20		2
7	501098	501153	1951-12-28	2014-03-03	SAUTER	63	2	6	2	1	1	1	RETRAITE	6	2	1	1	2	2	9	5	SAUTER	1	#NULL!	#NULL!	1	1	#NULL!	#NULL!	#NULL!	#NULL!	#NULL!	#NULL!	#NULL!	#NULL!	1	1	13	2	#NULL!	#NULL!	#NULL!	1	2	2	2	57	SAUTER	2
12	504561	502085	1978-10-01	2014-04-01		36	2	12	3	2	3	3	AGENT DES IMPOT	2	2	1	1	1	1	9	5		#NULL!	#NULL!	#NULL!	#NULL!	#NULL!	#NULL!	#NULL!	#NULL!	#NULL!	#NULL!	#NULL!	#NULL!	#NULL!	2	2	#NULL!	#NULL!	#NULL!	#NULL!	#NULL!	2	#NULL!	#NULL!	#NULL!	#NULL!		2
14	503182	502309	1992-05-05	2014-04-12		22	1	16	4	3	3	3	COMMERCIAL	4	5	1	1	1	1	9	5		#NULL!	#NULL!	#NULL!	#NULL!	#NULL!	#NULL!	#NULL!	#NULL!	#NULL!	#NULL!	#NULL!	#NULL!	#NULL!	2	2	#NULL!	#NULL!	#NULL!	#NULL!	#NULL!	1	2	2	2	17		2
7	503892	501595	1991-07-11	2014-03-01	SAUTER	23	1	12	3	2	3	3	SANS EMPLOI	7	8	2	2	1	1	9	5	SAUTER	2	#NULL!	#NULL!	#NULL!	#NULL!	#NULL!	#NULL!	#NULL!	#NULL!	#NULL!	#NULL!	#NULL!	#NULL!	1	2	3	2	#NULL!	#NULL!	#NULL!	2	2	2	2	#NULL!	SAUTER	2
12	504322	502080	1987-03-11	2014-04-01		27	1	10	3	2	3	3	COIFFEUSE	4	2	1	1	1	1	9	5		#NULL!	#NULL!	#NULL!	#NULL!	#NULL!	#NULL!	#NULL!	#NULL!	#NULL!	#NULL!	#NULL!	#NULL!	#NULL!	2	2	#NULL!	#NULL!	#NULL!	#NULL!	#NULL!	1	1	1	1	25		2
5	500713	501208	1977-02-17	2014-02-17		35	2	12	3	2	3	3	MACON	4	8	2	2	2	2	9	5	SAUTER	#NULL!	#NULL!	#NULL!	#NULL!	#NULL!	#NULL!	#NULL!	#NULL!	#NULL!	#NULL!	#NULL!	#NULL!	#NULL!	2	2	#NULL!	2	#NULL!	#NULL!	#NULL!	2	2	2	2	#NULL!	SAUTER	2
13	503584	502303	1960-11-13	2014-04-09	SAUTER	54	1	9	3	2	2	1	Commerçante	4	2	1	1	2	2	9	5	SAUTER	#NULL!	#NULL!	#NULL!	#NULL!	#NULL!	#NULL!	#NULL!	#NULL!	#NULL!	#NULL!	#NULL!	#NULL!	#NULL!	2	2	#NULL!	#NULL!	#NULL!	#NULL!	#NULL!	2	2	2	2	#NULL!	SAUTER	2
2	500131	500347	1964-01-23	2014-01-14	SAUTER	50	2	12	3	2	3	2	Enseignant EPS	3	2	1	1	2	2	9	5	SAUTER	#NULL!	#NULL!	#NULL!	#NULL!	#NULL!	#NULL!	#NULL!	#NULL!	#NULL!	#NULL!	#NULL!	#NULL!	#NULL!	2	2	#NULL!	#NULL!	#NULL!	#NULL!	#NULL!	2	2	2	2	#NULL!	SAUTER	2
7	501033	501448	1990-03-05	2014-03-01	SAUTER	24	1	10	3	2	5	5	SANS EMPLOI	7	2	1	1	1	1	11	6	SAUTER	1	#NULL!	#NULL!	#NULL!	#NULL!	#NULL!	#NULL!	#NULL!	#NULL!	1	1	1	#NULL!	1	1	0	2	#NULL!	#NULL!	#NULL!	2	2	2	2	#NULL!	SAUTER	2
7	501033	501435	1992-07-28	2014-03-01	SAUTER	22	1	13	3	2	2	2	SANS EMPLOI	7	2	1	1	1	1	11	6	SAUTER	#NULL!	#NULL!	#NULL!	#NULL!	#NULL!	#NULL!	#NULL!	#NULL!	#NULL!	#NULL!	#NULL!	#NULL!	#NULL!	2	2	#NULL!	#NULL!	#NULL!	#NULL!	#NULL!	2	2	2	2	#NULL!	SAUTER	2
7	501033	501447	1975-02-12	2014-03-01	SAUTER	38	1	10	3	2	5	2	SANS EMPLOI	7	2	1	1	1	1	11	6	SAUTER	#NULL!	#NULL!	#NULL!	#NULL!	#NULL!	#NULL!	#NULL!	#NULL!	#NULL!	#NULL!	#NULL!	#NULL!	#NULL!	2	2	#NULL!	#NULL!	#NULL!	#NULL!	#NULL!	2	2	2	2	#NULL!	SAUTER	2
10	503600	501936	1944-01-01	2014-03-25	SAUTER	70	2	7	3	2	2	1	Gendarme retrai	6	8	2	2	2	2	11	6	SAUTER	#NULL!	#NULL!	#NULL!	#NULL!	#NULL!	#NULL!	#NULL!	#NULL!	#NULL!	#NULL!	#NULL!	#NULL!	#NULL!	2	2	#NULL!	#NULL!	#NULL!	#NULL!	#NULL!	2	2	2	2	#NULL!	SAUTER	2
10	503600	501955	1952-01-01	2014-03-25	SAUTER	62	1	0	1	1	1	1	Femme au foyer	7	8	2	2	2	2	11	6	SAUTER	#NULL!	#NULL!	#NULL!	#NULL!	#NULL!	#NULL!	#NULL!	#NULL!	#NULL!	#NULL!	#NULL!	#NULL!	#NULL!	2	2	#NULL!	#NULL!	#NULL!	#NULL!	#NULL!	2	2	2	2	#NULL!	SAUTER	2
12	504545	502097	1946-01-01	2014-04-02		68	1	0	1	1	1	1	CULTIVATRICE	1	2	1	1	2	2	15	8		#NULL!	#NULL!	#NULL!	#NULL!	#NULL!	#NULL!	#NULL!	#NULL!	#NULL!	#NULL!	#NULL!	#NULL!	#NULL!	2	2	#NULL!	#NULL!	#NULL!	#NULL!	#NULL!	1	2	2	2	#NULL!		2
12	504568	502092	1994-09-23	2014-04-03		20	1	8	3	2	1	1	MENAGERE	7	2	1	1	1	1	15	8		#NULL!	#NULL!	#NULL!	#NULL!	#NULL!	#NULL!	#NULL!	#NULL!	#NULL!	#NULL!	#NULL!	#NULL!	#NULL!	2	2	#NULL!	#NULL!	#NULL!	#NULL!	#NULL!	1	2	2	2	17		2
12	504569	502093	1987-03-19	2014-04-03		27	2	3	2	1	2	3	MACON	4	3	1	1	1	1	15	8		#NULL!	#NULL!	#NULL!	#NULL!	#NULL!	#NULL!	#NULL!	#NULL!	#NULL!	#NULL!	#NULL!	#NULL!	#NULL!	2	2	#NULL!	#NULL!	#NULL!	#NULL!	#NULL!	2	#NULL!	#NULL!	#NULL!	#NULL!		2
12	504543	502098	1954-07-17	2014-04-02		60	1	0	1	1	1	1	MENAGERE	7	3	1	1	1	1	15	8		#NULL!	#NULL!	#NULL!	#NULL!	#NULL!	#NULL!	#NULL!	#NULL!	#NULL!	#NULL!	#NULL!	#NULL!	#NULL!	2	2	#NULL!	#NULL!	#NULL!	#NULL!	#NULL!	1	2	2	1	#NULL!		2
7	503871	501433	1986-06-19	2014-03-03	SAUTER	24	1	16	4	3	4	3	ETUDIANTE	5	2	1	1	1	1	6	3	SAUTER	#NULL!	#NULL!	#NULL!	#NULL!	#NULL!	#NULL!	#NULL!	#NULL!	#NULL!	#NULL!	#NULL!	#NULL!	#NULL!	2	2	#NULL!	#NULL!	#NULL!	#NULL!	#NULL!	2	2	2	2	#NULL!	SAUTER	2
1	500035	500092	1972-02-09	2014-01-06	SAUTER	39	2	17	4	3	2	2	Fonctionnaire	2	2	1	1	1	1	4	2	SAUTER	#NULL!	#NULL!	#NULL!	#NULL!	#NULL!	#NULL!	#NULL!	#NULL!	#NULL!	#NULL!	#NULL!	#NULL!	#NULL!	2	2	#NULL!	#NULL!	#NULL!	#NULL!	#NULL!	1	1	1	1	37	SAUTER	2
13	503576	502235	1990-10-10	2014-04-07	SAUTER	24	1	16	4	3	4	3	Etudiante	5	2	1	1	1	1	6	3	SAUTER	#NULL!	#NULL!	#NULL!	#NULL!	#NULL!	#NULL!	#NULL!	#NULL!	#NULL!	#NULL!	#NULL!	#NULL!	#NULL!	2	2	#NULL!	#NULL!	#NULL!	#NULL!	#NULL!	2	2	2	2	#NULL!	SAUTER	2
5	501306	501168	1991-06-23	2014-02-10		23	1	18	4	3	3	2	ETUDIANT	5	8	2	2	1	1	2	1	SAUTER	#NULL!	#NULL!	#NULL!	#NULL!	#NULL!	#NULL!	#NULL!	#NULL!	#NULL!	#NULL!	#NULL!	#NULL!	#NULL!	2	2	#NULL!	2	#NULL!	#NULL!	#NULL!	2	2	2	2	#NULL!	SAUTER	2
12	504139	502155	1992-11-30	2014-04-03		22	1	16	4	3	4	3	ETUDIANTE	5	9	1	1	1	1	2	1		#NULL!	#NULL!	#NULL!	#NULL!	#NULL!	#NULL!	#NULL!	#NULL!	#NULL!	#NULL!	#NULL!	#NULL!	#NULL!	2	2	#NULL!	#NULL!	#NULL!	#NULL!	#NULL!	2	2	2	2	#NULL!		2
5	501321	501262	1988-11-19	2014-02-14		26	2	17	4	3	3	3	ETUDIANT	5	2	1	1	1	1	6	3	SAUTER	1	1	1	2	2	2	2	2	2	2	2	2	2	1	2	2	2	2	#NULL!	#NULL!	2	2	2	2	#NULL!	SAUTER	2
5	501546	501157	1959-10-06	2014-02-10		55	1	6	2	1	1	1	COMMERCA	5	8	2	2	2	2	8	4	SAUTER	#NULL!	#NULL!	#NULL!	#NULL!	#NULL!	#NULL!	#NULL!	#NULL!	#NULL!	#NULL!	#NULL!	#NULL!	#NULL!	2	2	#NULL!	2	#NULL!	#NULL!	#NULL!	2	2	2	2	#NULL!	SAUTER	2
3	500335	500553	1994-03-22	2014-01-24	SAUTER	19	2	6	2	1	5	5	Conducteur d'en	4	2	1	1	1	1	10	5	SAUTER	#NULL!	#NULL!	#NULL!	#NULL!	#NULL!	#NULL!	#NULL!	#NULL!	#NULL!	#NULL!	#NULL!	#NULL!	#NULL!	2	2	#NULL!	#NULL!	#NULL!	#NULL!	#NULL!	2	2	2	2	#NULL!	SAUTER	2
6	501050	501561	1990-01-02	2014-02-24	SAUTER	24	2	16	4	3	3	3	ETUDIANT	5	8	2	2	1	1	2	1	SAUTER	#NULL!	#NULL!	#NULL!	#NULL!	#NULL!	#NULL!	#NULL!	#NULL!	#NULL!	#NULL!	#NULL!	#NULL!	#NULL!	2	2	#NULL!	#NULL!	#NULL!	#NULL!	#NULL!	2	2	2	2	#NULL!	SAUTER	2
7	503875	501531	1984-10-23	2014-02-26	SAUTER	29	1	13	3	2	3	3	ENSEIGNATE PRIV	3	2	1	1	1	1	2	1	SAUTER	#NULL!	#NULL!	#NULL!	#NULL!	#NULL!	#NULL!	#NULL!	#NULL!	#NULL!	#NULL!	#NULL!	#NULL!	#NULL!	2	2	#NULL!	#NULL!	#NULL!	#NULL!	#NULL!	2	2	2	2	#NULL!	SAUTER	2
13	503573	502234	1984-01-23	2014-04-07	SAUTER	30	2	10	3	2	2	2	Commerçante	4	8	2	2	2	2	2	1	SAUTER	#NULL!	#NULL!	#NULL!	#NULL!	#NULL!	#NULL!	#NULL!	#NULL!	#NULL!	#NULL!	#NULL!	#NULL!	#NULL!	2	2	#NULL!	#NULL!	#NULL!	#NULL!	#NULL!	1	2	2	2	#NULL!	SAUTER	2
12	504419	501954	1982-10-10	2014-03-31		32	2	13	3	2	3	1	PRESTATAIRE SCE	3	9	1	1	1	1	4	2		#NULL!	#NULL!	#NULL!	#NULL!	#NULL!	#NULL!	#NULL!	#NULL!	#NULL!	#NULL!	#NULL!	#NULL!	#NULL!	2	2	#NULL!	#NULL!	#NULL!	#NULL!	#NULL!	2	2	2	2	#NULL!		2
5	500815	500957	1971-01-02	2014-02-10		43	2	16	4	3	1	1	VETERINA	2	7	2	2	1	1	6	3	SAUTER	1	1	2	2	2	2	2	2	2	2	2	2	2	1	2	2	2	#NULL!	#NULL!	#NULL!	1	1	1	2	38	SAUTER	2
12	504423	502067	1969-01-07	2014-03-31		45	2	11	3	2	3	3	COUTURIER	4	2	1	1	1	1	2	1		#NULL!	#NULL!	#NULL!	#NULL!	#NULL!	#NULL!	#NULL!	#NULL!	#NULL!	#NULL!	#NULL!	#NULL!	#NULL!	2	2	#NULL!	#NULL!	#NULL!	#NULL!	#NULL!	2	2	2	2	#NULL!		2
11	503123	501964	1960-06-15	2014-03-27		54	1	10	3	2	1	1	ESTHECIE	4	5	1	1	1	1	2	1		#NULL!	#NULL!	#NULL!	#NULL!	#NULL!	#NULL!	#NULL!	#NULL!	#NULL!	#NULL!	#NULL!	#NULL!	#NULL!	2	2	#NULL!	#NULL!	#NULL!	#NULL!	#NULL!	2	2	2	2	#NULL!		2
2	500231	500349	1956-04-06	2014-01-15	SAUTER	58	1	12	3	2	2	1	Institutrice	3	2	1	1	1	1	4	2	SAUTER	2	#NULL!	#NULL!	#NULL!	#NULL!	#NULL!	#NULL!	#NULL!	#NULL!	#NULL!	#NULL!	#NULL!	#NULL!	1	2	#NULL!	2	#NULL!	#NULL!	#NULL!	1	2	2	2	50	SAUTER	2
2	500293	500400	1977-10-05	2014-01-15	SAUTER	37	2	#NULL!	3	2	3	3	Encadreur sport	3	2	1	1	1	1	10	5	SAUTER	#NULL!	#NULL!	#NULL!	#NULL!	#NULL!	#NULL!	#NULL!	#NULL!	#NULL!	#NULL!	#NULL!	#NULL!	#NULL!	2	2	#NULL!	#NULL!	#NULL!	#NULL!	#NULL!	2	2	2	2	#NULL!	SAUTER	2
5	500713	501207	1992-01-01	2014-02-07		22	1	0	1	1	1	1	MENAGERE	1	4	3	3	2	2	2	1	SAUTER	#NULL!	#NULL!	#NULL!	#NULL!	#NULL!	#NULL!	#NULL!	#NULL!	#NULL!	#NULL!	#NULL!	#NULL!	#NULL!	2	2	#NULL!	2	#NULL!	#NULL!	#NULL!	2	2	2	2	#NULL!	SAUTER	2
9	505615	501814	1996-08-10	2014-03-15	SAUTER	20	2	14	4	3	4	3	Etudiant	5	2	1	1	1	1	8	4	SAUTER	#NULL!	#NULL!	#NULL!	#NULL!	#NULL!	#NULL!	#NULL!	#NULL!	#NULL!	#NULL!	#NULL!	#NULL!	#NULL!	2	2	#NULL!	#NULL!	#NULL!	#NULL!	#NULL!	2	2	2	2	#NULL!	SAUTER	2
5	500618	500993	1992-04-02	2014-02-07		22	2	15	4	3	4	2	ETUDIANT	5	8	2	2	1	1	2	1	SAUTER	#NULL!	#NULL!	#NULL!	#NULL!	#NULL!	#NULL!	#NULL!	#NULL!	#NULL!	#NULL!	#NULL!	#NULL!	#NULL!	2	2	#NULL!	2	#NULL!	#NULL!	#NULL!	2	2	2	2	#NULL!	SAUTER	2
2	500198	505007	1988-07-16	2014-01-13	SAUTER	26	2	#NULL!	3	2	3	3	Gardinage	4	3	1	1	1	1	4	2	SAUTER	#NULL!	#NULL!	#NULL!	#NULL!	#NULL!	#NULL!	#NULL!	#NULL!	#NULL!	#NULL!	#NULL!	#NULL!	#NULL!	2	2	#NULL!	#NULL!	#NULL!	#NULL!	#NULL!	2	2	2	2	#NULL!	SAUTER	2
3	500419	500426	1964-02-01	2014-01-22	SAUTER	50	2	#NULL!	3	2	1	1	Vitrier	4	8	2	2	2	2	4	2	SAUTER	1	#NULL!	#NULL!	#NULL!	#NULL!	#NULL!	#NULL!	#NULL!	#NULL!	#NULL!	#NULL!	#NULL!	#NULL!	1	2	#NULL!	2	#NULL!	#NULL!	#NULL!	2	2	2	2	#NULL!	SAUTER	1
2	500223	505010	1990-12-22	2014-01-18	SAUTER	24	1	12	3	2	5	5	Secrétaire	4	2	1	1	2	2	2	1	SAUTER	#NULL!	#NULL!	#NULL!	#NULL!	#NULL!	#NULL!	#NULL!	#NULL!	#NULL!	#NULL!	#NULL!	#NULL!	#NULL!	2	2	#NULL!	#NULL!	#NULL!	#NULL!	#NULL!	2	2	2	2	#NULL!	SAUTER	2
5	504553	501268	1981-05-11	2014-02-17		33	2	12	3	2	3	3	MACON	4	2	1	1	1	1	4	2	SAUTER	#NULL!	#NULL!	#NULL!	#NULL!	#NULL!	#NULL!	#NULL!	#NULL!	#NULL!	#NULL!	#NULL!	#NULL!	#NULL!	2	2	#NULL!	2	#NULL!	#NULL!	#NULL!	2	2	2	2	#NULL!	SAUTER	1
8	504552	501876	1990-04-01	2014-03-10		24	2	16	4	3	4	2	ETUDIANT	5	8	2	2	1	1	6	3		#NULL!	#NULL!	#NULL!	#NULL!	#NULL!	#NULL!	#NULL!	#NULL!	#NULL!	#NULL!	#NULL!	#NULL!	#NULL!	2	2	#NULL!	#NULL!	#NULL!	#NULL!	#NULL!	2	2	2	2	#NULL!		2
5	500926	500868	1994-03-31	2014-02-04		20	2	14	4	3	5	5	ETUDIANT	5	2	1	1	1	1	2	1		#NULL!	#NULL!	#NULL!	#NULL!	#NULL!	#NULL!	#NULL!	#NULL!	#NULL!	#NULL!	#NULL!	#NULL!	#NULL!	2	2	#NULL!	#NULL!	#NULL!	#NULL!	#NULL!	2	2	2	2	#NULL!		2
1	500100	500110	1988-10-05	2014-01-08	SAUTER	25	2	11	3	2	2	2	Menuisier	4	8	2	2	2	2	2	1	SAUTER	#NULL!	#NULL!	#NULL!	#NULL!	#NULL!	#NULL!	#NULL!	#NULL!	#NULL!	#NULL!	#NULL!	#NULL!	#NULL!	2	2	#NULL!	#NULL!	#NULL!	#NULL!	#NULL!	1	2	2	2	#NULL!	SAUTER	2
4	500383	500606	1959-06-16	2014-01-27	SAUTER	54	2	10	3	2	2	1	Instituteur	2	3	1	1	2	2	12	6	SAUTER	2	#NULL!	#NULL!	#NULL!	#NULL!	#NULL!	#NULL!	#NULL!	#NULL!	#NULL!	#NULL!	#NULL!	#NULL!	1	2	10	1	2	2	3	2	2	2	2	#NULL!	SAUTER	2
5	500628	500990	1991-03-02	2014-02-07		22	2	12	3	2	3	2	SANS EMP	1	4	4	3	1	1	2	1	SAUTER	1	2	2	1	1	2	2	2	2	2	2	2	2	1	2	4	1	1	2	4	2	2	2	2	#NULL!	SAUTER	2
4	500543	500934	1946-12-01	2014-02-05	SAUTER	67	2	4	2	1	5	5	Sans emploi	7	2	1	1	2	2	10	5	SAUTER	#NULL!	#NULL!	#NULL!	#NULL!	#NULL!	#NULL!	#NULL!	#NULL!	#NULL!	#NULL!	#NULL!	#NULL!	#NULL!	2	2	#NULL!	#NULL!	#NULL!	#NULL!	#NULL!	2	2	2	2	#NULL!	SAUTER	2
4	500715	500703	1990-07-27	2014-02-04	SAUTER	23	1	14	4	3	3	2	Institutrice	5	8	2	2	1	1	6	3	SAUTER	#NULL!	#NULL!	#NULL!	#NULL!	#NULL!	#NULL!	#NULL!	#NULL!	#NULL!	#NULL!	#NULL!	#NULL!	#NULL!	2	2	#NULL!	#NULL!	#NULL!	#NULL!	#NULL!	2	2	2	2	#NULL!	SAUTER	2
1	500075	500132	1988-08-07	2014-01-07	SAUTER	25	1	13	3	2	4	4	Enseignant	3	7	2	2	2	2	4	2	SAUTER	#NULL!	#NULL!	#NULL!	#NULL!	#NULL!	#NULL!	#NULL!	#NULL!	#NULL!	#NULL!	#NULL!	#NULL!	#NULL!	2	2	#NULL!	#NULL!	#NULL!	#NULL!	#NULL!	2	2	2	2	#NULL!	SAUTER	2
2	500293	500401	1972-06-01	2014-01-15	SAUTER	41	2	#NULL!	4	3	5	5	Fonctionnaire	2	2	1	1	1	1	10	5	SAUTER	#NULL!	#NULL!	#NULL!	#NULL!	#NULL!	#NULL!	#NULL!	#NULL!	#NULL!	#NULL!	#NULL!	#NULL!	#NULL!	2	2	#NULL!	#NULL!	#NULL!	#NULL!	#NULL!	2	2	2	2	#NULL!	SAUTER	2
4	500403	500604	1964-08-26	2014-02-07	SAUTER	50	1	0	1	1	1	1	Commerçante	4	2	1	1	2	2	8	4	SAUTER	#NULL!	#NULL!	#NULL!	#NULL!	#NULL!	#NULL!	#NULL!	#NULL!	#NULL!	#NULL!	#NULL!	#NULL!	#NULL!	2	2	#NULL!	#NULL!	#NULL!	#NULL!	#NULL!	1	2	2	2	#NULL!	SAUTER	2
12	504426	502178	1962-06-20	2014-04-04		48	1	6	2	1	2	2	MENAGERE	7	9	1	1	1	1	2	1		#NULL!	#NULL!	#NULL!	#NULL!	#NULL!	#NULL!	#NULL!	#NULL!	#NULL!	#NULL!	#NULL!	#NULL!	#NULL!	2	2	#NULL!	#NULL!	#NULL!	#NULL!	#NULL!	2	#NULL!	#NULL!	#NULL!	#NULL!		2
12	504462	502041	1979-09-21	2014-04-02		35	2	16	4	3	3	3	ENSEIGNA	2	9	1	1	1	1	6	3		2	#NULL!	#NULL!	#NULL!	#NULL!	#NULL!	#NULL!	#NULL!	#NULL!	#NULL!	#NULL!	#NULL!	#NULL!	1	2	10	2	2	2	#NULL!	1	2	2	2	15		2
12	504470	500970	1987-01-11	2014-04-02		27	2	16	4	3	3	3	ETUDIANT	5	2	1	1	1	1	6	3		#NULL!	#NULL!	#NULL!	#NULL!	#NULL!	#NULL!	#NULL!	#NULL!	#NULL!	#NULL!	#NULL!	#NULL!	#NULL!	2	2	#NULL!	#NULL!	#NULL!	#NULL!	#NULL!	2	#NULL!	#NULL!	#NULL!	#NULL!		2
12	504429	502131	1983-09-10	2014-04-02		29	1	13	3	2	4	3	ENSEIGNANTE	2	2	1	1	1	1	8	4		#NULL!	#NULL!	#NULL!	#NULL!	#NULL!	#NULL!	#NULL!	#NULL!	#NULL!	#NULL!	#NULL!	#NULL!	#NULL!	2	2	#NULL!	#NULL!	#NULL!	#NULL!	#NULL!	2	#NULL!	#NULL!	#NULL!	#NULL!		2
12	504460	502123	1977-03-21	2014-04-02		37	1	10	3	2	3	3	SANS_EMP	7	9	1	1	2	2	6	3		#NULL!	#NULL!	#NULL!	#NULL!	#NULL!	#NULL!	#NULL!	#NULL!	#NULL!	#NULL!	#NULL!	#NULL!	#NULL!	2	2	#NULL!	#NULL!	#NULL!	#NULL!	#NULL!	2	#NULL!	#NULL!	#NULL!	#NULL!		2
12	504549	502084	1979-02-23	2014-04-01		35	2	18	4	3	3	2	CADRE DE SOCIET	2	9	1	1	2	2	4	2		#NULL!	#NULL!	#NULL!	#NULL!	#NULL!	#NULL!	#NULL!	#NULL!	#NULL!	#NULL!	#NULL!	#NULL!	#NULL!	2	2	#NULL!	#NULL!	#NULL!	#NULL!	#NULL!	2	#NULL!	#NULL!	#NULL!	#NULL!		2
12	504465	502107	1978-09-16	2014-04-02		36	2	15	4	3	3	3	CONTRACT	2	9	1	1	1	1	2	1		#NULL!	#NULL!	#NULL!	#NULL!	#NULL!	#NULL!	#NULL!	#NULL!	#NULL!	#NULL!	#NULL!	#NULL!	#NULL!	2	2	#NULL!	#NULL!	#NULL!	#NULL!	#NULL!	2	#NULL!	#NULL!	#NULL!	#NULL!		2
12	504455	502055	1980-10-06	2014-04-01		34	1	15	4	3	4	3	STYLISTE	4	5	1	1	2	2	6	3		#NULL!	#NULL!	#NULL!	#NULL!	#NULL!	#NULL!	#NULL!	#NULL!	#NULL!	#NULL!	#NULL!	#NULL!	#NULL!	2	2	#NULL!	#NULL!	#NULL!	#NULL!	#NULL!	2	#NULL!	#NULL!	#NULL!	#NULL!		2
12	504461	502106	1965-08-17	2014-04-02		49	2	14	4	3	4	2	FORESTIE	4	9	1	1	1	1	6	3		#NULL!	#NULL!	#NULL!	#NULL!	#NULL!	#NULL!	#NULL!	#NULL!	#NULL!	#NULL!	#NULL!	#NULL!	#NULL!	2	2	#NULL!	#NULL!	#NULL!	#NULL!	#NULL!	2	#NULL!	#NULL!	#NULL!	#NULL!		2
1	500013	500056	1986-08-13	2014-01-04	SAUTER	24	2	#NULL!	3	2	3	2	Artiste	4	2	1	1	1	1	8	4	SAUTER	#NULL!	#NULL!	#NULL!	#NULL!	#NULL!	#NULL!	#NULL!	#NULL!	#NULL!	#NULL!	#NULL!	#NULL!	#NULL!	2	2	#NULL!	#NULL!	#NULL!	#NULL!	#NULL!	2	2	2	2	#NULL!	SAUTER	2
1	500250	500037	1989-07-14	2014-01-06	SAUTER	24	1	12	3	2	2	2	Sans emploi	4	2	1	1	1	1	4	2	SAUTER	#NULL!	#NULL!	#NULL!	#NULL!	#NULL!	#NULL!	#NULL!	#NULL!	#NULL!	#NULL!	#NULL!	#NULL!	#NULL!	2	2	#NULL!	#NULL!	#NULL!	#NULL!	#NULL!	2	2	2	2	#NULL!	SAUTER	2
4	500550	500639	1941-01-01	2014-01-27	SAUTER	73	1	4	2	1	1	1	Commerçante	4	8	2	2	2	2	8	4	SAUTER	#NULL!	#NULL!	#NULL!	#NULL!	#NULL!	#NULL!	#NULL!	#NULL!	#NULL!	#NULL!	#NULL!	#NULL!	#NULL!	2	2	#NULL!	#NULL!	#NULL!	#NULL!	#NULL!	1	1	2	2	#NULL!	SAUTER	2
13	503487	502296	1991-09-05	2014-04-08	SAUTER	23	1	14	4	3	3	3	Etudiante	5	2	1	1	1	1	2	1	SAUTER	#NULL!	#NULL!	#NULL!	#NULL!	#NULL!	#NULL!	#NULL!	#NULL!	#NULL!	#NULL!	#NULL!	#NULL!	#NULL!	2	2	#NULL!	#NULL!	#NULL!	#NULL!	#NULL!	2	2	2	2	#NULL!	SAUTER	2
7	501003	501410	1982-08-12	2014-02-27	SAUTER	32	1	7	3	2	1	1	COMMERCANTE	4	8	2	2	2	2	4	2	SAUTER	#NULL!	#NULL!	#NULL!	#NULL!	#NULL!	#NULL!	#NULL!	#NULL!	#NULL!	#NULL!	#NULL!	#NULL!	#NULL!	2	2	#NULL!	#NULL!	#NULL!	#NULL!	#NULL!	2	2	2	2	#NULL!	SAUTER	2
4	500750	500564	1993-06-10	2014-02-04	SAUTER	20	2	15	4	3	3	2	Etudiant	5	2	1	1	1	1	2	1	SAUTER	#NULL!	#NULL!	#NULL!	#NULL!	#NULL!	#NULL!	#NULL!	#NULL!	#NULL!	#NULL!	#NULL!	#NULL!	#NULL!	2	2	#NULL!	#NULL!	#NULL!	#NULL!	#NULL!	2	2	2	2	#NULL!	SAUTER	2
2	500244	500388	1990-01-06	2014-01-14	SAUTER	23	1	12	3	2	3	3	Ménagère	4	2	1	1	1	1	4	2	SAUTER	#NULL!	#NULL!	#NULL!	#NULL!	#NULL!	#NULL!	#NULL!	#NULL!	#NULL!	#NULL!	#NULL!	#NULL!	#NULL!	2	2	#NULL!	#NULL!	#NULL!	#NULL!	#NULL!	1	2	2	2	#NULL!	SAUTER	2
6	500958	501541	1984-12-29	2014-02-25	SAUTER	30	2	10	3	2	2	2	COMMERCANT	4	8	2	2	1	1	2	1	SAUTER	#NULL!	#NULL!	#NULL!	#NULL!	#NULL!	#NULL!	#NULL!	#NULL!	#NULL!	#NULL!	#NULL!	#NULL!	#NULL!	2	2	#NULL!	#NULL!	#NULL!	#NULL!	#NULL!	2	2	2	2	#NULL!	SAUTER	2
9	504743	501836	1961-01-16	2014-03-15	SAUTER	53	1	6	2	1	1	1	Femme au foyer	7	2	1	1	1	1	4	2	SAUTER	#NULL!	#NULL!	#NULL!	#NULL!	#NULL!	#NULL!	#NULL!	#NULL!	#NULL!	#NULL!	#NULL!	#NULL!	#NULL!	2	2	#NULL!	#NULL!	#NULL!	#NULL!	#NULL!	2	2	2	2	#NULL!	SAUTER	2
2	500175	500234	1990-01-01	2014-01-11	SAUTER	24	1	17	4	3	3	3	Etudiante	5	2	1	1	1	1	6	3	SAUTER	#NULL!	#NULL!	#NULL!	#NULL!	#NULL!	#NULL!	#NULL!	#NULL!	#NULL!	#NULL!	#NULL!	#NULL!	#NULL!	2	2	#NULL!	#NULL!	#NULL!	#NULL!	#NULL!	2	2	2	2	#NULL!	SAUTER	2
13	503484	502387	1984-12-13	2014-04-09	SAUTER	30	1	10	3	2	2	2	Sécrétaire	4	2	1	1	1	1	2	1	SAUTER	#NULL!	#NULL!	#NULL!	#NULL!	#NULL!	#NULL!	#NULL!	#NULL!	#NULL!	#NULL!	#NULL!	#NULL!	#NULL!	2	2	#NULL!	#NULL!	#NULL!	#NULL!	#NULL!	2	2	2	2	#NULL!	SAUTER	2
12	504313	502075	1942-12-08	2014-04-01		72	2	18	4	3	5	5	TECHNICIEN SUP	2	3	1	1	2	2	4	2		#NULL!	#NULL!	#NULL!	#NULL!	#NULL!	#NULL!	#NULL!	#NULL!	#NULL!	#NULL!	#NULL!	#NULL!	#NULL!	2	2	#NULL!	#NULL!	#NULL!	#NULL!	#NULL!	2	2	2	2	#NULL!		2
3	500551	500573	1986-11-11	2014-01-24	SAUTER	28	2	16	4	3	2	2	Informaticien	4	9	1	1	1	1	2	1	SAUTER	#NULL!	#NULL!	#NULL!	#NULL!	#NULL!	#NULL!	#NULL!	#NULL!	#NULL!	#NULL!	#NULL!	#NULL!	#NULL!	2	2	#NULL!	#NULL!	#NULL!	#NULL!	#NULL!	1	2	2	2	17	SAUTER	2
2	500341	500213	1993-08-14	2014-01-18	SAUTER	21	2	9	3	2	3	3	Maçon	4	2	1	1	1	1	2	1	SAUTER	#NULL!	#NULL!	#NULL!	#NULL!	#NULL!	#NULL!	#NULL!	#NULL!	#NULL!	#NULL!	#NULL!	#NULL!	#NULL!	2	2	#NULL!	#NULL!	#NULL!	#NULL!	#NULL!	2	2	2	2	#NULL!	SAUTER	2
14	503052	502525	1982-01-01	2014-04-15	SAUTER	32	2	10	3	2	2	2	VIGYL	4	6	4	3	2	2	4	2	SAUTER	#NULL!	#NULL!	#NULL!	#NULL!	#NULL!	#NULL!	#NULL!	#NULL!	#NULL!	#NULL!	#NULL!	#NULL!	#NULL!	2	2	#NULL!	#NULL!	#NULL!	#NULL!	#NULL!	1	2	2	2	28	SAUTER	2
5	501151	501000	1991-01-01	2014-02-08		23	1	5	2	1	1	1	MENAGERE	1	4	3	3	1	1	4	2	SAUTER	#NULL!	#NULL!	#NULL!	#NULL!	#NULL!	#NULL!	#NULL!	#NULL!	#NULL!	#NULL!	#NULL!	#NULL!	#NULL!	2	2	#NULL!	2	#NULL!	#NULL!	#NULL!	1	2	2	2	20	SAUTER	2
5	500603	500991	1990-10-06	2014-02-17		24	1	10	3	2	3	4	COUTURIE	4	8	2	2	1	1	4	2	SAUTER	#NULL!	#NULL!	#NULL!	#NULL!	#NULL!	#NULL!	#NULL!	#NULL!	#NULL!	#NULL!	#NULL!	#NULL!	#NULL!	2	2	#NULL!	2	#NULL!	#NULL!	#NULL!	2	2	2	2	#NULL!	SAUTER	2
14	503192	502504	1986-01-23	2014-04-14		28	2	17	4	3	2	2	ETUDIANT	5	8	2	2	1	1	2	1		#NULL!	#NULL!	#NULL!	#NULL!	#NULL!	#NULL!	#NULL!	#NULL!	#NULL!	#NULL!	#NULL!	#NULL!	#NULL!	2	2	#NULL!	#NULL!	#NULL!	#NULL!	#NULL!	2	2	2	2	#NULL!		2
12	504324	502393	1986-08-23	2014-04-03		28	1	16	4	3	3	3	SECRETAIRE	4	5	1	1	1	1	8	4		#NULL!	#NULL!	#NULL!	#NULL!	#NULL!	#NULL!	#NULL!	#NULL!	#NULL!	#NULL!	#NULL!	#NULL!	#NULL!	2	2	#NULL!	#NULL!	#NULL!	#NULL!	#NULL!	1	2	2	2	22		2
1	500013	500055	1970-05-30	2014-01-04	SAUTER	35	2	#NULL!	3	2	4	3	Footballeur	4	2	1	1	1	1	8	4	SAUTER	#NULL!	#NULL!	#NULL!	#NULL!	#NULL!	#NULL!	#NULL!	#NULL!	#NULL!	#NULL!	#NULL!	#NULL!	#NULL!	2	2	#NULL!	#NULL!	#NULL!	#NULL!	#NULL!	2	2	2	2	#NULL!	SAUTER	2
6	501010	501389	1982-06-30	2014-02-21	SAUTER	32	2	10	3	2	1	5	COMMERCANT	4	8	2	2	2	2	8	4	SAUTER	#NULL!	#NULL!	#NULL!	#NULL!	#NULL!	#NULL!	#NULL!	#NULL!	#NULL!	#NULL!	#NULL!	#NULL!	#NULL!	2	2	#NULL!	#NULL!	#NULL!	#NULL!	#NULL!	2	2	2	2	#NULL!	SAUTER	2
6	501020	501398	1989-11-11	2014-02-22	SAUTER	25	1	11	3	2	4	4	SANS EMPLOI	7	8	2	2	1	1	4	2	SAUTER	2	#NULL!	#NULL!	#NULL!	#NULL!	#NULL!	#NULL!	#NULL!	#NULL!	#NULL!	#NULL!	#NULL!	#NULL!	1	2	#NULL!	2	#NULL!	#NULL!	#NULL!	2	2	2	2	#NULL!	SAUTER	2
7	501135	501646	1975-08-23	2014-02-27	SAUTER	39	2	19	4	3	3	3	EXPERT EN TOURI	3	2	1	1	2	2	6	3	SAUTER	#NULL!	#NULL!	#NULL!	#NULL!	#NULL!	#NULL!	#NULL!	#NULL!	#NULL!	#NULL!	#NULL!	#NULL!	#NULL!	2	2	#NULL!	#NULL!	#NULL!	#NULL!	#NULL!	2	2	2	2	#NULL!	SAUTER	2
13	503512	502204	1985-01-10	2014-04-05	SAUTER	27	1	10	3	2	5	3	Coiffeuse	4	2	1	1	1	1	2	1	SAUTER	#NULL!	#NULL!	#NULL!	#NULL!	#NULL!	#NULL!	#NULL!	#NULL!	#NULL!	#NULL!	#NULL!	#NULL!	#NULL!	2	2	#NULL!	#NULL!	#NULL!	#NULL!	#NULL!	2	2	2	2	#NULL!	SAUTER	2
4	500750	500591	1985-08-04	2014-02-04	SAUTER	29	2	6	2	1	3	2	Chauffeur	4	2	1	1	1	1	2	1	SAUTER	#NULL!	#NULL!	#NULL!	#NULL!	#NULL!	#NULL!	#NULL!	#NULL!	#NULL!	#NULL!	#NULL!	#NULL!	#NULL!	2	2	#NULL!	#NULL!	#NULL!	#NULL!	#NULL!	2	2	2	2	#NULL!	SAUTER	2
6	503936	501564	1988-01-19	2014-02-25	SAUTER	26	1	14	4	3	2	2	INSTITUTRICE	2	8	2	2	1	1	8	4	SAUTER	#NULL!	#NULL!	#NULL!	#NULL!	#NULL!	#NULL!	#NULL!	#NULL!	#NULL!	#NULL!	#NULL!	#NULL!	#NULL!	2	2	#NULL!	#NULL!	#NULL!	#NULL!	#NULL!	2	2	2	2	#NULL!	SAUTER	2
4	500735	500706	1990-01-01	2014-02-04	SAUTER	24	1	6	2	1	1	1	Commerçante	4	4	3	3	2	2	2	1	SAUTER	#NULL!	#NULL!	#NULL!	#NULL!	#NULL!	#NULL!	#NULL!	#NULL!	#NULL!	#NULL!	#NULL!	#NULL!	#NULL!	2	2	#NULL!	#NULL!	#NULL!	#NULL!	#NULL!	2	2	2	2	#NULL!	SAUTER	2
7	501115	501619	1991-12-07	2014-02-27	SAUTER	23	2	14	4	3	5	3	ETUDIANT	5	2	1	1	1	1	2	1	SAUTER	#NULL!	#NULL!	#NULL!	#NULL!	#NULL!	#NULL!	#NULL!	#NULL!	#NULL!	#NULL!	#NULL!	#NULL!	#NULL!	2	2	#NULL!	#NULL!	#NULL!	#NULL!	#NULL!	2	2	2	2	#NULL!	SAUTER	2
6	501721	501313	1993-12-02	2014-02-21	SAUTER	20	1	13	3	2	2	2	ETUDIANTE	5	7	2	2	1	1	4	2	SAUTER	#NULL!	#NULL!	#NULL!	#NULL!	#NULL!	#NULL!	#NULL!	#NULL!	#NULL!	#NULL!	#NULL!	#NULL!	#NULL!	2	2	#NULL!	#NULL!	#NULL!	#NULL!	#NULL!	2	2	2	2	#NULL!	SAUTER	2
6	501726	501308	1994-08-31	2014-02-21	SAUTER	19	1	13	3	2	2	2	INFORMATICIENNE	4	7	2	2	1	1	2	1	SAUTER	#NULL!	#NULL!	#NULL!	#NULL!	#NULL!	#NULL!	#NULL!	#NULL!	#NULL!	#NULL!	#NULL!	#NULL!	#NULL!	2	2	#NULL!	#NULL!	#NULL!	#NULL!	#NULL!	2	2	2	2	#NULL!	SAUTER	2
4	501081	500949	1995-01-15	2014-02-06	SAUTER	19	2	14	4	3	4	3	ETUDIANT	5	8	2	2	1	1	6	3	SAUTER	#NULL!	#NULL!	#NULL!	#NULL!	#NULL!	#NULL!	#NULL!	#NULL!	#NULL!	#NULL!	#NULL!	#NULL!	#NULL!	2	2	#NULL!	#NULL!	#NULL!	#NULL!	#NULL!	1	2	2	2	18	SAUTER	2
14	503240	502497	1986-08-27	2014-04-14		27	1	18	4	3	3	3	ETUDIANT	5	7	2	2	1	1	2	1		#NULL!	#NULL!	#NULL!	#NULL!	#NULL!	#NULL!	#NULL!	#NULL!	#NULL!	#NULL!	#NULL!	#NULL!	#NULL!	2	2	#NULL!	#NULL!	#NULL!	#NULL!	#NULL!	2	2	2	2	#NULL!		2
4	500861	500798	1992-09-24	2014-02-03	SAUTER	21	1	7	3	2	3	3	Femme au foyer	7	2	1	1	1	1	4	2	SAUTER	#NULL!	#NULL!	#NULL!	#NULL!	#NULL!	#NULL!	#NULL!	#NULL!	#NULL!	#NULL!	#NULL!	#NULL!	#NULL!	2	2	#NULL!	#NULL!	#NULL!	#NULL!	#NULL!	2	2	2	2	#NULL!	SAUTER	2
5	500980	501143	1990-04-05	2014-02-10		24	2	13	4	3	2	2	AGENT CO	4	2	1	1	1	1	2	1	SAUTER	#NULL!	#NULL!	#NULL!	#NULL!	#NULL!	#NULL!	#NULL!	#NULL!	#NULL!	#NULL!	#NULL!	#NULL!	#NULL!	2	2	#NULL!	2	#NULL!	#NULL!	#NULL!	2	2	2	2	#NULL!	SAUTER	2
1	500071	500047	1980-03-03	2014-01-09	SAUTER	30	2	3	2	1	2	3	Débrouillard	4	2	1	1	1	1	2	1	SAUTER	#NULL!	#NULL!	#NULL!	#NULL!	#NULL!	#NULL!	#NULL!	#NULL!	#NULL!	#NULL!	#NULL!	#NULL!	#NULL!	2	2	#NULL!	#NULL!	#NULL!	#NULL!	#NULL!	2	2	2	2	#NULL!	SAUTER	2
6	501009	501508	1975-07-21	2014-02-24	SAUTER	40	1	12	3	2	2	2	COMMERCANTE	4	2	1	1	1	1	4	2	SAUTER	#NULL!	#NULL!	#NULL!	#NULL!	#NULL!	#NULL!	#NULL!	#NULL!	#NULL!	#NULL!	#NULL!	#NULL!	#NULL!	2	2	#NULL!	#NULL!	#NULL!	#NULL!	#NULL!	2	2	2	2	#NULL!	SAUTER	2
6	501631	501286	1991-04-08	2014-02-21	SAUTER	22	1	11	3	2	2	2	SANS EMPLOI	7	7	2	2	1	1	4	2	SAUTER	#NULL!	#NULL!	#NULL!	#NULL!	#NULL!	#NULL!	#NULL!	#NULL!	#NULL!	#NULL!	#NULL!	#NULL!	#NULL!	2	2	#NULL!	#NULL!	#NULL!	#NULL!	#NULL!	2	2	2	2	#NULL!	SAUTER	2
14	503012	5002469	1992-01-01	2014-04-14	SAUTER	22	2	14	4	3	4	3	ETUDIANT	5	3	1	1	1	1	2	1	SAUTER	#NULL!	#NULL!	#NULL!	#NULL!	#NULL!	#NULL!	#NULL!	#NULL!	#NULL!	#NULL!	#NULL!	#NULL!	#NULL!	2	2	#NULL!	#NULL!	#NULL!	#NULL!	#NULL!	2	2	2	2	#NULL!	SAUTER	2
13	503489	502291	1968-02-24	2014-04-08	SAUTER	46	2	14	4	3	5	2	Imprimeur	3	2	1	1	#NULL!	#NULL!	2	1	SAUTER	#NULL!	#NULL!	#NULL!	#NULL!	#NULL!	#NULL!	#NULL!	#NULL!	#NULL!	#NULL!	#NULL!	#NULL!	#NULL!	2	2	#NULL!	#NULL!	#NULL!	#NULL!	#NULL!	2	2	2	2	#NULL!	SAUTER	2
2	500205	500299	1950-11-01	2014-01-13	SAUTER	64	1	8	3	2	3	3	Sans emploi	7	8	2	2	1	1	8	4	SAUTER	#NULL!	#NULL!	#NULL!	#NULL!	#NULL!	#NULL!	#NULL!	#NULL!	#NULL!	#NULL!	#NULL!	#NULL!	#NULL!	2	2	#NULL!	#NULL!	#NULL!	#NULL!	#NULL!	2	2	2	2	#NULL!	SAUTER	2
14	503028	5002419	1989-11-10	2014-04-12	SAUTER	24	2	17	4	3	4	4	ETUDIANT	5	10	2	2	1	1	2	1	SAUTER	#NULL!	#NULL!	#NULL!	#NULL!	#NULL!	#NULL!	#NULL!	#NULL!	#NULL!	#NULL!	#NULL!	#NULL!	#NULL!	2	2	#NULL!	#NULL!	#NULL!	#NULL!	#NULL!	2	2	2	2	#NULL!	SAUTER	2
4	500705	500874	1987-04-11	2014-02-03	SAUTER	26	2	16	4	3	2	5	Technicien médi	2	2	1	1	1	1	2	1	SAUTER	#NULL!	#NULL!	#NULL!	#NULL!	#NULL!	#NULL!	#NULL!	#NULL!	#NULL!	#NULL!	#NULL!	#NULL!	#NULL!	2	2	#NULL!	#NULL!	#NULL!	#NULL!	#NULL!	2	2	2	2	#NULL!	SAUTER	2
8	504382	501394	1976-11-28	2014-03-11		38	2	12	3	2	3	3	FONCTIONNAIRE	2	2	1	1	1	1	2	1		#NULL!	#NULL!	#NULL!	#NULL!	#NULL!	#NULL!	#NULL!	#NULL!	#NULL!	#NULL!	#NULL!	#NULL!	#NULL!	2	2	#NULL!	#NULL!	#NULL!	#NULL!	#NULL!	2	2	2	2	#NULL!		2
9	504751	501801	1968-05-10	2014-03-12	SAUTER	45	2	12	3	2	2	2	Commerçant	4	7	2	2	2	2	4	2	SAUTER	#NULL!	#NULL!	#NULL!	#NULL!	#NULL!	#NULL!	#NULL!	#NULL!	#NULL!	#NULL!	#NULL!	#NULL!	#NULL!	2	2	#NULL!	#NULL!	#NULL!	#NULL!	#NULL!	2	2	2	2	#NULL!	SAUTER	2
4	500781	500806	1991-03-01	2014-02-01	SAUTER	23	2	10	3	2	3	2	Esthéticienne	4	8	2	2	1	1	8	4	SAUTER	#NULL!	#NULL!	#NULL!	#NULL!	#NULL!	#NULL!	#NULL!	#NULL!	#NULL!	#NULL!	#NULL!	#NULL!	#NULL!	2	2	#NULL!	#NULL!	#NULL!	#NULL!	#NULL!	2	2	2	2	#NULL!	SAUTER	2
14	503038	5002444	1991-03-22	2014-04-15	SAUTER	23	2	14	4	3	2	2	ETUDIANT	5	2	1	1	1	1	10	5	SAUTER	#NULL!	#NULL!	#NULL!	#NULL!	#NULL!	#NULL!	#NULL!	#NULL!	#NULL!	#NULL!	#NULL!	#NULL!	#NULL!	2	2	#NULL!	#NULL!	#NULL!	#NULL!	#NULL!	1	2	2	2	#NULL!	SAUTER	2
3	500263	500596	1990-03-04	2014-01-25	SAUTER	24	2	#NULL!	4	3	3	4	Etudiant	5	8	2	2	1	1	4	2	SAUTER	#NULL!	#NULL!	#NULL!	#NULL!	#NULL!	#NULL!	#NULL!	#NULL!	#NULL!	#NULL!	#NULL!	#NULL!	#NULL!	2	2	#NULL!	#NULL!	#NULL!	#NULL!	#NULL!	2	2	2	2	#NULL!	SAUTER	2
13	503527	502233	1982-10-12	2014-04-07	SAUTER	32	2	9	3	2	2	2	TAXIMAN	4	2	1	1	1	1	2	1	SAUTER	#NULL!	#NULL!	#NULL!	#NULL!	#NULL!	#NULL!	#NULL!	#NULL!	#NULL!	#NULL!	#NULL!	#NULL!	#NULL!	2	2	#NULL!	#NULL!	#NULL!	#NULL!	#NULL!	2	2	2	2	#NULL!	SAUTER	2
13	503468	502099	1984-06-22	2014-04-05	SAUTER	29	2	13	3	2	3	2	Militaire	2	7	2	2	1	1	2	1	SAUTER	#NULL!	#NULL!	#NULL!	#NULL!	#NULL!	#NULL!	#NULL!	#NULL!	#NULL!	#NULL!	#NULL!	#NULL!	#NULL!	2	2	#NULL!	#NULL!	#NULL!	#NULL!	#NULL!	2	2	2	2	#NULL!	SAUTER	2
1	500133	500050	1990-09-18	2014-01-09	SAUTER	23	1	#NULL!	4	3	5	5	Etudiante	5	2	1	1	1	1	2	1	SAUTER	#NULL!	#NULL!	#NULL!	#NULL!	#NULL!	#NULL!	#NULL!	#NULL!	#NULL!	#NULL!	#NULL!	#NULL!	#NULL!	2	2	#NULL!	#NULL!	#NULL!	#NULL!	#NULL!	2	2	2	2	#NULL!	SAUTER	2
13	503433	502169	1991-09-21	2014-04-07	SAUTER	21	2	12	3	2	3	3	Commerçant	4	5	1	1	1	1	2	1	SAUTER	#NULL!	#NULL!	#NULL!	#NULL!	#NULL!	#NULL!	#NULL!	#NULL!	#NULL!	#NULL!	#NULL!	#NULL!	#NULL!	2	2	#NULL!	#NULL!	#NULL!	#NULL!	#NULL!	2	2	2	2	#NULL!	SAUTER	2
13	503448	502247	1992-07-18	2014-04-05	SAUTER	22	2	17	4	3	4	3	Etudiant	5	8	2	2	1	1	2	1	SAUTER	#NULL!	#NULL!	#NULL!	#NULL!	#NULL!	#NULL!	#NULL!	#NULL!	#NULL!	#NULL!	#NULL!	#NULL!	#NULL!	2	2	#NULL!	#NULL!	#NULL!	#NULL!	#NULL!	2	2	2	2	#NULL!	SAUTER	2
2	500199	500286	1979-10-21	2014-01-13	SAUTER	34	1	11	3	2	3	3	Commerçante	4	8	2	2	2	2	8	4	SAUTER	#NULL!	#NULL!	#NULL!	#NULL!	#NULL!	#NULL!	#NULL!	#NULL!	#NULL!	#NULL!	#NULL!	#NULL!	#NULL!	2	2	#NULL!	#NULL!	#NULL!	#NULL!	#NULL!	1	2	1	2	11	SAUTER	2
5	501606	500794	1978-09-03	2014-02-14		36	1	12	3	2	2	2	COIFFEUS	5	8	2	2	2	2	4	2	SAUTER	#NULL!	#NULL!	#NULL!	#NULL!	#NULL!	#NULL!	#NULL!	#NULL!	#NULL!	#NULL!	#NULL!	#NULL!	#NULL!	2	2	#NULL!	2	#NULL!	#NULL!	#NULL!	2	2	2	2	#NULL!	SAUTER	2
4	500500	500623	1970-03-23	2014-01-27	SAUTER	43	1	17	4	3	1	2	Enseignant	2	8	2	2	2	2	6	3	SAUTER	#NULL!	#NULL!	#NULL!	#NULL!	#NULL!	#NULL!	#NULL!	#NULL!	#NULL!	#NULL!	#NULL!	#NULL!	#NULL!	2	2	#NULL!	#NULL!	#NULL!	#NULL!	#NULL!	2	2	2	2	#NULL!	SAUTER	2
5	500628	501074	1991-01-09	2014-02-17		21	2	10	3	2	1	1	COMMERCA	4	4	4	3	1	1	2	1	SAUTER	#NULL!	#NULL!	#NULL!	#NULL!	#NULL!	#NULL!	#NULL!	#NULL!	#NULL!	#NULL!	#NULL!	#NULL!	#NULL!	2	2	#NULL!	2	#NULL!	#NULL!	#NULL!	2	2	2	2	#NULL!	SAUTER	2
14	503058	502348	1985-10-30	2014-04-12	SAUTER	28	1	16	4	3	3	3	COMPTABL	3	8	2	2	1	1	2	1	SAUTER	#NULL!	#NULL!	#NULL!	#NULL!	#NULL!	#NULL!	#NULL!	#NULL!	#NULL!	#NULL!	#NULL!	#NULL!	#NULL!	2	2	#NULL!	#NULL!	#NULL!	#NULL!	#NULL!	2	2	2	2	#NULL!	SAUTER	2
3	500491	500475	1970-03-29	2014-01-23	SAUTER	43	2	18	4	3	4	2	Employé dans un	3	2	1	1	1	1	20	10	SAUTER	#NULL!	#NULL!	#NULL!	#NULL!	#NULL!	#NULL!	#NULL!	#NULL!	#NULL!	#NULL!	#NULL!	#NULL!	#NULL!	2	2	#NULL!	#NULL!	#NULL!	#NULL!	#NULL!	2	2	2	2	#NULL!	SAUTER	2
5	500925	501188	1993-09-03	2014-02-18		20	2	11	3	2	3	3	COMMERC	4	2	1	1	1	1	8	4	SAUTER	#NULL!	#NULL!	#NULL!	#NULL!	#NULL!	#NULL!	#NULL!	#NULL!	#NULL!	#NULL!	#NULL!	#NULL!	#NULL!	2	2	#NULL!	2	#NULL!	#NULL!	#NULL!	2	2	2	2	#NULL!	SAUTER	2
2	500270	500317	1974-03-22	2014-01-18	SAUTER	40	1	8	3	2	2	2	Couturière	4	8	2	2	2	2	6	3	SAUTER	#NULL!	#NULL!	#NULL!	#NULL!	#NULL!	#NULL!	#NULL!	#NULL!	#NULL!	#NULL!	#NULL!	#NULL!	#NULL!	2	2	#NULL!	#NULL!	#NULL!	#NULL!	#NULL!	2	2	2	2	#NULL!	SAUTER	2
4	500488	500710	1989-08-21	2014-02-04	SAUTER	25	1	10	3	2	5	3	Femme au foyer	7	2	1	1	1	1	2	1	SAUTER	#NULL!	#NULL!	#NULL!	#NULL!	#NULL!	#NULL!	#NULL!	#NULL!	#NULL!	#NULL!	#NULL!	#NULL!	#NULL!	2	2	#NULL!	#NULL!	#NULL!	#NULL!	#NULL!	2	2	2	2	#NULL!	SAUTER	2
13	503469	502152	1990-01-02	2014-04-05	SAUTER	24	2	16	4	3	4	2	Chomage	7	8	2	2	1	1	12	6	SAUTER	#NULL!	#NULL!	#NULL!	#NULL!	#NULL!	#NULL!	#NULL!	#NULL!	#NULL!	#NULL!	#NULL!	#NULL!	#NULL!	2	2	#NULL!	#NULL!	#NULL!	#NULL!	#NULL!	2	2	2	2	#NULL!	SAUTER	2
14	503051	5002530	1989-03-10	2014-04-15	SAUTER	25	2	15	4	3	1	1	ETUDIANT	5	4	3	3	1	1	2	1	SAUTER	#NULL!	#NULL!	#NULL!	#NULL!	#NULL!	#NULL!	#NULL!	#NULL!	#NULL!	#NULL!	#NULL!	#NULL!	#NULL!	2	2	#NULL!	#NULL!	#NULL!	#NULL!	#NULL!	2	2	2	2	#NULL!	SAUTER	2
3	500406	500425	1967-03-10	2014-01-22	SAUTER	47	2	9	3	2	1	1	Policier	2	2	1	1	2	2	6	3	SAUTER	#NULL!	#NULL!	#NULL!	#NULL!	#NULL!	#NULL!	#NULL!	#NULL!	#NULL!	#NULL!	#NULL!	#NULL!	#NULL!	2	2	#NULL!	#NULL!	#NULL!	#NULL!	#NULL!	2	2	2	2	#NULL!	SAUTER	2
6	500879	501356	1989-04-22	2014-02-22	SAUTER	25	1	12	3	2	2	3	ETUDIANTE A L'E	5	8	2	2	2	2	8	4	SAUTER	#NULL!	#NULL!	#NULL!	#NULL!	#NULL!	#NULL!	#NULL!	#NULL!	#NULL!	#NULL!	#NULL!	#NULL!	#NULL!	2	2	#NULL!	#NULL!	#NULL!	#NULL!	#NULL!	2	2	2	2	#NULL!	SAUTER	2
13	503434	502209	1977-01-31	2014-04-07	SAUTER	37	2	16	4	3	3	2	Chauffeur	4	8	2	2	2	2	2	1	SAUTER	#NULL!	#NULL!	#NULL!	#NULL!	#NULL!	#NULL!	#NULL!	#NULL!	#NULL!	#NULL!	#NULL!	#NULL!	#NULL!	2	2	#NULL!	#NULL!	#NULL!	#NULL!	#NULL!	2	2	2	2	#NULL!	SAUTER	2
12	504422	502063	1982-05-27	2014-03-31		32	2	12	3	2	3	3	CHAUFFEUR	3	9	1	1	1	1	2	1		#NULL!	#NULL!	#NULL!	#NULL!	#NULL!	#NULL!	#NULL!	#NULL!	#NULL!	#NULL!	#NULL!	#NULL!	#NULL!	2	2	#NULL!	#NULL!	#NULL!	#NULL!	#NULL!	2	2	2	2	#NULL!		2
11	503126	501888	1970-06-07	2014-03-26		44	2	10	3	2	2	2	LABORANT	3	5	1	1	2	2	2	1		#NULL!	#NULL!	#NULL!	#NULL!	#NULL!	#NULL!	#NULL!	#NULL!	#NULL!	#NULL!	#NULL!	#NULL!	#NULL!	2	2	#NULL!	#NULL!	#NULL!	#NULL!	#NULL!	2	2	2	2	#NULL!		2
4	500665	500597	1986-02-11	2014-02-02	SAUTER	28	2	8	3	2	2	2	Menuisier	4	2	1	1	1	1	2	1	SAUTER	#NULL!	#NULL!	#NULL!	#NULL!	#NULL!	#NULL!	#NULL!	#NULL!	#NULL!	#NULL!	#NULL!	#NULL!	#NULL!	2	2	#NULL!	#NULL!	#NULL!	#NULL!	#NULL!	2	2	2	2	#NULL!	SAUTER	2
5	500813	501231	1988-06-27	2014-02-17		26	2	15	4	3	3	1	FORMATIO	4	1	4	3	1	1	2	1	SAUTER	#NULL!	#NULL!	#NULL!	#NULL!	#NULL!	#NULL!	#NULL!	#NULL!	#NULL!	#NULL!	#NULL!	#NULL!	#NULL!	2	2	#NULL!	2	#NULL!	#NULL!	#NULL!	2	2	2	2	#NULL!	SAUTER	2
4	500585	500638	1979-09-18	2014-01-27	SAUTER	37	1	13	3	2	3	2	Gréffière	2	2	1	1	1	1	2	1	SAUTER	#NULL!	#NULL!	#NULL!	#NULL!	#NULL!	#NULL!	#NULL!	#NULL!	#NULL!	#NULL!	#NULL!	#NULL!	#NULL!	2	2	#NULL!	#NULL!	#NULL!	#NULL!	#NULL!	2	2	2	2	#NULL!	SAUTER	2
5	500704	500732	1988-02-05	2014-02-08		25	2	1	2	1	1	1	MAGASINI	4	4	3	3	1	1	2	1	SAUTER	#NULL!	#NULL!	#NULL!	#NULL!	#NULL!	#NULL!	#NULL!	#NULL!	#NULL!	#NULL!	#NULL!	#NULL!	#NULL!	2	2	#NULL!	2	#NULL!	#NULL!	#NULL!	2	2	2	2	#NULL!	SAUTER	2
6	501661	501311	1978-09-10	2014-02-21	SAUTER	36	2	15	4	3	2	2	FORESTIER	2	7	2	2	2	2	4	2	SAUTER	#NULL!	#NULL!	#NULL!	#NULL!	#NULL!	#NULL!	#NULL!	#NULL!	#NULL!	#NULL!	#NULL!	#NULL!	#NULL!	2	2	#NULL!	#NULL!	#NULL!	#NULL!	#NULL!	2	2	2	2	#NULL!	SAUTER	2
14	503003	5002371	1992-03-20	2014-04-12	SAUTER	22	1	17	4	3	4	3	ETUDIANT	5	8	2	2	1	1	2	1	SAUTER	#NULL!	#NULL!	#NULL!	#NULL!	#NULL!	#NULL!	#NULL!	#NULL!	#NULL!	#NULL!	#NULL!	#NULL!	#NULL!	2	2	#NULL!	#NULL!	#NULL!	#NULL!	#NULL!	2	2	2	2	#NULL!	SAUTER	2
6	500985	501106	1985-02-22	2014-02-21	SAUTER	29	2	13	3	2	3	3	IMPRIMEUR	3	8	2	2	1	1	2	1	SAUTER	#NULL!	#NULL!	#NULL!	#NULL!	#NULL!	#NULL!	#NULL!	#NULL!	#NULL!	#NULL!	#NULL!	#NULL!	#NULL!	2	2	#NULL!	#NULL!	#NULL!	#NULL!	#NULL!	2	2	2	2	#NULL!	SAUTER	2
8	504374	501340	1985-06-21	2014-03-11		29	1	#NULL!	3	2	3	3	COMMERCANTE	4	2	1	1	#NULL!	#NULL!	10	5		#NULL!	#NULL!	#NULL!	#NULL!	#NULL!	#NULL!	#NULL!	#NULL!	#NULL!	#NULL!	#NULL!	#NULL!	#NULL!	2	2	#NULL!	#NULL!	#NULL!	#NULL!	#NULL!	2	2	2	2	#NULL!		2
5	500915	501197	1989-07-04	2014-02-18		25	2	12	3	2	2	2	ATMS	2	2	1	1	1	1	2	1	SAUTER	#NULL!	#NULL!	#NULL!	#NULL!	#NULL!	#NULL!	#NULL!	#NULL!	#NULL!	#NULL!	#NULL!	#NULL!	#NULL!	2	2	#NULL!	2	#NULL!	#NULL!	#NULL!	2	2	2	2	#NULL!	SAUTER	2
2	500200	500296	1989-02-26	2014-01-13	SAUTER	25	2	17	4	3	4	5	Etudiant	5	2	1	1	1	1	10	5	SAUTER	#NULL!	#NULL!	#NULL!	#NULL!	#NULL!	#NULL!	#NULL!	#NULL!	#NULL!	#NULL!	#NULL!	#NULL!	#NULL!	2	2	#NULL!	#NULL!	#NULL!	#NULL!	#NULL!	2	2	2	2	#NULL!	SAUTER	2
8	501295	501481	1995-06-28	2014-03-07		19	2	14	4	3	2	4	ETUDIANT	5	2	1	1	1	1	6	3		#NULL!	#NULL!	#NULL!	#NULL!	#NULL!	#NULL!	#NULL!	#NULL!	#NULL!	#NULL!	#NULL!	#NULL!	#NULL!	2	2	#NULL!	#NULL!	#NULL!	#NULL!	#NULL!	2	2	2	2	#NULL!		2
1	500100	500059	1992-01-30	2014-01-08	SAUTER	22	2	6	2	1	2	2	Soudeur métalli	4	8	2	2	2	2	2	1	SAUTER	#NULL!	#NULL!	#NULL!	#NULL!	#NULL!	#NULL!	#NULL!	#NULL!	#NULL!	#NULL!	#NULL!	#NULL!	#NULL!	2	2	#NULL!	#NULL!	#NULL!	#NULL!	#NULL!	1	2	2	2	#NULL!	SAUTER	2
8	504297	501339	1978-11-13	2014-03-11		36	2	6	2	1	5	3	EBOUEUR	4	2	1	1	1	1	2	1		#NULL!	#NULL!	#NULL!	#NULL!	#NULL!	#NULL!	#NULL!	#NULL!	#NULL!	#NULL!	#NULL!	#NULL!	#NULL!	2	2	#NULL!	#NULL!	#NULL!	#NULL!	#NULL!	2	2	2	2	#NULL!		2
13	503575	502277	1962-10-27	2014-04-07	SAUTER	52	1	6	2	1	2	1	Femme au foyer	7	2	1	1	3	1	8	4	SAUTER	#NULL!	#NULL!	#NULL!	#NULL!	#NULL!	#NULL!	#NULL!	#NULL!	#NULL!	#NULL!	#NULL!	#NULL!	#NULL!	2	2	#NULL!	#NULL!	#NULL!	#NULL!	#NULL!	2	2	2	2	#NULL!	SAUTER	2
5	500825	500959	1990-09-16	2014-02-10		24	1	13	3	2	4	3	AGENT CO	2	2	1	1	1	1	8	4	SAUTER	#NULL!	#NULL!	#NULL!	#NULL!	#NULL!	#NULL!	#NULL!	#NULL!	#NULL!	#NULL!	#NULL!	#NULL!	#NULL!	2	2	#NULL!	2	#NULL!	#NULL!	#NULL!	2	2	2	2	#NULL!	SAUTER	2
9	504759	501484	1986-01-20	2014-03-13	SAUTER	28	2	16	4	3	3	3	Enseignant	3	2	1	1	1	1	8	4	SAUTER	#NULL!	#NULL!	#NULL!	#NULL!	#NULL!	#NULL!	#NULL!	#NULL!	#NULL!	#NULL!	#NULL!	#NULL!	#NULL!	2	2	#NULL!	#NULL!	#NULL!	#NULL!	#NULL!	2	2	2	2	#NULL!	SAUTER	2
1	500090	500108	1976-01-01	2014-01-08	SAUTER	38	1	6	2	1	2	2	Commerçant	4	6	3	3	3	1	10	5	SAUTER	#NULL!	#NULL!	#NULL!	#NULL!	#NULL!	#NULL!	#NULL!	#NULL!	#NULL!	#NULL!	#NULL!	#NULL!	#NULL!	2	2	#NULL!	#NULL!	#NULL!	#NULL!	#NULL!	2	2	2	2	#NULL!	SAUTER	2
4	500795	500930	1988-05-25	2014-02-05	SAUTER	25	1	8	2	1	5	5	Sans emploi	7	2	1	1	1	1	4	2	SAUTER	#NULL!	#NULL!	#NULL!	#NULL!	#NULL!	#NULL!	#NULL!	#NULL!	#NULL!	#NULL!	#NULL!	#NULL!	#NULL!	2	2	#NULL!	#NULL!	#NULL!	#NULL!	#NULL!	2	2	2	2	#NULL!	SAUTER	2
13	503435	502208	1989-07-10	2014-04-07	SAUTER	25	2	10	3	2	2	2	Chauffeur	4	8	2	2	2	2	2	1	SAUTER	#NULL!	#NULL!	#NULL!	#NULL!	#NULL!	#NULL!	#NULL!	#NULL!	#NULL!	#NULL!	#NULL!	#NULL!	#NULL!	2	2	#NULL!	#NULL!	#NULL!	#NULL!	#NULL!	2	2	2	2	#NULL!	SAUTER	2
14	503004	5002413	1989-11-27	2014-04-12	SAUTER	25	1	14	4	3	1	1	ETUDIANT	5	8	2	2	1	1	2	1	SAUTER	#NULL!	#NULL!	#NULL!	#NULL!	#NULL!	#NULL!	#NULL!	#NULL!	#NULL!	#NULL!	#NULL!	#NULL!	#NULL!	2	2	#NULL!	#NULL!	#NULL!	#NULL!	#NULL!	2	2	2	2	#NULL!	SAUTER	2
6	500790	501101	1992-05-30	2014-02-21	SAUTER	22	2	10	3	2	5	5	MECANICIEN	4	8	2	2	1	1	2	1	SAUTER	#NULL!	#NULL!	#NULL!	#NULL!	#NULL!	#NULL!	#NULL!	#NULL!	#NULL!	#NULL!	#NULL!	#NULL!	#NULL!	2	2	#NULL!	#NULL!	#NULL!	#NULL!	#NULL!	2	2	2	2	#NULL!	SAUTER	2
6	500995	501302	1988-03-17	2014-02-21	SAUTER	26	1	9	3	2	5	5	COMMERCANTE	4	8	2	2	2	2	2	1	SAUTER	#NULL!	#NULL!	#NULL!	#NULL!	#NULL!	#NULL!	#NULL!	#NULL!	#NULL!	#NULL!	#NULL!	#NULL!	#NULL!	2	2	#NULL!	#NULL!	#NULL!	#NULL!	#NULL!	2	2	2	2	#NULL!	SAUTER	2
2	500208	500225	1991-07-22	2014-01-13	SAUTER	23	1	#NULL!	2	1	3	3	Couturière	4	2	1	1	#NULL!	#NULL!	4	2	SAUTER	#NULL!	#NULL!	#NULL!	#NULL!	#NULL!	#NULL!	#NULL!	#NULL!	#NULL!	#NULL!	#NULL!	#NULL!	#NULL!	2	2	#NULL!	#NULL!	#NULL!	#NULL!	#NULL!	2	2	2	2	#NULL!	SAUTER	2
14	503191	502005	1993-11-16	2014-04-14		20	2	15	4	3	3	2	ETUDIANT	5	2	1	1	1	1	10	5		#NULL!	#NULL!	#NULL!	#NULL!	#NULL!	#NULL!	#NULL!	#NULL!	#NULL!	#NULL!	#NULL!	#NULL!	#NULL!	2	2	#NULL!	#NULL!	#NULL!	#NULL!	#NULL!	2	2	2	2	#NULL!		2
2	500260	500302	1985-06-06	2014-01-18	SAUTER	29	2	10	3	2	3	3	Artiste	4	2	1	1	2	2	4	2	SAUTER	#NULL!	#NULL!	#NULL!	#NULL!	#NULL!	#NULL!	#NULL!	#NULL!	#NULL!	#NULL!	#NULL!	#NULL!	#NULL!	2	2	#NULL!	#NULL!	#NULL!	#NULL!	#NULL!	2	2	2	2	#NULL!	SAUTER	2
3	500506	500555	1989-05-05	2014-01-25	SAUTER	24	1	#NULL!	3	2	2	3	Agent commercia	4	8	2	2	1	1	8	4	SAUTER	#NULL!	#NULL!	#NULL!	#NULL!	#NULL!	#NULL!	#NULL!	#NULL!	#NULL!	#NULL!	#NULL!	#NULL!	#NULL!	2	2	#NULL!	#NULL!	#NULL!	#NULL!	#NULL!	2	2	2	2	#NULL!	SAUTER	2
14	503047	5002526	1995-07-23	2014-04-15	SAUTER	19	1	8	3	2	1	1	COUTURIE	4	7	2	2	2	2	2	1	SAUTER	#NULL!	#NULL!	#NULL!	#NULL!	#NULL!	#NULL!	#NULL!	#NULL!	#NULL!	#NULL!	#NULL!	#NULL!	#NULL!	2	2	#NULL!	#NULL!	#NULL!	#NULL!	#NULL!	2	2	2	2	#NULL!	SAUTER	2
5	500955	501191	1975-02-24	2014-02-08		39	1	17	4	3	2	2	AUDITEUR	2	8	2	2	2	2	4	2	SAUTER	#NULL!	#NULL!	#NULL!	#NULL!	#NULL!	#NULL!	#NULL!	#NULL!	#NULL!	#NULL!	#NULL!	#NULL!	#NULL!	2	2	#NULL!	2	#NULL!	#NULL!	#NULL!	2	2	2	2	#NULL!	SAUTER	2
13	503490	502272	1975-02-22	2014-04-08	SAUTER	39	2	10	3	2	1	1	Technicien	4	8	2	2	2	2	4	2	SAUTER	#NULL!	#NULL!	#NULL!	#NULL!	#NULL!	#NULL!	#NULL!	#NULL!	#NULL!	#NULL!	#NULL!	#NULL!	#NULL!	2	2	#NULL!	#NULL!	#NULL!	#NULL!	#NULL!	2	2	2	2	#NULL!	SAUTER	2
5	501566	500979	1990-11-28	2014-02-10		24	2	11	3	2	3	3	INFOGRAP	2	2	1	1	1	1	8	4	SAUTER	#NULL!	#NULL!	#NULL!	#NULL!	#NULL!	#NULL!	#NULL!	#NULL!	#NULL!	#NULL!	#NULL!	#NULL!	#NULL!	2	2	#NULL!	2	#NULL!	#NULL!	#NULL!	2	2	2	2	#NULL!	SAUTER	2
5	500905	501141	1978-01-01	2014-02-08		36	2	12	3	2	5	5	GARDIEN	3	4	3	3	2	2	2	1	SAUTER	#NULL!	#NULL!	#NULL!	#NULL!	#NULL!	#NULL!	#NULL!	#NULL!	#NULL!	#NULL!	#NULL!	#NULL!	#NULL!	2	2	#NULL!	2	#NULL!	#NULL!	#NULL!	2	2	2	2	#NULL!	SAUTER	2
4	500810	500714	1977-08-01	2014-02-06	SAUTER	57	1	10	3	2	2	2	Commerçante	4	2	1	1	1	1	6	3	SAUTER	#NULL!	#NULL!	#NULL!	#NULL!	#NULL!	#NULL!	#NULL!	#NULL!	#NULL!	#NULL!	#NULL!	#NULL!	#NULL!	2	2	#NULL!	#NULL!	#NULL!	#NULL!	#NULL!	1	2	2	2	55	SAUTER	2
4	500439	500644	1973-06-14	2014-01-25	SAUTER	39	2	10	3	2	3	2	Menuisier	4	8	2	2	1	1	2	1	SAUTER	#NULL!	#NULL!	#NULL!	#NULL!	#NULL!	#NULL!	#NULL!	#NULL!	#NULL!	#NULL!	#NULL!	#NULL!	#NULL!	2	2	#NULL!	#NULL!	#NULL!	#NULL!	#NULL!	2	2	2	2	#NULL!	SAUTER	2
9	504757	501828	1979-08-18	2014-03-13	SAUTER	34	1	17	4	3	2	2	Etudiante	5	2	1	1	1	1	4	2	SAUTER	#NULL!	#NULL!	#NULL!	#NULL!	#NULL!	#NULL!	#NULL!	#NULL!	#NULL!	#NULL!	#NULL!	#NULL!	#NULL!	2	2	#NULL!	#NULL!	#NULL!	#NULL!	#NULL!	2	2	2	2	#NULL!	SAUTER	2
12	504394	502192	1992-09-02	2014-04-04		22	2	9	3	2	5	5	COMMERCANT	4	6	4	3	1	1	2	1		#NULL!	#NULL!	#NULL!	#NULL!	#NULL!	#NULL!	#NULL!	#NULL!	#NULL!	#NULL!	#NULL!	#NULL!	#NULL!	2	2	#NULL!	#NULL!	#NULL!	#NULL!	#NULL!	2	2	2	2	#NULL!		2
9	504741	501834	1992-08-02	2014-03-15	SAUTER	21	2	12	3	2	5	5	Technicien en b	3	2	1	1	1	1	2	1	SAUTER	#NULL!	#NULL!	#NULL!	#NULL!	#NULL!	#NULL!	#NULL!	#NULL!	#NULL!	#NULL!	#NULL!	#NULL!	#NULL!	2	2	#NULL!	#NULL!	#NULL!	#NULL!	#NULL!	2	2	2	2	#NULL!	SAUTER	2
5	500865	500678	1987-08-26	2014-02-07		27	2	14	4	3	4	1	COMMERCA	4	7	2	2	1	1	2	1	SAUTER	#NULL!	#NULL!	#NULL!	#NULL!	#NULL!	#NULL!	#NULL!	#NULL!	#NULL!	#NULL!	#NULL!	#NULL!	#NULL!	2	2	#NULL!	2	#NULL!	#NULL!	#NULL!	2	2	2	2	#NULL!	SAUTER	2
5	500700	500731	1978-09-17	2014-02-08		36	2	7	2	1	5	5	CHOMEUR	1	4	3	3	2	2	2	1	SAUTER	#NULL!	#NULL!	#NULL!	#NULL!	#NULL!	#NULL!	#NULL!	#NULL!	#NULL!	#NULL!	#NULL!	#NULL!	#NULL!	2	2	#NULL!	2	#NULL!	#NULL!	#NULL!	2	2	2	2	#NULL!	SAUTER	2
6	500985	501296	1983-01-15	2014-02-21	SAUTER	31	2	12	3	2	1	1	IMPRIMEUR	3	8	2	2	2	2	2	1	SAUTER	#NULL!	#NULL!	#NULL!	#NULL!	#NULL!	#NULL!	#NULL!	#NULL!	#NULL!	#NULL!	#NULL!	#NULL!	#NULL!	2	2	#NULL!	#NULL!	#NULL!	#NULL!	#NULL!	2	2	2	2	#NULL!	SAUTER	2
14	503235	502533	1989-08-19	2014-04-14		25	2	14	4	3	4	#NULL!	ETUDIANT	5	7	2	2	1	1	2	1		#NULL!	#NULL!	#NULL!	#NULL!	#NULL!	#NULL!	#NULL!	#NULL!	#NULL!	#NULL!	#NULL!	#NULL!	#NULL!	2	2	#NULL!	#NULL!	#NULL!	#NULL!	#NULL!	2	2	2	2	#NULL!		2
5	501441	501253	1989-04-03	2014-02-14		25	2	9	3	2	2	3	COMMERCA	4	8	2	2	1	1	2	1	SAUTER	#NULL!	#NULL!	#NULL!	#NULL!	#NULL!	#NULL!	#NULL!	#NULL!	#NULL!	#NULL!	#NULL!	#NULL!	#NULL!	2	2	#NULL!	2	#NULL!	#NULL!	#NULL!	2	2	2	2	#NULL!	SAUTER	2
14	503021	5002540	1980-05-15	2014-04-12	SAUTER	34	1	14	4	3	2	1	CADRE	2	9	1	1	1	1	2	1	SAUTER	#NULL!	#NULL!	#NULL!	#NULL!	#NULL!	#NULL!	#NULL!	#NULL!	#NULL!	#NULL!	#NULL!	#NULL!	#NULL!	2	2	#NULL!	#NULL!	#NULL!	#NULL!	#NULL!	2	2	2	2	#NULL!	SAUTER	2
4	500795	500929	1988-03-28	2014-02-05	SAUTER	25	1	10	3	2	3	3	Femme au foyer	7	2	1	1	1	1	6	3	SAUTER	#NULL!	#NULL!	#NULL!	#NULL!	#NULL!	#NULL!	#NULL!	#NULL!	#NULL!	#NULL!	#NULL!	#NULL!	#NULL!	2	2	#NULL!	#NULL!	#NULL!	#NULL!	#NULL!	2	2	2	2	#NULL!	SAUTER	2
6	501035	501572	1979-09-09	2014-02-24	SAUTER	35	1	4	2	1	3	2	SANS EMPLOI	7	7	2	2	2	2	4	2	SAUTER	#NULL!	#NULL!	#NULL!	#NULL!	#NULL!	#NULL!	#NULL!	#NULL!	#NULL!	#NULL!	#NULL!	#NULL!	#NULL!	2	2	#NULL!	#NULL!	#NULL!	#NULL!	#NULL!	1	1	2	2	34	SAUTER	2
3	500420	500537	1993-01-18	2014-01-22	SAUTER	21	2	10	3	2	2	2	Commerçant	4	8	2	2	1	1	2	1	SAUTER	#NULL!	#NULL!	#NULL!	#NULL!	#NULL!	#NULL!	#NULL!	#NULL!	#NULL!	#NULL!	#NULL!	#NULL!	#NULL!	2	2	#NULL!	#NULL!	#NULL!	#NULL!	#NULL!	2	2	2	2	#NULL!	SAUTER	2
14	503025	5002383	1989-02-04	2014-04-12	SAUTER	25	2	20	4	3	3	2	ETUDIANT	5	8	2	2	2	2	2	1	SAUTER	#NULL!	#NULL!	#NULL!	#NULL!	#NULL!	#NULL!	#NULL!	#NULL!	#NULL!	#NULL!	#NULL!	#NULL!	#NULL!	2	2	#NULL!	#NULL!	#NULL!	#NULL!	#NULL!	2	2	2	2	#NULL!	SAUTER	2
11	503097	501953	1971-06-24	2014-03-29	SAUTER	43	1	9	3	2	2	2	SANS EMPLOI	7	2	1	1	2	2	8	4		#NULL!	#NULL!	#NULL!	#NULL!	#NULL!	#NULL!	#NULL!	#NULL!	#NULL!	#NULL!	#NULL!	#NULL!	#NULL!	2	2	#NULL!	#NULL!	#NULL!	#NULL!	#NULL!	2	2	2	2	#NULL!		1
10	503621	501947	1974-12-23	2014-03-22	SAUTER	40	1	12	3	2	3	3	Enseignante	3	8	2	2	2	2	4	2	SAUTER	#NULL!	#NULL!	#NULL!	#NULL!	#NULL!	#NULL!	#NULL!	#NULL!	#NULL!	#NULL!	#NULL!	#NULL!	#NULL!	2	2	#NULL!	#NULL!	#NULL!	#NULL!	#NULL!	2	2	2	2	#NULL!	SAUTER	2
8	501270	501692	1989-06-26	2014-03-06		25	2	14	4	3	2	2	INFORMATICIEN	3	2	1	1	1	1	2	1		#NULL!	#NULL!	#NULL!	#NULL!	#NULL!	#NULL!	#NULL!	#NULL!	#NULL!	#NULL!	#NULL!	#NULL!	#NULL!	2	2	#NULL!	#NULL!	#NULL!	#NULL!	#NULL!	2	2	2	2	#NULL!		2
13	503500	502353	1986-12-26	2014-04-08	SAUTER	33	1	16	4	3	4	3	Infirmière	3	8	2	2	1	1	6	3	SAUTER	#NULL!	#NULL!	#NULL!	#NULL!	#NULL!	#NULL!	#NULL!	#NULL!	#NULL!	#NULL!	#NULL!	#NULL!	#NULL!	2	2	#NULL!	#NULL!	#NULL!	#NULL!	#NULL!	2	2	2	2	#NULL!	SAUTER	2
4	500690	500878	1951-10-25	2014-02-03	SAUTER	62	2	20	4	3	2	2	Juriste	2	2	1	1	2	2	4	2	SAUTER	#NULL!	#NULL!	#NULL!	#NULL!	#NULL!	#NULL!	#NULL!	#NULL!	#NULL!	#NULL!	#NULL!	#NULL!	#NULL!	2	2	#NULL!	#NULL!	#NULL!	#NULL!	#NULL!	2	2	2	2	#NULL!	SAUTER	1
6	500680	501291	1972-09-23	2014-02-21	SAUTER	42	1	12	3	2	2	2	FONCTIONNAIRE	2	8	2	2	1	1	6	3	SAUTER	#NULL!	#NULL!	#NULL!	#NULL!	#NULL!	#NULL!	#NULL!	#NULL!	#NULL!	#NULL!	#NULL!	#NULL!	#NULL!	2	2	#NULL!	#NULL!	#NULL!	#NULL!	#NULL!	2	2	2	2	#NULL!	SAUTER	2
4	500725	500590	1983-04-15	2014-02-04	SAUTER	30	1	8	3	2	5	5	Commerçante	4	2	1	1	1	1	2	1	SAUTER	2	#NULL!	#NULL!	#NULL!	#NULL!	#NULL!	#NULL!	#NULL!	#NULL!	#NULL!	#NULL!	#NULL!	#NULL!	1	2	#NULL!	2	#NULL!	#NULL!	#NULL!	1	1	1	2	#NULL!	SAUTER	2
14	503165	502566	1979-06-01	2014-04-15		34	2	13	3	2	2	1	TECHNICIEN	4	8	2	2	2	2	2	1		#NULL!	#NULL!	#NULL!	#NULL!	#NULL!	#NULL!	#NULL!	#NULL!	#NULL!	#NULL!	#NULL!	#NULL!	#NULL!	2	2	#NULL!	#NULL!	#NULL!	#NULL!	#NULL!	2	2	2	2	#NULL!		2
4	500434	500616	1988-12-22	2014-01-27	SAUTER	25	1	#NULL!	3	2	3	2	Commerçante	4	2	1	1	1	1	2	1	SAUTER	#NULL!	#NULL!	#NULL!	#NULL!	#NULL!	#NULL!	#NULL!	#NULL!	#NULL!	#NULL!	#NULL!	#NULL!	#NULL!	2	2	#NULL!	#NULL!	#NULL!	#NULL!	#NULL!	2	2	2	2	#NULL!	SAUTER	2
13	503547	502299	1961-10-20	2014-04-08	SAUTER	53	2	9	3	2	2	2	MILITAIRE	2	9	1	1	2	2	6	3	SAUTER	#NULL!	#NULL!	#NULL!	#NULL!	#NULL!	#NULL!	#NULL!	#NULL!	#NULL!	#NULL!	#NULL!	#NULL!	#NULL!	2	2	#NULL!	#NULL!	#NULL!	#NULL!	#NULL!	2	2	2	2	#NULL!	SAUTER	2
5	500573	500995	1991-11-09	2014-02-07		23	2	16	4	3	3	4	ETUDIANT	5	7	2	2	1	1	4	2	SAUTER	#NULL!	#NULL!	#NULL!	#NULL!	#NULL!	#NULL!	#NULL!	#NULL!	#NULL!	#NULL!	#NULL!	#NULL!	#NULL!	2	2	#NULL!	2	#NULL!	#NULL!	#NULL!	2	2	2	2	#NULL!	SAUTER	2
10	503965	501949	1958-01-01	2014-03-25	SAUTER	55	2	13	3	2	1	1	POLICIER	2	8	2	2	2	2	8	4	SAUTER	#NULL!	#NULL!	#NULL!	#NULL!	#NULL!	#NULL!	#NULL!	#NULL!	#NULL!	#NULL!	#NULL!	#NULL!	#NULL!	2	2	#NULL!	#NULL!	#NULL!	#NULL!	#NULL!	2	2	2	2	#NULL!	SAUTER	2
9	504733	501782	1950-02-07	2014-03-12	SAUTER	64	1	6	2	1	1	1	Femme au foyer	7	2	1	1	1	1	8	4	SAUTER	2	#NULL!	#NULL!	#NULL!	#NULL!	#NULL!	#NULL!	#NULL!	#NULL!	#NULL!	#NULL!	#NULL!	#NULL!	1	2	1	2	#NULL!	#NULL!	#NULL!	2	2	2	2	#NULL!	SAUTER	2
7	500924	501536	1977-08-17	2014-02-27	SAUTER	37	2	8	3	2	2	1	COMMERCANT	4	4	3	3	2	2	2	1	SAUTER	#NULL!	#NULL!	#NULL!	#NULL!	#NULL!	#NULL!	#NULL!	#NULL!	#NULL!	#NULL!	#NULL!	#NULL!	#NULL!	2	2	#NULL!	#NULL!	#NULL!	#NULL!	#NULL!	2	2	2	2	#NULL!	SAUTER	2
4	500429	500619	1991-04-13	2014-01-27	SAUTER	23	2	15	4	3	3	3	ETUDIANT	5	2	1	1	1	1	4	2	SAUTER	#NULL!	#NULL!	#NULL!	#NULL!	#NULL!	#NULL!	#NULL!	#NULL!	#NULL!	#NULL!	#NULL!	#NULL!	#NULL!	2	2	#NULL!	#NULL!	#NULL!	#NULL!	#NULL!	2	2	2	2	#NULL!	SAUTER	2
7	501078	501439	1982-06-22	2014-03-01	SAUTER	35	2	13	3	2	1	1	CABLEUR	4	7	2	2	2	2	4	2	SAUTER	#NULL!	#NULL!	#NULL!	#NULL!	#NULL!	#NULL!	#NULL!	#NULL!	#NULL!	#NULL!	#NULL!	#NULL!	#NULL!	2	2	#NULL!	#NULL!	#NULL!	#NULL!	#NULL!	2	2	2	2	#NULL!	SAUTER	2
5	504750	501224	1963-02-21	2014-02-17		51	2	13	3	2	3	2	ELECTRIC	4	2	1	1	1	1	20	10	SAUTER	#NULL!	#NULL!	#NULL!	#NULL!	#NULL!	#NULL!	#NULL!	#NULL!	#NULL!	#NULL!	#NULL!	#NULL!	#NULL!	2	2	#NULL!	2	#NULL!	#NULL!	#NULL!	2	2	2	2	#NULL!	SAUTER	2
11	503103	502003	1957-01-26	2014-03-28	SAUTER	57	1	10	3	2	3	2	COMMERCA	4	2	1	1	3	1	2	1		#NULL!	#NULL!	#NULL!	#NULL!	#NULL!	#NULL!	#NULL!	#NULL!	#NULL!	#NULL!	#NULL!	#NULL!	#NULL!	2	2	#NULL!	#NULL!	#NULL!	#NULL!	#NULL!	2	2	2	2	#NULL!		2
14	503044	5002477	1969-06-19	2014-04-15	SAUTER	44	1	6	2	1	1	3	COMMERCA	4	7	2	2	2	2	2	1	SAUTER	#NULL!	#NULL!	#NULL!	#NULL!	#NULL!	#NULL!	#NULL!	#NULL!	#NULL!	#NULL!	#NULL!	#NULL!	#NULL!	2	2	#NULL!	#NULL!	#NULL!	#NULL!	#NULL!	2	2	2	2	#NULL!	SAUTER	2
1	500036	500042	1975-10-15	2014-01-07	SAUTER	38	1	12	3	2	4	1	Sans emploi	7	2	1	1	2	2	6	3	SAUTER	#NULL!	#NULL!	#NULL!	#NULL!	#NULL!	#NULL!	#NULL!	#NULL!	#NULL!	#NULL!	#NULL!	#NULL!	#NULL!	2	2	#NULL!	#NULL!	#NULL!	#NULL!	#NULL!	2	2	2	2	#NULL!	SAUTER	2
3	500621	500577	1988-01-26	2014-01-25	SAUTER	25	1	20	4	3	3	2	Etudiante	5	8	2	2	1	1	2	1	SAUTER	#NULL!	#NULL!	#NULL!	#NULL!	#NULL!	#NULL!	#NULL!	#NULL!	#NULL!	#NULL!	#NULL!	#NULL!	#NULL!	2	2	#NULL!	#NULL!	#NULL!	#NULL!	#NULL!	1	2	2	2	20	SAUTER	2
3	500401	500424	1978-12-18	2014-01-22	SAUTER	35	1	5	2	1	2	3	Femme au foyer	7	2	1	1	1	1	4	2	SAUTER	#NULL!	#NULL!	#NULL!	#NULL!	#NULL!	#NULL!	#NULL!	#NULL!	#NULL!	#NULL!	#NULL!	#NULL!	#NULL!	2	2	#NULL!	#NULL!	#NULL!	#NULL!	#NULL!	1	2	2	2	32	SAUTER	2
13	503496	502166	1976-02-15	2014-04-07	SAUTER	37	1	10	3	2	1	1	Couturière	4	8	2	2	#NULL!	#NULL!	2	1	SAUTER	#NULL!	#NULL!	#NULL!	#NULL!	#NULL!	#NULL!	#NULL!	#NULL!	#NULL!	#NULL!	#NULL!	#NULL!	#NULL!	2	2	#NULL!	#NULL!	#NULL!	#NULL!	#NULL!	2	2	2	2	#NULL!	SAUTER	2
3	500481	500470	1985-05-21	2014-01-23	SAUTER	28	1	11	3	2	3	3	Infographe	4	2	1	1	1	1	4	2	SAUTER	#NULL!	#NULL!	#NULL!	#NULL!	#NULL!	#NULL!	#NULL!	#NULL!	#NULL!	#NULL!	#NULL!	#NULL!	#NULL!	2	2	#NULL!	#NULL!	#NULL!	#NULL!	#NULL!	2	2	2	2	#NULL!	SAUTER	2
3	500315	500533	1992-09-11	2014-01-23	SAUTER	21	1	15	4	3	5	4	Etudiante	5	2	1	1	1	1	8	4	SAUTER	#NULL!	#NULL!	#NULL!	#NULL!	#NULL!	#NULL!	#NULL!	#NULL!	#NULL!	#NULL!	#NULL!	#NULL!	#NULL!	2	2	#NULL!	#NULL!	#NULL!	#NULL!	#NULL!	2	2	2	2	#NULL!	SAUTER	2
13	503533	502361	1988-01-25	2014-04-09	SAUTER	26	2	18	4	3	1	1	ETUDIANT	5	8	2	2	1	1	2	1	SAUTER	2	#NULL!	#NULL!	#NULL!	#NULL!	#NULL!	#NULL!	#NULL!	#NULL!	#NULL!	#NULL!	#NULL!	#NULL!	1	2	#NULL!	1	2	2	#NULL!	1	2	2	2	#NULL!	SAUTER	2
14	503048	5002520	1993-06-25	2014-04-15	SAUTER	21	1	10	3	2	#NULL!	#NULL!	INFORMAT	4	8	2	2	1	1	2	1	SAUTER	#NULL!	#NULL!	#NULL!	#NULL!	#NULL!	#NULL!	#NULL!	#NULL!	#NULL!	#NULL!	#NULL!	#NULL!	#NULL!	2	2	#NULL!	#NULL!	#NULL!	#NULL!	#NULL!	1	2	2	2	#NULL!	SAUTER	2
9	501183	501772	1987-09-16	2014-03-13	SAUTER	27	1	17	4	3	3	3	Etudiante	5	2	1	1	1	1	4	2	SAUTER	#NULL!	#NULL!	#NULL!	#NULL!	#NULL!	#NULL!	#NULL!	#NULL!	#NULL!	#NULL!	#NULL!	#NULL!	#NULL!	2	2	#NULL!	#NULL!	#NULL!	#NULL!	#NULL!	2	2	2	2	#NULL!	SAUTER	2
9	505598	501750	1995-02-01	2014-03-15	SAUTER	19	1	14	4	3	3	3	Etudiante	5	2	1	1	1	1	8	4	SAUTER	#NULL!	#NULL!	#NULL!	#NULL!	#NULL!	#NULL!	#NULL!	#NULL!	#NULL!	#NULL!	#NULL!	#NULL!	#NULL!	2	2	#NULL!	#NULL!	#NULL!	#NULL!	#NULL!	2	2	2	2	#NULL!	SAUTER	2
14	503002	5002415	1988-09-28	2014-04-12	SAUTER	25	1	15	4	3	#NULL!	#NULL!	ETUDIANT	5	8	2	2	1	1	2	1	SAUTER	#NULL!	#NULL!	#NULL!	#NULL!	#NULL!	#NULL!	#NULL!	#NULL!	#NULL!	#NULL!	#NULL!	#NULL!	#NULL!	2	2	#NULL!	#NULL!	#NULL!	#NULL!	#NULL!	1	2	2	2	#NULL!	SAUTER	2
14	503006	5002447	1992-01-04	2014-04-14	SAUTER	22	1	14	4	3	3	3	ETUDIANT	5	8	2	2	1	1	2	1	SAUTER	#NULL!	#NULL!	#NULL!	#NULL!	#NULL!	#NULL!	#NULL!	#NULL!	#NULL!	#NULL!	#NULL!	#NULL!	#NULL!	2	2	#NULL!	#NULL!	#NULL!	#NULL!	#NULL!	2	2	2	2	#NULL!	SAUTER	2
14	503005	5002334	1987-05-20	2014-04-12	SAUTER	26	1	18	4	3	3	3	ETUDIANT	5	8	2	2	2	2	2	1	SAUTER	#NULL!	#NULL!	#NULL!	#NULL!	#NULL!	#NULL!	#NULL!	#NULL!	#NULL!	#NULL!	#NULL!	#NULL!	#NULL!	2	2	#NULL!	#NULL!	#NULL!	#NULL!	#NULL!	2	2	2	2	#NULL!	SAUTER	2
2	500309	500311	1961-06-21	2014-01-15	SAUTER	53	2	15	3	2	3	3	Documentaliste	2	9	1	1	2	2	4	2	SAUTER	#NULL!	#NULL!	#NULL!	#NULL!	#NULL!	#NULL!	#NULL!	#NULL!	#NULL!	#NULL!	#NULL!	#NULL!	#NULL!	2	2	#NULL!	#NULL!	#NULL!	#NULL!	#NULL!	2	2	2	2	#NULL!	SAUTER	2
5	500859	501054	1987-11-11	2014-02-08		27	2	16	4	3	2	1	COMMERCA	4	4	3	3	1	1	2	1	SAUTER	#NULL!	#NULL!	#NULL!	#NULL!	#NULL!	#NULL!	#NULL!	#NULL!	#NULL!	#NULL!	#NULL!	#NULL!	#NULL!	2	2	#NULL!	2	#NULL!	#NULL!	#NULL!	2	2	2	2	#NULL!	SAUTER	2
4	500711	500775	1982-01-31	2014-01-31	SAUTER	32	1	7	3	2	1	1	Femme au foyer	7	8	2	2	1	1	2	1	SAUTER	#NULL!	#NULL!	#NULL!	#NULL!	#NULL!	#NULL!	#NULL!	#NULL!	#NULL!	#NULL!	#NULL!	#NULL!	#NULL!	2	2	#NULL!	#NULL!	#NULL!	#NULL!	#NULL!	2	2	2	2	#NULL!	SAUTER	2
2	500191	505012	1982-07-04	2014-01-14	SAUTER	32	1	13	3	2	2	2	Ménagère	4	8	2	2	1	1	2	1	SAUTER	#NULL!	#NULL!	#NULL!	#NULL!	#NULL!	#NULL!	#NULL!	#NULL!	#NULL!	#NULL!	#NULL!	#NULL!	#NULL!	2	2	#NULL!	#NULL!	#NULL!	#NULL!	#NULL!	2	2	2	2	#NULL!	SAUTER	2
5	500835	501045	1993-06-04	2014-02-10		19	1	14	4	3	4	3	ETUDIANT	5	8	2	2	1	1	2	1	SAUTER	#NULL!	#NULL!	#NULL!	#NULL!	#NULL!	#NULL!	#NULL!	#NULL!	#NULL!	#NULL!	#NULL!	#NULL!	#NULL!	2	2	#NULL!	2	#NULL!	#NULL!	#NULL!	2	2	2	2	#NULL!	SAUTER	2
14	503167	502569	1983-08-26	2014-04-15		30	2	12	3	2	3	3	COMMERCANT	4	8	2	2	#NULL!	#NULL!	4	2		#NULL!	#NULL!	#NULL!	#NULL!	#NULL!	#NULL!	#NULL!	#NULL!	#NULL!	#NULL!	#NULL!	#NULL!	#NULL!	2	2	#NULL!	#NULL!	#NULL!	#NULL!	#NULL!	2	2	2	2	#NULL!		2
4	500424	500617	1987-03-26	2014-01-27	SAUTER	26	2	9	3	2	4	3	Sans emploi	7	2	1	1	1	1	4	2	SAUTER	#NULL!	#NULL!	#NULL!	#NULL!	#NULL!	#NULL!	#NULL!	#NULL!	#NULL!	#NULL!	#NULL!	#NULL!	#NULL!	2	2	#NULL!	#NULL!	#NULL!	#NULL!	#NULL!	2	2	2	2	#NULL!	SAUTER	2
11	503161	501360	1963-10-10	2014-03-28		59	1	6	2	1	2	2	SANS EMPLOI	7	2	1	1	2	2	8	4		#NULL!	#NULL!	#NULL!	#NULL!	#NULL!	#NULL!	#NULL!	#NULL!	#NULL!	#NULL!	#NULL!	#NULL!	#NULL!	2	2	#NULL!	#NULL!	#NULL!	#NULL!	#NULL!	2	2	2	2	#NULL!		2
14	503215	502475	1990-06-20	2014-04-14		23	1	16	4	3	4	3	ETUDIANTE	5	2	1	1	1	1	2	1		#NULL!	#NULL!	#NULL!	#NULL!	#NULL!	#NULL!	#NULL!	#NULL!	#NULL!	#NULL!	#NULL!	#NULL!	#NULL!	2	2	#NULL!	#NULL!	#NULL!	#NULL!	#NULL!	2	2	2	2	#NULL!		2
13	503582	502298	1980-05-26	2014-04-09	SAUTER	34	1	7	3	2	4	5	Commerçante	4	2	1	1	1	1	2	1	SAUTER	#NULL!	#NULL!	#NULL!	#NULL!	#NULL!	#NULL!	#NULL!	#NULL!	#NULL!	#NULL!	#NULL!	#NULL!	#NULL!	2	2	#NULL!	#NULL!	#NULL!	#NULL!	#NULL!	2	2	2	2	#NULL!	SAUTER	2
4	500971	500813	1958-01-01	2014-02-05	SAUTER	56	2	10	3	2	2	2	TAPISSIER	4	8	2	2	2	2	8	4	SAUTER	2	#NULL!	#NULL!	#NULL!	#NULL!	#NULL!	#NULL!	#NULL!	#NULL!	#NULL!	#NULL!	#NULL!	#NULL!	1	2	20	2	#NULL!	#NULL!	#NULL!	2	2	2	2	#NULL!	SAUTER	2
10	503974	501826	1967-06-19	2014-03-22	SAUTER	47	2	6	2	1	2	1	COMMERCANT	4	8	2	2	1	1	2	1	SAUTER	#NULL!	#NULL!	#NULL!	#NULL!	#NULL!	#NULL!	#NULL!	#NULL!	#NULL!	#NULL!	#NULL!	#NULL!	#NULL!	2	2	#NULL!	#NULL!	#NULL!	#NULL!	#NULL!	1	2	2	2	47	SAUTER	2
1	500079	500191	1993-05-18	2014-01-08	SAUTER	21	1	10	3	2	5	3	Sans emploi	7	8	2	2	1	1	4	2	SAUTER	#NULL!	#NULL!	#NULL!	#NULL!	#NULL!	#NULL!	#NULL!	#NULL!	#NULL!	#NULL!	#NULL!	#NULL!	#NULL!	2	2	#NULL!	#NULL!	#NULL!	#NULL!	#NULL!	2	2	2	2	#NULL!	SAUTER	2
11	503082	502572	1954-03-13	2014-03-28	SAUTER	60	2	10	3	2	#NULL!	2	INSTITUT	5	1	1	1	2	2	8	4	SAUTER	#NULL!	#NULL!	#NULL!	#NULL!	#NULL!	#NULL!	#NULL!	#NULL!	#NULL!	#NULL!	#NULL!	#NULL!	#NULL!	2	2	#NULL!	#NULL!	#NULL!	#NULL!	#NULL!	1	1	2	2	0		2
5	500880	501079	1983-01-16	2014-02-10		30	1	12	3	2	3	3	COIFFEUS	4	4	3	3	1	1	6	3	SAUTER	#NULL!	#NULL!	#NULL!	#NULL!	#NULL!	#NULL!	#NULL!	#NULL!	#NULL!	#NULL!	#NULL!	#NULL!	#NULL!	2	2	#NULL!	2	#NULL!	#NULL!	#NULL!	2	2	2	2	#NULL!	SAUTER	2
3	500556	500463	1984-09-22	2014-01-22	SAUTER	29	2	14	4	3	4	3	Adjoint d'admin	2	2	1	1	1	1	2	1	SAUTER	#NULL!	#NULL!	#NULL!	#NULL!	#NULL!	#NULL!	#NULL!	#NULL!	#NULL!	#NULL!	#NULL!	#NULL!	#NULL!	2	2	#NULL!	#NULL!	#NULL!	#NULL!	#NULL!	1	2	2	2	#NULL!	SAUTER	2
12	504411	502087	1988-07-20	2014-04-01		26	2	15	4	3	4	4	ETUDIANT	5	2	1	1	1	1	10	5		#NULL!	#NULL!	#NULL!	#NULL!	#NULL!	#NULL!	#NULL!	#NULL!	#NULL!	#NULL!	#NULL!	#NULL!	#NULL!	2	2	#NULL!	#NULL!	#NULL!	#NULL!	#NULL!	2	2	2	2	#NULL!		2
7	501120	501616	1971-05-26	2014-02-26	SAUTER	43	1	12	3	2	2	2	SANS EMPLOI	7	2	1	1	2	2	4	2	SAUTER	#NULL!	#NULL!	#NULL!	#NULL!	#NULL!	#NULL!	#NULL!	#NULL!	#NULL!	#NULL!	#NULL!	#NULL!	#NULL!	2	2	#NULL!	#NULL!	#NULL!	#NULL!	#NULL!	2	2	2	2	#NULL!	SAUTER	2
14	503222	502462	1988-01-11	2014-04-14		26	1	6	1	1	3	2	COUTURIERE	4	8	2	2	2	2	8	4		#NULL!	#NULL!	#NULL!	#NULL!	#NULL!	#NULL!	#NULL!	#NULL!	#NULL!	#NULL!	#NULL!	#NULL!	#NULL!	2	2	#NULL!	#NULL!	#NULL!	#NULL!	#NULL!	2	2	2	2	#NULL!		2
13	503583	502311	1961-07-15	2014-04-09	SAUTER	53	2	10	3	2	5	3	Maçon	4	2	1	1	2	2	4	2	SAUTER	2	#NULL!	#NULL!	#NULL!	#NULL!	#NULL!	#NULL!	#NULL!	#NULL!	#NULL!	#NULL!	#NULL!	#NULL!	1	#NULL!	#NULL!	#NULL!	#NULL!	#NULL!	#NULL!	2	2	2	2	#NULL!	SAUTER	2
14	503242	502558	1987-08-08	2014-04-15		27	2	12	3	2	1	1	SANS EMPLOI	7	2	1	1	1	1	4	2		#NULL!	#NULL!	#NULL!	#NULL!	#NULL!	#NULL!	#NULL!	#NULL!	#NULL!	#NULL!	#NULL!	#NULL!	#NULL!	2	2	#NULL!	#NULL!	#NULL!	#NULL!	#NULL!	2	2	2	2	#NULL!		2
2	500254	500308	1967-07-07	2014-01-15	SAUTER	46	1	10	3	2	1	1	Sans emploi	7	2	1	1	2	2	4	2	SAUTER	#NULL!	#NULL!	#NULL!	#NULL!	#NULL!	#NULL!	#NULL!	#NULL!	#NULL!	#NULL!	#NULL!	#NULL!	#NULL!	2	2	#NULL!	#NULL!	#NULL!	#NULL!	#NULL!	2	2	2	2	#NULL!	SAUTER	2
4	500685	500870	1984-04-06	2014-02-03	SAUTER	29	1	10	3	2	2	2	Couturière	4	2	1	1	1	1	4	2	SAUTER	2	#NULL!	#NULL!	#NULL!	#NULL!	#NULL!	#NULL!	#NULL!	#NULL!	#NULL!	#NULL!	#NULL!	#NULL!	1	2	#NULL!	2	#NULL!	#NULL!	#NULL!	2	2	2	2	#NULL!	SAUTER	2
5	500685	501237	1988-02-28	2014-02-08		26	1	12	3	2	5	5	MENAGERE	1	3	1	1	1	1	10	5	SAUTER	2	#NULL!	#NULL!	#NULL!	#NULL!	#NULL!	#NULL!	#NULL!	#NULL!	#NULL!	#NULL!	#NULL!	#NULL!	1	#NULL!	#NULL!	#NULL!	#NULL!	#NULL!	#NULL!	2	2	2	2	#NULL!	SAUTER	2
11	503110	502010	1958-02-14	2014-03-29		56	2	16	4	3	3	3	ENSEIGNANT	2	2	1	1	2	2	4	2		#NULL!	#NULL!	#NULL!	#NULL!	#NULL!	#NULL!	#NULL!	#NULL!	#NULL!	#NULL!	#NULL!	#NULL!	#NULL!	2	2	#NULL!	#NULL!	#NULL!	#NULL!	#NULL!	2	2	2	2	#NULL!		2
14	503268	501749	1964-01-26	2014-04-11		50	2	12	3	2	2	2	FONCTIONNAIRE	2	2	1	1	2	2	6	3		#NULL!	#NULL!	#NULL!	#NULL!	#NULL!	#NULL!	#NULL!	#NULL!	#NULL!	#NULL!	#NULL!	#NULL!	#NULL!	2	2	#NULL!	#NULL!	#NULL!	#NULL!	#NULL!	1	2	2	2	49		2
9	504752	501799	1975-09-19	2014-03-12	SAUTER	38	1	11	3	2	2	2	Coiffeuse	4	2	1	1	2	2	4	2	SAUTER	#NULL!	#NULL!	#NULL!	#NULL!	#NULL!	#NULL!	#NULL!	#NULL!	#NULL!	#NULL!	#NULL!	#NULL!	#NULL!	2	2	#NULL!	#NULL!	#NULL!	#NULL!	#NULL!	2	2	2	2	#NULL!	SAUTER	2
4	501106	500914	1978-07-26	2014-02-05	SAUTER	25	1	17	4	3	2	1	Sans emploi	7	8	2	2	1	1	2	1	SAUTER	#NULL!	#NULL!	#NULL!	#NULL!	#NULL!	#NULL!	#NULL!	#NULL!	#NULL!	#NULL!	#NULL!	#NULL!	#NULL!	2	2	#NULL!	#NULL!	#NULL!	#NULL!	#NULL!	2	2	2	2	#NULL!	SAUTER	2
6	500985	501105	1985-07-30	2014-02-21	SAUTER	29	2	11	3	2	5	5	IMPRIMEUR	3	8	2	2	1	1	6	3	SAUTER	#NULL!	#NULL!	#NULL!	#NULL!	#NULL!	#NULL!	#NULL!	#NULL!	#NULL!	#NULL!	#NULL!	#NULL!	#NULL!	2	2	#NULL!	#NULL!	#NULL!	#NULL!	#NULL!	2	2	2	2	#NULL!	SAUTER	2
4	500801	500823	1979-07-16	2014-02-01	SAUTER	34	1	10	3	2	3	3	Commerçante	4	8	2	2	2	2	8	4	SAUTER	2	#NULL!	#NULL!	#NULL!	#NULL!	#NULL!	#NULL!	#NULL!	#NULL!	#NULL!	#NULL!	#NULL!	#NULL!	1	2	5	1	2	2	5	1	2	2	2	#NULL!	SAUTER	1
12	504515	502091	1956-04-19	2014-04-02		58	1	9	3	2	2	2	ENSEIGNANTE	2	2	1	1	2	2	10	5		#NULL!	#NULL!	#NULL!	#NULL!	#NULL!	#NULL!	#NULL!	#NULL!	#NULL!	#NULL!	#NULL!	#NULL!	#NULL!	2	2	#NULL!	#NULL!	#NULL!	#NULL!	#NULL!	2	2	2	2	#NULL!		2
9	501193	501817	1988-02-27	2014-03-13	SAUTER	27	1	10	3	2	5	5	Femme au foyer	7	2	1	1	1	1	2	1	SAUTER	#NULL!	#NULL!	#NULL!	#NULL!	#NULL!	#NULL!	#NULL!	#NULL!	#NULL!	#NULL!	#NULL!	#NULL!	#NULL!	2	2	#NULL!	#NULL!	#NULL!	#NULL!	#NULL!	2	2	2	2	#NULL!	SAUTER	2
4	500575	500637	1963-01-02	2014-01-27	SAUTER	51	1	16	4	3	2	1	Professeur	2	2	1	1	2	2	2	1	SAUTER	#NULL!	#NULL!	#NULL!	#NULL!	#NULL!	#NULL!	#NULL!	#NULL!	#NULL!	#NULL!	#NULL!	#NULL!	#NULL!	2	2	#NULL!	#NULL!	#NULL!	#NULL!	#NULL!	2	2	2	2	#NULL!	SAUTER	2
7	501170	501676	1970-05-16	2014-03-03	SAUTER	41	1	13	3	2	4	3	ESTHETICIENNE	3	6	5	#NULL!	2	2	4	2	SAUTER	#NULL!	#NULL!	#NULL!	#NULL!	#NULL!	#NULL!	#NULL!	#NULL!	#NULL!	#NULL!	#NULL!	#NULL!	#NULL!	2	2	#NULL!	#NULL!	#NULL!	#NULL!	#NULL!	2	2	2	2	#NULL!	SAUTER	2
5	500840	501647	1983-01-29	2014-02-07		31	1	14	4	3	3	3	ENSEIGNA	2	8	2	2	2	2	4	2	SAUTER	#NULL!	#NULL!	#NULL!	#NULL!	#NULL!	#NULL!	#NULL!	#NULL!	#NULL!	#NULL!	#NULL!	#NULL!	#NULL!	2	2	#NULL!	2	#NULL!	#NULL!	#NULL!	2	2	2	2	#NULL!	SAUTER	2
3	500320	500529	1993-05-18	2014-01-23	SAUTER	20	1	17	4	3	3	2	Etudiante	5	7	2	2	1	1	4	2	SAUTER	#NULL!	#NULL!	#NULL!	#NULL!	#NULL!	#NULL!	#NULL!	#NULL!	#NULL!	#NULL!	#NULL!	#NULL!	#NULL!	2	2	#NULL!	#NULL!	#NULL!	#NULL!	#NULL!	2	1	2	2	#NULL!	SAUTER	2
9	501183	501753	1969-05-08	2014-03-13	SAUTER	44	2	10	3	2	3	2	Technicien en b	3	2	1	1	1	1	4	2	SAUTER	2	#NULL!	#NULL!	#NULL!	#NULL!	#NULL!	#NULL!	#NULL!	#NULL!	#NULL!	#NULL!	#NULL!	#NULL!	1	2	#NULL!	2	#NULL!	#NULL!	#NULL!	2	2	2	2	#NULL!	SAUTER	2
11	503134	502021	1957-04-26	2014-03-29		57	2	6	2	1	2	2	PEINTRE	4	2	1	1	2	2	10	5		#NULL!	#NULL!	#NULL!	#NULL!	#NULL!	#NULL!	#NULL!	#NULL!	#NULL!	#NULL!	#NULL!	#NULL!	#NULL!	2	2	#NULL!	#NULL!	#NULL!	#NULL!	#NULL!	2	2	2	2	#NULL!		2
8	501295	501438	1977-01-20	2014-03-07		37	1	16	4	3	3	4	INSTITUTRICE	2	2	1	1	2	2	6	3		#NULL!	#NULL!	#NULL!	#NULL!	#NULL!	#NULL!	#NULL!	#NULL!	#NULL!	#NULL!	#NULL!	#NULL!	#NULL!	2	2	#NULL!	#NULL!	#NULL!	#NULL!	#NULL!	2	2	2	2	#NULL!		2
5	500598	500960	1993-12-30	2014-02-14		21	1	14	4	3	3	4	ETUDIANT	5	8	2	2	2	2	2	1	SAUTER	#NULL!	#NULL!	#NULL!	#NULL!	#NULL!	#NULL!	#NULL!	#NULL!	#NULL!	#NULL!	#NULL!	#NULL!	#NULL!	2	2	#NULL!	2	#NULL!	#NULL!	#NULL!	2	2	2	2	#NULL!	SAUTER	2
1	500036	500041	1957-03-17	2014-01-07	SAUTER	56	2	13	3	2	2	2	Fonctionnaire	2	2	1	1	2	2	6	3	SAUTER	#NULL!	#NULL!	#NULL!	#NULL!	#NULL!	#NULL!	#NULL!	#NULL!	#NULL!	#NULL!	#NULL!	#NULL!	#NULL!	2	2	#NULL!	#NULL!	#NULL!	#NULL!	#NULL!	2	2	2	2	#NULL!	SAUTER	2
9	504754	501811	1978-07-18	2014-03-13	SAUTER	35	1	15	4	3	2	2	Greffière	2	2	1	1	2	2	4	2	SAUTER	#NULL!	#NULL!	#NULL!	#NULL!	#NULL!	#NULL!	#NULL!	#NULL!	#NULL!	#NULL!	#NULL!	#NULL!	#NULL!	2	2	#NULL!	#NULL!	#NULL!	#NULL!	#NULL!	2	2	2	2	#NULL!	SAUTER	2
6	501090	501528	1984-06-17	2014-02-25	SAUTER	30	1	18	4	3	3	3	COMPTABLE	2	8	2	2	2	2	2	1	SAUTER	#NULL!	#NULL!	#NULL!	#NULL!	#NULL!	#NULL!	#NULL!	#NULL!	#NULL!	#NULL!	#NULL!	#NULL!	#NULL!	2	2	#NULL!	#NULL!	#NULL!	#NULL!	#NULL!	1	2	2	2	26	SAUTER	2
5	500784	501037	1986-07-10	2014-02-07		30	1	9	3	2	5	5	OUVRIERE	3	4	3	3	2	2	6	3	SAUTER	#NULL!	#NULL!	#NULL!	#NULL!	#NULL!	#NULL!	#NULL!	#NULL!	#NULL!	#NULL!	#NULL!	#NULL!	#NULL!	2	2	#NULL!	2	#NULL!	#NULL!	#NULL!	2	2	2	2	#NULL!	SAUTER	2
7	503888	501537	1993-10-05	2014-02-27	SAUTER	21	1	12	3	2	2	2	SANS EMPLOI	7	4	3	3	1	1	2	1	SAUTER	#NULL!	#NULL!	#NULL!	#NULL!	#NULL!	#NULL!	#NULL!	#NULL!	#NULL!	#NULL!	#NULL!	#NULL!	#NULL!	2	2	#NULL!	#NULL!	#NULL!	#NULL!	#NULL!	2	2	2	2	#NULL!	SAUTER	2
2	500194	500284	1990-03-18	2014-01-13	SAUTER	24	1	12	3	2	4	3	Restauratrice	4	8	2	2	1	1	2	1	SAUTER	#NULL!	#NULL!	#NULL!	#NULL!	#NULL!	#NULL!	#NULL!	#NULL!	#NULL!	#NULL!	#NULL!	#NULL!	#NULL!	2	2	#NULL!	#NULL!	#NULL!	#NULL!	#NULL!	2	2	2	2	#NULL!	SAUTER	2
5	500828	501226	1960-01-03	2014-02-14		54	2	17	4	3	2	1	PROFESSE	2	2	1	1	2	2	6	3	SAUTER	#NULL!	#NULL!	#NULL!	#NULL!	#NULL!	#NULL!	#NULL!	#NULL!	#NULL!	#NULL!	#NULL!	#NULL!	#NULL!	2	2	#NULL!	2	#NULL!	#NULL!	#NULL!	2	2	2	2	#NULL!	SAUTER	2
1	500100	500111	1993-10-25	2014-01-08	SAUTER	21	1	10	3	2	2	2	Coiffeuse	4	8	2	2	2	2	2	1	SAUTER	#NULL!	#NULL!	#NULL!	#NULL!	#NULL!	#NULL!	#NULL!	#NULL!	#NULL!	#NULL!	#NULL!	#NULL!	#NULL!	2	2	#NULL!	#NULL!	#NULL!	#NULL!	#NULL!	2	1	2	2	#NULL!	SAUTER	2
3	500551	500545	1982-08-08	2014-01-24	SAUTER	31	2	16	4	3	3	3	Enseignant	3	2	1	1	1	1	2	1	SAUTER	#NULL!	#NULL!	#NULL!	#NULL!	#NULL!	#NULL!	#NULL!	#NULL!	#NULL!	#NULL!	#NULL!	#NULL!	#NULL!	2	2	#NULL!	#NULL!	#NULL!	#NULL!	#NULL!	2	2	2	2	#NULL!	SAUTER	2
4	500568	500939	1979-07-20	2014-02-06	SAUTER	34	2	15	4	3	2	2	Electricien	4	2	1	1	1	1	4	2	SAUTER	1	#NULL!	#NULL!	#NULL!	#NULL!	#NULL!	#NULL!	#NULL!	#NULL!	#NULL!	#NULL!	#NULL!	#NULL!	1	2	28	2	#NULL!	#NULL!	#NULL!	2	2	2	2	#NULL!	SAUTER	2
9	505620	501795	1973-12-22	2014-03-12	SAUTER	40	1	12	3	2	5	5	Commerçante	4	8	2	2	2	2	4	2	SAUTER	#NULL!	#NULL!	#NULL!	#NULL!	#NULL!	#NULL!	#NULL!	#NULL!	#NULL!	#NULL!	#NULL!	#NULL!	#NULL!	2	2	#NULL!	#NULL!	#NULL!	#NULL!	#NULL!	2	2	2	2	#NULL!	SAUTER	2
8	504342	501393	1962-05-17	2014-03-11		52	1	6	3	2	2	1	MENAGERE	7	2	1	1	1	1	6	3		#NULL!	#NULL!	#NULL!	#NULL!	#NULL!	#NULL!	#NULL!	#NULL!	#NULL!	#NULL!	#NULL!	#NULL!	#NULL!	2	2	#NULL!	#NULL!	#NULL!	#NULL!	#NULL!	1	2	2	2	10		2
14	503049	5002519	1992-10-30	2014-04-15	SAUTER	22	1	11	3	2	#NULL!	3	ESTHETIC	4	8	2	2	1	1	2	1	SAUTER	#NULL!	#NULL!	#NULL!	#NULL!	#NULL!	#NULL!	#NULL!	#NULL!	#NULL!	#NULL!	#NULL!	#NULL!	#NULL!	2	2	#NULL!	#NULL!	#NULL!	#NULL!	#NULL!	2	2	2	2	#NULL!	SAUTER	2
13	503509	502216	1984-04-03	2014-04-05	SAUTER	30	1	16	4	3	3	2	Infirmière	3	7	2	2	2	2	2	1	SAUTER	#NULL!	#NULL!	#NULL!	#NULL!	#NULL!	#NULL!	#NULL!	#NULL!	#NULL!	#NULL!	#NULL!	#NULL!	#NULL!	2	2	#NULL!	#NULL!	#NULL!	#NULL!	#NULL!	2	2	2	2	#NULL!	SAUTER	2
11	503089	502036	1949-03-20	2014-03-29	SAUTER	65	2	14	4	3	3	3	RETRAITE	6	2	1	1	4	1	6	3		#NULL!	#NULL!	#NULL!	#NULL!	#NULL!	#NULL!	#NULL!	#NULL!	#NULL!	#NULL!	#NULL!	#NULL!	#NULL!	2	2	#NULL!	#NULL!	#NULL!	#NULL!	#NULL!	1	2	2	2	58		2
10	503616	501440	1966-04-27	2014-03-25	SAUTER	48	1	6	2	1	2	2	Femme au foyer	7	8	2	2	2	2	4	2	SAUTER	#NULL!	#NULL!	#NULL!	#NULL!	#NULL!	#NULL!	#NULL!	#NULL!	#NULL!	#NULL!	#NULL!	#NULL!	#NULL!	2	2	#NULL!	#NULL!	#NULL!	#NULL!	#NULL!	2	2	2	2	#NULL!	SAUTER	2
10	503604	501958	1972-04-01	2014-03-25	SAUTER	43	1	9	3	2	1	1	Commercante	4	8	2	2	1	1	6	3	SAUTER	#NULL!	#NULL!	#NULL!	#NULL!	#NULL!	#NULL!	#NULL!	#NULL!	#NULL!	#NULL!	#NULL!	#NULL!	#NULL!	2	2	#NULL!	#NULL!	#NULL!	#NULL!	#NULL!	1	2	2	2	#NULL!	SAUTER	2
5	505062	500667	1984-06-22	2014-02-10		30	2	12	3	2	3	3	GARDE DE	2	2	1	1	1	1	2	1	SAUTER	#NULL!	#NULL!	#NULL!	#NULL!	#NULL!	#NULL!	#NULL!	#NULL!	#NULL!	#NULL!	#NULL!	#NULL!	#NULL!	2	2	#NULL!	2	#NULL!	#NULL!	#NULL!	2	2	2	2	#NULL!	SAUTER	2
10	503970	501881	1963-02-02	2014-03-22	SAUTER	51	1	11	3	2	3	3	SANS EMPLOI	7	8	2	2	2	2	8	4	SAUTER	#NULL!	#NULL!	#NULL!	#NULL!	#NULL!	#NULL!	#NULL!	#NULL!	#NULL!	#NULL!	#NULL!	#NULL!	#NULL!	2	2	#NULL!	#NULL!	#NULL!	#NULL!	#NULL!	2	2	2	2	#NULL!	SAUTER	2
3	500496	500462	1964-02-12	2014-01-23	SAUTER	49	1	#NULL!	2	1	3	1	Couturière	4	2	1	1	2	2	2	1	SAUTER	#NULL!	#NULL!	#NULL!	#NULL!	#NULL!	#NULL!	#NULL!	#NULL!	#NULL!	#NULL!	#NULL!	#NULL!	#NULL!	2	2	#NULL!	#NULL!	#NULL!	#NULL!	#NULL!	2	2	2	2	#NULL!	SAUTER	2
6	501671	501312	1979-10-04	2014-02-21	SAUTER	33	1	6	2	1	2	1	SANS EMPLOI	7	7	2	2	2	2	4	2	SAUTER	#NULL!	#NULL!	#NULL!	#NULL!	#NULL!	#NULL!	#NULL!	#NULL!	#NULL!	#NULL!	#NULL!	#NULL!	#NULL!	2	2	#NULL!	#NULL!	#NULL!	#NULL!	#NULL!	2	2	2	2	#NULL!	SAUTER	2
14	503164	502567	1971-07-10	2014-04-15		43	2	13	3	2	2	2	TCHECNICIEN	4	8	2	2	#NULL!	#NULL!	6	3		#NULL!	#NULL!	#NULL!	#NULL!	#NULL!	#NULL!	#NULL!	#NULL!	#NULL!	#NULL!	#NULL!	#NULL!	#NULL!	2	2	#NULL!	#NULL!	#NULL!	#NULL!	#NULL!	2	2	2	2	#NULL!		2
14	503174	502168	1975-10-15	2014-04-11		38	2	16	4	3	4	3	COMPTABLE	2	5	1	1	1	1	2	1		#NULL!	#NULL!	#NULL!	#NULL!	#NULL!	#NULL!	#NULL!	#NULL!	#NULL!	#NULL!	#NULL!	#NULL!	#NULL!	2	2	#NULL!	#NULL!	#NULL!	#NULL!	#NULL!	2	2	2	2	#NULL!		2
2	500371	500387	1987-01-13	2014-01-18	SAUTER	36	1	7	3	2	2	2	Enseignante	3	7	2	2	1	1	4	2	SAUTER	#NULL!	#NULL!	#NULL!	#NULL!	#NULL!	#NULL!	#NULL!	#NULL!	#NULL!	#NULL!	#NULL!	#NULL!	#NULL!	2	2	#NULL!	#NULL!	#NULL!	#NULL!	#NULL!	1	2	2	2	30	SAUTER	2
5	501541	501159	1992-03-01	2014-02-10		22	1	9	3	2	4	4	COUTURIE	5	8	2	2	1	1	4	2	SAUTER	#NULL!	#NULL!	#NULL!	#NULL!	#NULL!	#NULL!	#NULL!	#NULL!	#NULL!	#NULL!	#NULL!	#NULL!	#NULL!	2	2	#NULL!	2	#NULL!	#NULL!	#NULL!	2	2	2	2	#NULL!	SAUTER	2
5	500780	501238	1992-04-14	2014-02-08		21	2	18	4	3	1	1	ETUDIANT	5	8	2	2	1	1	2	1	SAUTER	#NULL!	#NULL!	#NULL!	#NULL!	#NULL!	#NULL!	#NULL!	#NULL!	#NULL!	#NULL!	#NULL!	#NULL!	#NULL!	2	2	#NULL!	2	#NULL!	#NULL!	#NULL!	2	2	2	2	#NULL!	SAUTER	2
6	501010	501390	1983-02-03	2014-02-22	SAUTER	30	1	6	2	1	5	5	SANS EMPLOI	7	8	2	2	1	1	8	4	SAUTER	#NULL!	#NULL!	#NULL!	#NULL!	#NULL!	#NULL!	#NULL!	#NULL!	#NULL!	#NULL!	#NULL!	#NULL!	#NULL!	2	2	#NULL!	#NULL!	#NULL!	#NULL!	#NULL!	2	2	2	2	#NULL!	SAUTER	2
4	500463	500812	1974-06-06	2014-02-03	SAUTER	39	1	13	4	3	1	1	Enseigant	2	7	2	2	1	1	4	2	SAUTER	#NULL!	#NULL!	#NULL!	#NULL!	#NULL!	#NULL!	#NULL!	#NULL!	#NULL!	#NULL!	#NULL!	#NULL!	#NULL!	2	2	#NULL!	#NULL!	#NULL!	#NULL!	#NULL!	2	2	2	2	#NULL!	SAUTER	2
4	500766	500773	1971-01-01	2014-01-31	SAUTER	43	1	6	2	1	2	1	Femme au foyer	7	8	2	2	1	1	6	3	SAUTER	#NULL!	#NULL!	#NULL!	#NULL!	#NULL!	#NULL!	#NULL!	#NULL!	#NULL!	#NULL!	#NULL!	#NULL!	#NULL!	2	2	#NULL!	#NULL!	#NULL!	#NULL!	#NULL!	2	2	2	2	#NULL!	SAUTER	2
14	503043	5002476	1961-05-02	2014-04-15	SAUTER	53	1	7	2	1	1	1	COMERCAN	4	7	2	2	3	1	2	1	SAUTER	#NULL!	#NULL!	#NULL!	#NULL!	#NULL!	#NULL!	#NULL!	#NULL!	#NULL!	#NULL!	#NULL!	#NULL!	#NULL!	2	2	#NULL!	#NULL!	#NULL!	#NULL!	#NULL!	2	2	2	2	#NULL!	SAUTER	2
13	503535	502359	1979-01-06	2014-04-09	SAUTER	35	2	15	4	3	3	3	TECHNICIEN RESE	4	5	1	1	1	1	4	2	SAUTER	#NULL!	#NULL!	#NULL!	#NULL!	#NULL!	#NULL!	#NULL!	#NULL!	#NULL!	#NULL!	#NULL!	#NULL!	#NULL!	2	2	#NULL!	#NULL!	#NULL!	#NULL!	#NULL!	2	2	2	2	#NULL!	SAUTER	2
12	504332	502060	1984-12-13	2014-03-31		30	1	16	4	3	3	3	INFIRMIERE	2	2	1	1	2	2	2	1		#NULL!	#NULL!	#NULL!	#NULL!	#NULL!	#NULL!	#NULL!	#NULL!	#NULL!	#NULL!	#NULL!	#NULL!	#NULL!	2	2	#NULL!	#NULL!	#NULL!	#NULL!	#NULL!	2	2	2	2	#NULL!		2
2	500200	500295	1944-05-24	2014-01-13	SAUTER	70	2	18	4	3	2	1	Enseignant	3	2	1	1	2	2	10	5	SAUTER	#NULL!	#NULL!	#NULL!	#NULL!	#NULL!	#NULL!	#NULL!	#NULL!	#NULL!	#NULL!	#NULL!	#NULL!	#NULL!	2	2	#NULL!	#NULL!	#NULL!	#NULL!	#NULL!	1	2	2	2	#NULL!	SAUTER	2
10	503613	501903	1968-05-25	2014-03-21	SAUTER	46	1	6	2	1	1	1	Chômage	7	8	2	2	2	2	6	3	SAUTER	#NULL!	#NULL!	#NULL!	#NULL!	#NULL!	#NULL!	#NULL!	#NULL!	#NULL!	#NULL!	#NULL!	#NULL!	#NULL!	2	2	#NULL!	#NULL!	#NULL!	#NULL!	#NULL!	2	2	2	2	#NULL!	SAUTER	2
2	500209	500282	1974-08-28	2014-01-13	SAUTER	40	1	10	3	2	1	1	Sans emploi	7	8	2	2	2	2	6	3	SAUTER	#NULL!	#NULL!	#NULL!	#NULL!	#NULL!	#NULL!	#NULL!	#NULL!	#NULL!	#NULL!	#NULL!	#NULL!	#NULL!	2	2	#NULL!	#NULL!	#NULL!	#NULL!	#NULL!	2	2	2	2	#NULL!	SAUTER	2
1	500089	500193	1961-02-19	2014-01-08	SAUTER	53	1	10	3	2	3	2	Commerçante	4	8	2	2	2	2	2	1	SAUTER	#NULL!	#NULL!	#NULL!	#NULL!	#NULL!	#NULL!	#NULL!	#NULL!	#NULL!	#NULL!	#NULL!	#NULL!	#NULL!	2	2	#NULL!	#NULL!	#NULL!	#NULL!	#NULL!	2	2	2	2	#NULL!	SAUTER	2
6	501826	501344	1971-06-17	2014-02-21	SAUTER	42	2	12	3	2	2	2	REPPORTAIRE	4	8	2	2	2	2	4	2	SAUTER	#NULL!	#NULL!	#NULL!	#NULL!	#NULL!	#NULL!	#NULL!	#NULL!	#NULL!	#NULL!	#NULL!	#NULL!	#NULL!	2	2	#NULL!	#NULL!	#NULL!	#NULL!	#NULL!	1	1	1	2	40	SAUTER	2
4	500413	500656	1982-06-23	2014-01-28	SAUTER	31	1	18	4	3	3	3	Infirmière	2	8	2	2	2	2	6	3	SAUTER	#NULL!	#NULL!	#NULL!	#NULL!	#NULL!	#NULL!	#NULL!	#NULL!	#NULL!	#NULL!	#NULL!	#NULL!	#NULL!	2	2	#NULL!	#NULL!	#NULL!	#NULL!	#NULL!	2	2	2	2	#NULL!	SAUTER	2
12	504328	501406	1959-01-01	2014-04-03		55	1	#NULL!	#NULL!	#NULL!	5	5	COUTURIERE	4	2	1	1	#NULL!	#NULL!	6	3		#NULL!	#NULL!	#NULL!	#NULL!	#NULL!	#NULL!	#NULL!	#NULL!	#NULL!	#NULL!	#NULL!	#NULL!	#NULL!	2	2	#NULL!	#NULL!	#NULL!	#NULL!	#NULL!	2	2	2	2	#NULL!		2
13	503442	502331	1967-05-06	2014-04-08	SAUTER	47	1	12	3	2	5	2	Femme au foyer	7	9	1	1	2	2	6	3	SAUTER	#NULL!	#NULL!	#NULL!	#NULL!	#NULL!	#NULL!	#NULL!	#NULL!	#NULL!	#NULL!	#NULL!	#NULL!	#NULL!	2	2	#NULL!	#NULL!	#NULL!	#NULL!	#NULL!	1	2	2	2	38	SAUTER	2
9	501183	501829	1982-09-17	2014-03-13	SAUTER	32	1	10	3	2	1	2	Femme au foyer	7	2	1	1	2	2	4	2	SAUTER	#NULL!	#NULL!	#NULL!	#NULL!	#NULL!	#NULL!	#NULL!	#NULL!	#NULL!	#NULL!	#NULL!	#NULL!	#NULL!	2	2	#NULL!	#NULL!	#NULL!	#NULL!	#NULL!	2	2	2	2	#NULL!	SAUTER	2
14	503254	502559	1980-06-09	2014-04-15		32	1	8	3	2	2	2	COMMERCANTE	4	2	1	1	1	1	4	2		2	#NULL!	#NULL!	#NULL!	#NULL!	#NULL!	#NULL!	#NULL!	#NULL!	#NULL!	#NULL!	#NULL!	#NULL!	1	1	15	2	#NULL!	#NULL!	#NULL!	2	2	2	2	#NULL!		2
11	503112	501963	1972-03-30	2014-03-27		42	1	10	3	2	3	2	CUISINIE	4	5	1	1	1	1	4	2		#NULL!	#NULL!	#NULL!	#NULL!	#NULL!	#NULL!	#NULL!	#NULL!	#NULL!	#NULL!	#NULL!	#NULL!	#NULL!	2	2	#NULL!	#NULL!	#NULL!	#NULL!	#NULL!	2	2	2	2	#NULL!		2
6	503919	501102	1975-10-30	2014-02-21	SAUTER	38	1	8	3	2	5	5	COUTURIERE	4	8	2	2	1	1	6	3	SAUTER	#NULL!	#NULL!	#NULL!	#NULL!	#NULL!	#NULL!	#NULL!	#NULL!	#NULL!	#NULL!	#NULL!	#NULL!	#NULL!	2	2	#NULL!	#NULL!	#NULL!	#NULL!	#NULL!	2	2	2	2	#NULL!	SAUTER	2
4	501091	500902	1957-02-02	2014-02-05	SAUTER	59	1	15	4	3	4	1	Enseignante	2	8	2	2	2	2	8	4	SAUTER	#NULL!	#NULL!	#NULL!	#NULL!	#NULL!	#NULL!	#NULL!	#NULL!	#NULL!	#NULL!	#NULL!	#NULL!	#NULL!	2	2	#NULL!	#NULL!	#NULL!	#NULL!	#NULL!	2	2	2	2	#NULL!	SAUTER	2
5	501091	500902	1957-02-02	2014-02-14		59	1	15	4	3	4	1	ENSEIGNA	2	8	2	2	2	2	8	4	SAUTER	#NULL!	#NULL!	#NULL!	#NULL!	#NULL!	#NULL!	#NULL!	#NULL!	#NULL!	#NULL!	#NULL!	#NULL!	#NULL!	2	2	#NULL!	2	#NULL!	#NULL!	#NULL!	2	2	2	2	#NULL!	SAUTER	2
11	503153	502004	1961-09-28	2014-03-28		53	1	16	4	3	2	2	SANS EMPLOI	7	8	2	2	3	1	4	2		#NULL!	#NULL!	#NULL!	#NULL!	#NULL!	#NULL!	#NULL!	#NULL!	#NULL!	#NULL!	#NULL!	#NULL!	#NULL!	2	2	#NULL!	#NULL!	#NULL!	#NULL!	#NULL!	2	2	2	2	#NULL!		2
12	504326	501405	1957-01-01	2014-04-03		57	1	10	3	2	1	1	MENAGERE	7	5	1	1	2	2	6	3		#NULL!	#NULL!	#NULL!	#NULL!	#NULL!	#NULL!	#NULL!	#NULL!	#NULL!	#NULL!	#NULL!	#NULL!	#NULL!	2	2	#NULL!	#NULL!	#NULL!	#NULL!	#NULL!	2	2	2	2	#NULL!		2
10	503967	501956	1978-05-19	2014-03-25	SAUTER	36	1	13	3	2	2	2	COMMERCANTE	4	7	2	2	2	2	6	3	SAUTER	#NULL!	#NULL!	#NULL!	#NULL!	#NULL!	#NULL!	#NULL!	#NULL!	#NULL!	#NULL!	#NULL!	#NULL!	#NULL!	2	2	#NULL!	#NULL!	#NULL!	#NULL!	#NULL!	2	2	2	2	#NULL!	SAUTER	2
6	501651	501131	1986-11-06	2014-02-21	SAUTER	27	1	8	3	2	2	2	SANS EMPLOI	7	8	2	2	1	1	2	1	SAUTER	#NULL!	#NULL!	#NULL!	#NULL!	#NULL!	#NULL!	#NULL!	#NULL!	#NULL!	#NULL!	#NULL!	#NULL!	#NULL!	2	2	#NULL!	#NULL!	#NULL!	#NULL!	#NULL!	1	2	2	2	25	SAUTER	2
4	500550	500640	1969-04-16	2014-01-27	SAUTER	44	1	12	3	2	2	4	Femme au foyer	7	8	2	2	2	2	8	4	SAUTER	#NULL!	#NULL!	#NULL!	#NULL!	#NULL!	#NULL!	#NULL!	#NULL!	#NULL!	#NULL!	#NULL!	#NULL!	#NULL!	2	2	#NULL!	#NULL!	#NULL!	#NULL!	#NULL!	1	1	1	2	42	SAUTER	2
2	500208	500272	1959-02-28	2014-01-13	SAUTER	53	1	#NULL!	3	2	5	5	Commerçante	4	3	1	1	3	1	4	2	SAUTER	#NULL!	#NULL!	#NULL!	#NULL!	#NULL!	#NULL!	#NULL!	#NULL!	#NULL!	#NULL!	#NULL!	#NULL!	#NULL!	1	2	#NULL!	#NULL!	2	#NULL!	#NULL!	2	2	2	2	#NULL!	SAUTER	2
13	503520	502261	1982-05-14	2014-04-07	SAUTER	32	2	10	3	2	1	2	CHAUFFEUR	4	8	2	2	2	2	4	2	SAUTER	#NULL!	#NULL!	#NULL!	#NULL!	#NULL!	#NULL!	#NULL!	#NULL!	#NULL!	#NULL!	#NULL!	#NULL!	#NULL!	2	2	#NULL!	#NULL!	#NULL!	#NULL!	#NULL!	2	2	2	2	#NULL!	SAUTER	2
10	503961	501969	1941-05-16	2014-03-25	SAUTER	73	2	10	3	2	5	5	RETRAITE	6	8	2	2	2	2	15	7	SAUTER	#NULL!	#NULL!	#NULL!	#NULL!	#NULL!	#NULL!	#NULL!	#NULL!	#NULL!	#NULL!	#NULL!	#NULL!	#NULL!	2	2	#NULL!	#NULL!	#NULL!	#NULL!	#NULL!	1	2	2	2	70	SAUTER	2
4	500691	500680	1985-03-27	2014-01-28	SAUTER	29	1	10	3	2	3	2	Hotellière	4	2	1	1	1	1	15	7	SAUTER	#NULL!	#NULL!	#NULL!	#NULL!	#NULL!	#NULL!	#NULL!	#NULL!	#NULL!	#NULL!	#NULL!	#NULL!	#NULL!	2	2	#NULL!	#NULL!	#NULL!	#NULL!	#NULL!	1	2	2	2	27	SAUTER	2
7	500904	501649	1991-08-08	2014-02-27	SAUTER	23	1	9	3	2	3	3	COIFFEUSE	4	2	1	1	1	1	13	6	SAUTER	#NULL!	#NULL!	#NULL!	#NULL!	#NULL!	#NULL!	#NULL!	#NULL!	#NULL!	#NULL!	#NULL!	#NULL!	#NULL!	2	2	#NULL!	#NULL!	#NULL!	#NULL!	#NULL!	2	2	2	2	#NULL!	SAUTER	2
7	500904	501648	1965-10-13	2014-02-27	SAUTER	49	1	9	3	2	2	1	SANS EMPLOI	7	2	1	1	1	1	13	6	SAUTER	#NULL!	#NULL!	#NULL!	#NULL!	#NULL!	#NULL!	#NULL!	#NULL!	#NULL!	#NULL!	#NULL!	#NULL!	#NULL!	2	2	#NULL!	#NULL!	#NULL!	#NULL!	#NULL!	2	2	2	2	#NULL!	SAUTER	2
4	500896	500866	1990-08-05	2014-02-04	SAUTER	23	1	10	3	2	5	5	Femme au foyer	7	2	1	1	1	1	11	5	SAUTER	#NULL!	#NULL!	#NULL!	#NULL!	#NULL!	#NULL!	#NULL!	#NULL!	#NULL!	#NULL!	#NULL!	#NULL!	#NULL!	2	2	#NULL!	#NULL!	#NULL!	#NULL!	#NULL!	2	2	2	2	#NULL!	SAUTER	2
8	504357	501330	1989-03-06	2014-03-10		25	1	14	4	3	4	3	ETUDIANTE	5	8	2	2	1	1	11	5		#NULL!	#NULL!	#NULL!	#NULL!	#NULL!	#NULL!	#NULL!	#NULL!	#NULL!	#NULL!	#NULL!	#NULL!	#NULL!	2	2	#NULL!	#NULL!	#NULL!	#NULL!	#NULL!	2	2	2	2	#NULL!		2
5	500859	501056	1986-05-16	2014-02-08		28	1	6	2	1	2	2	COUTURIE	4	8	2	2	1	1	11	5	SAUTER	#NULL!	#NULL!	#NULL!	#NULL!	#NULL!	#NULL!	#NULL!	#NULL!	#NULL!	#NULL!	#NULL!	#NULL!	#NULL!	2	2	#NULL!	2	#NULL!	#NULL!	#NULL!	2	2	2	2	#NULL!	SAUTER	2
4	500635	500836	1977-09-03	2014-01-31	SAUTER	36	1	6	2	1	3	1	Cultivatrice	1	2	1	1	2	2	11	5	SAUTER	#NULL!	#NULL!	#NULL!	#NULL!	#NULL!	#NULL!	#NULL!	#NULL!	#NULL!	#NULL!	#NULL!	#NULL!	#NULL!	2	2	#NULL!	#NULL!	#NULL!	#NULL!	#NULL!	2	2	2	2	#NULL!	SAUTER	2
12	504434	501351	1976-10-28	2014-04-02		37	2	13	3	2	1	1	INFORMATICIEN	4	2	1	1	1	1	20	9		#NULL!	#NULL!	#NULL!	#NULL!	#NULL!	#NULL!	#NULL!	#NULL!	#NULL!	#NULL!	#NULL!	#NULL!	#NULL!	2	2	#NULL!	#NULL!	#NULL!	#NULL!	#NULL!	2	#NULL!	#NULL!	#NULL!	#NULL!		2
12	504483	501350	1988-04-21	2014-04-02		26	2	14	4	3	3	4	ETUDIANT	5	2	1	1	1	1	20	9		#NULL!	#NULL!	#NULL!	#NULL!	#NULL!	#NULL!	#NULL!	#NULL!	#NULL!	#NULL!	#NULL!	#NULL!	#NULL!	2	2	#NULL!	#NULL!	#NULL!	#NULL!	#NULL!	2	#NULL!	#NULL!	#NULL!	#NULL!		2
14	503041	502554	1944-01-01	2014-04-15	SAUTER	70	1	6	2	1	1	1	CULTIVAT	1	2	1	1	3	1	20	9		#NULL!	#NULL!	#NULL!	#NULL!	#NULL!	#NULL!	#NULL!	#NULL!	#NULL!	#NULL!	#NULL!	#NULL!	#NULL!	2	2	#NULL!	#NULL!	#NULL!	#NULL!	#NULL!	1	1	1	1	60	SAUTER	2
7	503900	501454	1964-12-26	2014-03-01	SAUTER	50	2	6	2	1	1	1	CHAUFFEUR	4	8	2	2	2	2	9	4	SAUTER	#NULL!	#NULL!	#NULL!	#NULL!	#NULL!	#NULL!	#NULL!	#NULL!	#NULL!	#NULL!	#NULL!	#NULL!	#NULL!	2	2	#NULL!	#NULL!	#NULL!	#NULL!	#NULL!	1	1	1	1	46	SAUTER	2
4	500690	500873	1955-09-08	2014-02-03	SAUTER	57	2	12	3	2	2	1	Inspecteur de p	2	5	1	1	2	2	9	4	SAUTER	#NULL!	#NULL!	#NULL!	#NULL!	#NULL!	#NULL!	#NULL!	#NULL!	#NULL!	#NULL!	#NULL!	#NULL!	#NULL!	2	2	#NULL!	#NULL!	#NULL!	#NULL!	#NULL!	2	2	2	2	#NULL!	SAUTER	2
1	500085	500112	1983-05-18	2014-01-09	SAUTER	31	1	15	4	3	3	1	Enseigante	3	2	1	1	1	1	9	4	SAUTER	#NULL!	#NULL!	#NULL!	#NULL!	#NULL!	#NULL!	#NULL!	#NULL!	#NULL!	#NULL!	#NULL!	#NULL!	#NULL!	2	2	#NULL!	#NULL!	#NULL!	#NULL!	#NULL!	2	2	2	2	#NULL!	SAUTER	2
9	505624	501483	1946-10-20	2014-03-13	SAUTER	68	2	10	3	2	2	2	Fonctionnaire r	6	2	1	1	2	2	9	4	SAUTER	#NULL!	#NULL!	#NULL!	#NULL!	#NULL!	#NULL!	#NULL!	#NULL!	#NULL!	#NULL!	#NULL!	#NULL!	#NULL!	2	2	#NULL!	#NULL!	#NULL!	#NULL!	#NULL!	2	2	2	2	#NULL!	SAUTER	2
4	500408	500646	1993-09-10	2014-01-28	SAUTER	20	1	14	4	3	4	3	Etudiant	5	5	1	1	1	1	9	4	SAUTER	#NULL!	#NULL!	#NULL!	#NULL!	#NULL!	#NULL!	#NULL!	#NULL!	#NULL!	#NULL!	#NULL!	#NULL!	#NULL!	2	2	#NULL!	#NULL!	#NULL!	#NULL!	#NULL!	2	2	2	2	#NULL!	SAUTER	2
3	500596	500594	1988-08-24	2014-01-25	SAUTER	23	1	14	4	3	3	3	Etudiante	5	8	2	2	1	1	9	4	SAUTER	#NULL!	#NULL!	#NULL!	#NULL!	#NULL!	#NULL!	#NULL!	#NULL!	#NULL!	#NULL!	#NULL!	#NULL!	#NULL!	2	2	#NULL!	#NULL!	#NULL!	#NULL!	#NULL!	1	2	2	2	22	SAUTER	2
11	503149	501558	1958-04-11	2014-03-28		55	2	18	4	3	2	2	RETRAITE	6	2	1	1	2	2	9	4		#NULL!	#NULL!	#NULL!	#NULL!	#NULL!	#NULL!	#NULL!	#NULL!	#NULL!	#NULL!	#NULL!	#NULL!	#NULL!	2	2	#NULL!	#NULL!	#NULL!	#NULL!	#NULL!	2	2	2	2	#NULL!		2
8	501680	501203	1990-04-04	2014-03-06		24	1	12	3	2	1	1	COUTURIERE	4	8	2	2	1	1	9	4		#NULL!	#NULL!	#NULL!	#NULL!	#NULL!	#NULL!	#NULL!	#NULL!	#NULL!	#NULL!	#NULL!	#NULL!	#NULL!	2	2	#NULL!	#NULL!	#NULL!	#NULL!	#NULL!	2	2	2	2	#NULL!		2
10	503960	501950	1967-03-10	2014-03-25	SAUTER	47	1	9	3	2	3	1	SANS EMPLOI	7	8	2	2	2	2	9	4	SAUTER	#NULL!	#NULL!	#NULL!	#NULL!	#NULL!	#NULL!	#NULL!	#NULL!	#NULL!	#NULL!	#NULL!	#NULL!	#NULL!	2	2	#NULL!	#NULL!	#NULL!	#NULL!	#NULL!	2	2	2	2	#NULL!	SAUTER	2
12	504523	502078	1982-01-22	2014-04-01		30	1	12	3	2	3	3	COIFFEUSE	4	5	1	1	1	1	9	4		#NULL!	#NULL!	#NULL!	#NULL!	#NULL!	#NULL!	#NULL!	#NULL!	#NULL!	#NULL!	#NULL!	#NULL!	#NULL!	2	2	#NULL!	#NULL!	#NULL!	#NULL!	#NULL!	1	2	2	2	#NULL!		2
4	500444	500643	1953-04-19	2014-01-27	SAUTER	60	1	9	3	2	2	1	Femme au foyer	7	2	1	1	3	1	18	8	SAUTER	#NULL!	#NULL!	#NULL!	#NULL!	#NULL!	#NULL!	#NULL!	#NULL!	#NULL!	#NULL!	#NULL!	#NULL!	#NULL!	2	2	#NULL!	#NULL!	#NULL!	#NULL!	#NULL!	1	1	1	2	58	SAUTER	2
7	501115	501614	1970-02-28	2014-02-26	SAUTER	44	1	16	4	3	4	3	SANS EMPLOI	7	7	2	2	2	2	9	4	SAUTER	#NULL!	#NULL!	#NULL!	#NULL!	#NULL!	#NULL!	#NULL!	#NULL!	#NULL!	#NULL!	#NULL!	#NULL!	#NULL!	2	2	#NULL!	#NULL!	#NULL!	#NULL!	#NULL!	2	2	2	2	#NULL!	SAUTER	2
9	505603	501793	1981-07-19	2014-03-12	SAUTER	32	2	10	3	2	4	3	Maçon	4	8	2	2	1	1	16	7	SAUTER	#NULL!	#NULL!	#NULL!	#NULL!	#NULL!	#NULL!	#NULL!	#NULL!	#NULL!	#NULL!	#NULL!	#NULL!	#NULL!	2	2	#NULL!	#NULL!	#NULL!	#NULL!	#NULL!	2	2	2	2	#NULL!	SAUTER	1
5	500052	501270	1939-01-01	2014-02-17		75	2	10	3	2	1	1	RETRAITE	6	8	2	2	2	2	16	7	SAUTER	#NULL!	#NULL!	#NULL!	#NULL!	#NULL!	#NULL!	#NULL!	#NULL!	#NULL!	#NULL!	#NULL!	#NULL!	#NULL!	2	2	#NULL!	2	#NULL!	#NULL!	#NULL!	2	2	2	2	#NULL!	SAUTER	2
11	503095	502028	1931-05-17	2014-03-29	SAUTER	83	1	7	3	2	2	1	RETRAITE	6	2	1	1	3	1	7	3		2	#NULL!	#NULL!	#NULL!	#NULL!	#NULL!	#NULL!	#NULL!	#NULL!	#NULL!	#NULL!	#NULL!	#NULL!	1	2	10	2	#NULL!	#NULL!	#NULL!	2	2	2	2	#NULL!		2
10	503972	501898	1964-09-15	2014-03-22	SAUTER	50	1	9	3	2	2	1	SANS EMPLOI	7	8	2	2	2	2	7	3	SAUTER	#NULL!	#NULL!	#NULL!	#NULL!	#NULL!	#NULL!	#NULL!	#NULL!	#NULL!	#NULL!	#NULL!	#NULL!	#NULL!	2	2	#NULL!	#NULL!	#NULL!	#NULL!	#NULL!	1	2	2	2	48	SAUTER	2
5	500669	501214	1966-06-07	2014-02-08		47	2	15	4	3	3	2	ENSEIGNA	2	1	4	3	2	2	7	3	SAUTER	#NULL!	#NULL!	#NULL!	#NULL!	#NULL!	#NULL!	#NULL!	#NULL!	#NULL!	#NULL!	#NULL!	#NULL!	#NULL!	2	2	#NULL!	2	#NULL!	#NULL!	#NULL!	2	2	2	2	#NULL!	SAUTER	2
4	500373	500607	1970-12-19	2014-02-03	SAUTER	43	1	12	3	2	3	1	Femme d'affaire	4	2	1	1	2	2	7	3	SAUTER	#NULL!	#NULL!	#NULL!	#NULL!	#NULL!	#NULL!	#NULL!	#NULL!	#NULL!	#NULL!	#NULL!	#NULL!	#NULL!	2	2	#NULL!	#NULL!	#NULL!	#NULL!	#NULL!	2	2	2	2	#NULL!	SAUTER	2
3	500396	500429	1959-12-30	2014-01-22	SAUTER	54	1	0	1	1	1	1	Commerçante	4	2	1	1	3	1	7	3	SAUTER	#NULL!	#NULL!	#NULL!	#NULL!	#NULL!	#NULL!	#NULL!	#NULL!	#NULL!	#NULL!	#NULL!	#NULL!	#NULL!	2	2	#NULL!	#NULL!	#NULL!	#NULL!	#NULL!	2	2	2	2	#NULL!	SAUTER	2
6	501049	501567	1976-01-17	2014-02-25	SAUTER	36	1	12	3	2	5	5	SANS EMPLOI	7	2	1	1	2	2	7	3	SAUTER	#NULL!	#NULL!	#NULL!	#NULL!	#NULL!	#NULL!	#NULL!	#NULL!	#NULL!	#NULL!	#NULL!	#NULL!	#NULL!	2	2	#NULL!	#NULL!	#NULL!	#NULL!	#NULL!	1	1	1	2	34	SAUTER	2
5	500930	501175	1975-07-07	2014-02-14		39	2	13	3	2	1	5	COMPTABL	2	2	1	1	2	2	7	3	SAUTER	#NULL!	#NULL!	#NULL!	#NULL!	#NULL!	#NULL!	#NULL!	#NULL!	#NULL!	#NULL!	#NULL!	#NULL!	#NULL!	2	2	#NULL!	2	#NULL!	#NULL!	#NULL!	2	2	2	2	#NULL!	SAUTER	1
5	500930	501173	1990-08-24	2014-02-14		24	1	14	4	3	5	5	ETUDIANT	5	2	1	1	1	1	7	3	SAUTER	#NULL!	#NULL!	#NULL!	#NULL!	#NULL!	#NULL!	#NULL!	#NULL!	#NULL!	#NULL!	#NULL!	#NULL!	#NULL!	2	2	#NULL!	2	#NULL!	#NULL!	#NULL!	2	2	2	2	#NULL!	SAUTER	2
2	500221	500244	1975-03-18	2014-01-13	SAUTER	38	1	17	4	3	3	3	Conseillère d'o	3	9	1	1	1	1	7	3	SAUTER	#NULL!	#NULL!	#NULL!	#NULL!	#NULL!	#NULL!	#NULL!	#NULL!	#NULL!	#NULL!	#NULL!	#NULL!	#NULL!	2	2	#NULL!	#NULL!	#NULL!	#NULL!	#NULL!	2	2	2	2	#NULL!	SAUTER	2
2	500351	500215	1950-07-23	2014-01-18	SAUTER	63	2	6	2	1	1	1	Electricien	4	2	1	1	2	2	7	3	SAUTER	#NULL!	#NULL!	#NULL!	#NULL!	#NULL!	#NULL!	#NULL!	#NULL!	#NULL!	#NULL!	#NULL!	#NULL!	#NULL!	2	2	#NULL!	#NULL!	#NULL!	#NULL!	#NULL!	1	2	2	2	#NULL!	SAUTER	2
8	504366	501452	1992-01-15	2014-03-11		22	2	12	3	2	5	2	SANS EMPLOI	7	8	2	2	1	1	7	3		2	#NULL!	#NULL!	#NULL!	#NULL!	#NULL!	#NULL!	#NULL!	#NULL!	#NULL!	#NULL!	#NULL!	#NULL!	1	1	#NULL!	2	#NULL!	#NULL!	#NULL!	2	2	2	2	#NULL!		2
4	500916	500751	1989-10-30	2014-02-04	SAUTER	24	1	17	4	3	#NULL!	#NULL!	Etudiante	5	8	2	2	1	1	7	3	SAUTER	#NULL!	#NULL!	#NULL!	#NULL!	#NULL!	#NULL!	#NULL!	#NULL!	#NULL!	#NULL!	#NULL!	#NULL!	#NULL!	2	2	#NULL!	#NULL!	#NULL!	#NULL!	#NULL!	2	2	2	2	#NULL!	SAUTER	2
14	503219	502465	1982-03-22	2014-04-14		32	1	18	4	3	4	4	ENSEIGNANTE	2	5	1	1	1	1	7	3		#NULL!	#NULL!	#NULL!	#NULL!	#NULL!	#NULL!	#NULL!	#NULL!	#NULL!	#NULL!	#NULL!	#NULL!	#NULL!	2	2	#NULL!	#NULL!	#NULL!	#NULL!	#NULL!	1	2	1	2	29		2
13	503473	502253	1967-09-20	2014-04-07	SAUTER	47	1	12	3	2	2	2	Enseignante	3	2	1	1	2	2	14	6	SAUTER	#NULL!	#NULL!	#NULL!	#NULL!	#NULL!	#NULL!	#NULL!	#NULL!	#NULL!	#NULL!	#NULL!	#NULL!	#NULL!	2	2	#NULL!	#NULL!	#NULL!	#NULL!	#NULL!	1	2	2	2	37	SAUTER	2
2	500278	500339	1992-11-22	2014-01-15	SAUTER	21	2	14	4	3	4	4	Etudiant	5	5	1	1	1	1	7	3	SAUTER	#NULL!	#NULL!	#NULL!	#NULL!	#NULL!	#NULL!	#NULL!	#NULL!	#NULL!	#NULL!	#NULL!	#NULL!	#NULL!	2	2	#NULL!	#NULL!	#NULL!	#NULL!	#NULL!	2	2	2	2	#NULL!	SAUTER	2
4	500665	500830	1993-08-08	2014-02-01	SAUTER	20	1	15	4	3	4	2	Etudiante	5	2	1	1	1	1	7	3	SAUTER	#NULL!	#NULL!	#NULL!	#NULL!	#NULL!	#NULL!	#NULL!	#NULL!	#NULL!	#NULL!	#NULL!	#NULL!	#NULL!	2	2	#NULL!	#NULL!	#NULL!	#NULL!	#NULL!	2	2	2	2	#NULL!	SAUTER	2
9	504737	501809	1987-09-26	2014-03-19	SAUTER	26	1	16	4	3	3	3	Infirmière	2	9	1	1	1	1	7	3	SAUTER	#NULL!	#NULL!	#NULL!	#NULL!	#NULL!	#NULL!	#NULL!	#NULL!	#NULL!	#NULL!	#NULL!	#NULL!	#NULL!	2	2	#NULL!	#NULL!	#NULL!	#NULL!	#NULL!	2	2	2	2	#NULL!	SAUTER	2
14	503229	502494	1994-11-19	2014-04-14		19	1	14	4	3	2	2	ETUDIANTE	5	4	4	3	1	1	7	3		#NULL!	#NULL!	#NULL!	#NULL!	#NULL!	#NULL!	#NULL!	#NULL!	#NULL!	#NULL!	#NULL!	#NULL!	#NULL!	2	2	#NULL!	#NULL!	#NULL!	#NULL!	#NULL!	2	2	2	2	#NULL!		2
6	500980	501103	1987-01-06	2014-02-21	SAUTER	27	2	7	3	2	5	5	ELECTRICIEN	4	8	2	2	1	1	7	3	SAUTER	#NULL!	#NULL!	#NULL!	#NULL!	#NULL!	#NULL!	#NULL!	#NULL!	#NULL!	#NULL!	#NULL!	#NULL!	#NULL!	2	2	#NULL!	#NULL!	#NULL!	#NULL!	#NULL!	2	2	2	2	#NULL!	SAUTER	2
8	504368	501611	1994-05-30	2014-03-11		20	2	12	3	2	2	3	SANS EMPLOI	7	8	2	2	#NULL!	#NULL!	7	3		#NULL!	#NULL!	#NULL!	#NULL!	#NULL!	#NULL!	#NULL!	#NULL!	#NULL!	#NULL!	#NULL!	#NULL!	#NULL!	2	2	#NULL!	#NULL!	#NULL!	#NULL!	#NULL!	2	2	2	2	#NULL!		2
14	503243	503243	1993-05-07	2014-04-15		21	2	14	4	3	3	3	ETUDIANT	7	9	1	1	1	1	7	3		#NULL!	#NULL!	#NULL!	#NULL!	#NULL!	#NULL!	#NULL!	#NULL!	#NULL!	#NULL!	#NULL!	#NULL!	#NULL!	2	2	#NULL!	#NULL!	#NULL!	#NULL!	#NULL!	2	2	2	2	#NULL!		2
7	503881	501639	1980-12-15	2014-02-26	SAUTER	32	1	6	2	1	3	1	COUTURIERE	4	1	4	3	2	2	7	3	SAUTER	#NULL!	#NULL!	#NULL!	#NULL!	#NULL!	#NULL!	#NULL!	#NULL!	#NULL!	#NULL!	#NULL!	#NULL!	#NULL!	2	2	#NULL!	#NULL!	#NULL!	#NULL!	#NULL!	2	2	2	2	#NULL!	SAUTER	2
6	503913	501607	1989-06-03	2014-03-01	SAUTER	24	2	12	3	2	5	5	FOOTBALLEUR	3	8	2	2	1	1	7	3	SAUTER	#NULL!	#NULL!	#NULL!	#NULL!	#NULL!	#NULL!	#NULL!	#NULL!	#NULL!	#NULL!	#NULL!	#NULL!	#NULL!	2	2	#NULL!	#NULL!	#NULL!	#NULL!	#NULL!	2	2	2	2	#NULL!	SAUTER	2
8	504353	501292	1967-03-17	2014-03-11		47	2	12	3	2	2	5	AGENT COMMUNAL	2	2	1	1	2	2	7	3		#NULL!	#NULL!	#NULL!	#NULL!	#NULL!	#NULL!	#NULL!	#NULL!	#NULL!	#NULL!	#NULL!	#NULL!	#NULL!	2	2	#NULL!	#NULL!	#NULL!	#NULL!	#NULL!	2	2	2	2	#NULL!		2
10	503598	501885	1954-02-24	2014-03-22	SAUTER	60	2	10	3	2	2	2	Employé retrait	6	8	2	2	2	2	7	3	SAUTER	#NULL!	#NULL!	#NULL!	#NULL!	#NULL!	#NULL!	#NULL!	#NULL!	#NULL!	#NULL!	#NULL!	#NULL!	#NULL!	2	2	#NULL!	#NULL!	#NULL!	#NULL!	#NULL!	2	2	2	2	#NULL!	SAUTER	2
11	503091	502043	1967-07-20	2014-03-29	SAUTER	47	2	16	4	3	3	2	INFORMAT	3	2	1	1	1	1	7	3		1	1	1	1	2	2	2	2	2	2	2	2	2	1	2	5	1	1	2	5	1	2	2	2	10		2
14	503226	502451	1956-01-18	2014-04-14		58	2	18	4	3	2	2	ENSEIGNANT	2	5	1	1	2	2	7	3		#NULL!	#NULL!	#NULL!	#NULL!	#NULL!	#NULL!	#NULL!	#NULL!	#NULL!	#NULL!	#NULL!	#NULL!	#NULL!	2	2	#NULL!	#NULL!	#NULL!	#NULL!	#NULL!	1	2	2	2	#NULL!		2
9	505616	501792	1984-11-07	2014-03-12	SAUTER	29	2	12	3	2	2	2	Chauffeur	4	8	2	2	1	1	7	3	SAUTER	#NULL!	#NULL!	#NULL!	#NULL!	#NULL!	#NULL!	#NULL!	#NULL!	#NULL!	#NULL!	#NULL!	#NULL!	#NULL!	2	2	#NULL!	#NULL!	#NULL!	#NULL!	#NULL!	2	2	2	2	#NULL!	SAUTER	2
8	504305	501700	1995-01-04	2014-03-06		19	1	14	4	3	4	4	ETUDIANTE	5	8	2	2	1	1	7	3		#NULL!	#NULL!	#NULL!	#NULL!	#NULL!	#NULL!	#NULL!	#NULL!	#NULL!	#NULL!	#NULL!	#NULL!	#NULL!	2	2	#NULL!	#NULL!	#NULL!	#NULL!	#NULL!	1	1	2	2	17		2
9	505623	501319	1974-05-05	2014-03-13	SAUTER	40	2	13	3	2	2	1	Maçon	4	2	1	1	2	2	7	3	SAUTER	#NULL!	#NULL!	#NULL!	#NULL!	#NULL!	#NULL!	#NULL!	#NULL!	#NULL!	#NULL!	#NULL!	#NULL!	#NULL!	2	2	#NULL!	#NULL!	#NULL!	#NULL!	#NULL!	2	2	2	2	#NULL!	SAUTER	2
5	500930	501200	1976-05-31	2014-02-14		37	1	16	4	3	4	3	ENSEIGNA	2	2	1	1	2	2	7	3	SAUTER	#NULL!	#NULL!	#NULL!	#NULL!	#NULL!	#NULL!	#NULL!	#NULL!	#NULL!	#NULL!	#NULL!	#NULL!	#NULL!	2	2	#NULL!	2	#NULL!	#NULL!	#NULL!	2	2	2	2	#NULL!	SAUTER	2
4	500548	500935	1987-09-07	2014-02-06	SAUTER	26	1	13	3	2	4	3	Femme au foyer	7	8	2	2	2	2	7	3	SAUTER	#NULL!	#NULL!	#NULL!	#NULL!	#NULL!	#NULL!	#NULL!	#NULL!	#NULL!	#NULL!	#NULL!	#NULL!	#NULL!	2	2	#NULL!	#NULL!	#NULL!	#NULL!	#NULL!	2	2	2	2	#NULL!	SAUTER	2
5	500880	501026	1964-01-01	2014-02-10		50	1	6	2	1	2	1	COUTURIE	4	4	3	3	3	1	7	3	SAUTER	#NULL!	#NULL!	#NULL!	#NULL!	#NULL!	#NULL!	#NULL!	#NULL!	#NULL!	#NULL!	#NULL!	#NULL!	#NULL!	2	2	#NULL!	2	#NULL!	#NULL!	#NULL!	2	2	2	2	#NULL!	SAUTER	2
3	500560	500588	1971-08-29	2014-01-25	SAUTER	43	1	#NULL!	4	3	1	1	Institutrice	2	2	1	1	2	2	7	3	SAUTER	#NULL!	#NULL!	#NULL!	#NULL!	#NULL!	#NULL!	#NULL!	#NULL!	#NULL!	#NULL!	#NULL!	#NULL!	#NULL!	2	2	#NULL!	#NULL!	#NULL!	#NULL!	#NULL!	2	2	2	2	#NULL!	SAUTER	2
9	505621	501770	1967-12-03	2014-03-12	SAUTER	47	1	13	3	2	2	1	Commerçante	4	7	2	2	2	2	7	3	SAUTER	#NULL!	#NULL!	#NULL!	#NULL!	#NULL!	#NULL!	#NULL!	#NULL!	#NULL!	#NULL!	#NULL!	#NULL!	#NULL!	2	2	#NULL!	#NULL!	#NULL!	#NULL!	#NULL!	2	2	2	2	#NULL!	SAUTER	2
4	501081	500953	1982-09-23	2014-02-06		32	1	16	4	3	4	3	SANS EMPLOI	7	8	2	2	1	1	7	3		#NULL!	#NULL!	#NULL!	#NULL!	#NULL!	#NULL!	#NULL!	#NULL!	#NULL!	#NULL!	#NULL!	#NULL!	#NULL!	2	2	#NULL!	#NULL!	#NULL!	#NULL!	#NULL!	2	2	2	2	#NULL!		2
8	501227	501475	1973-06-25	2014-03-04		41	1	15	4	3	1	2	MENAGERE	7	8	2	2	1	1	7	3		#NULL!	#NULL!	#NULL!	#NULL!	#NULL!	#NULL!	#NULL!	#NULL!	#NULL!	#NULL!	#NULL!	#NULL!	#NULL!	2	2	#NULL!	#NULL!	#NULL!	#NULL!	#NULL!	1	2	2	2	#NULL!		2
3	500555	500592	1981-01-10	2014-01-25	SAUTER	33	1	6	2	1	3	2	Femme au foyer	7	2	1	1	#NULL!	#NULL!	7	3	SAUTER	#NULL!	#NULL!	#NULL!	#NULL!	#NULL!	#NULL!	#NULL!	#NULL!	#NULL!	#NULL!	#NULL!	#NULL!	#NULL!	2	2	#NULL!	#NULL!	#NULL!	#NULL!	#NULL!	2	2	2	2	#NULL!	SAUTER	2
13	503447	502367	1974-03-06	2014-04-08	SAUTER	40	1	12	3	2	2	2	Enseignante	3	8	2	2	2	2	7	3	SAUTER	#NULL!	#NULL!	#NULL!	#NULL!	#NULL!	#NULL!	#NULL!	#NULL!	#NULL!	#NULL!	#NULL!	#NULL!	#NULL!	2	2	#NULL!	#NULL!	#NULL!	#NULL!	#NULL!	2	2	2	2	#NULL!	SAUTER	2
3	503566	500574	1977-04-30	2014-01-25	SAUTER	35	1	8	3	2	5	5	Coiffeuse	4	2	1	1	2	2	7	3	SAUTER	#NULL!	#NULL!	#NULL!	#NULL!	#NULL!	#NULL!	#NULL!	#NULL!	#NULL!	#NULL!	#NULL!	#NULL!	#NULL!	2	2	#NULL!	#NULL!	#NULL!	#NULL!	#NULL!	2	2	2	2	#NULL!	SAUTER	2
13	503432	502319	1959-01-01	2014-04-08	SAUTER	54	1	6	2	1	2	1	Femme au foyer	7	2	1	1	2	2	7	3	SAUTER	#NULL!	#NULL!	#NULL!	#NULL!	#NULL!	#NULL!	#NULL!	#NULL!	#NULL!	#NULL!	#NULL!	#NULL!	#NULL!	2	2	#NULL!	#NULL!	#NULL!	#NULL!	#NULL!	2	2	2	2	#NULL!	SAUTER	2
11	503155	502101	1976-10-15	2014-03-28		38	2	12	3	2	3	1	FONCTIONNAIRE	2	5	1	1	2	2	7	3		#NULL!	#NULL!	#NULL!	#NULL!	#NULL!	#NULL!	#NULL!	#NULL!	#NULL!	#NULL!	#NULL!	#NULL!	#NULL!	2	2	#NULL!	#NULL!	#NULL!	#NULL!	#NULL!	2	2	2	2	#NULL!		2
5	501471	501269	1944-01-01	2014-02-14		70	2	6	2	1	1	1	RETRAITE	6	8	2	2	2	2	14	6	SAUTER	#NULL!	#NULL!	#NULL!	#NULL!	#NULL!	#NULL!	#NULL!	#NULL!	#NULL!	#NULL!	#NULL!	#NULL!	#NULL!	2	2	#NULL!	2	#NULL!	#NULL!	#NULL!	1	1	1	1	68	SAUTER	2
6	503919	501110	1982-07-16	2014-02-21	SAUTER	31	2	16	4	3	3	2	ENSEIGNANT	3	7	2	2	2	2	7	3	SAUTER	#NULL!	#NULL!	#NULL!	#NULL!	#NULL!	#NULL!	#NULL!	#NULL!	#NULL!	#NULL!	#NULL!	#NULL!	#NULL!	2	2	#NULL!	#NULL!	#NULL!	#NULL!	#NULL!	2	2	2	2	#NULL!	SAUTER	2
13	503455	502328	1995-07-24	2014-04-08	SAUTER	19	1	10	3	2	5	5	Chômage	7	8	2	2	1	1	7	3	SAUTER	#NULL!	#NULL!	#NULL!	#NULL!	#NULL!	#NULL!	#NULL!	#NULL!	#NULL!	#NULL!	#NULL!	#NULL!	#NULL!	2	2	#NULL!	#NULL!	#NULL!	#NULL!	#NULL!	1	2	2	2	14	SAUTER	2
5	500688	501064	1961-01-01	2014-02-10		53	1	12	3	2	2	2	COUTURIE	4	2	1	1	2	2	7	3	SAUTER	#NULL!	#NULL!	#NULL!	#NULL!	#NULL!	#NULL!	#NULL!	#NULL!	#NULL!	#NULL!	#NULL!	#NULL!	#NULL!	2	2	#NULL!	2	#NULL!	#NULL!	#NULL!	2	2	2	2	#NULL!	SAUTER	2
2	500225	500335	1976-04-30	2014-01-14	SAUTER	38	1	11	3	2	4	4	Informaticienne	4	8	2	2	2	2	7	3	SAUTER	#NULL!	#NULL!	#NULL!	#NULL!	#NULL!	#NULL!	#NULL!	#NULL!	#NULL!	#NULL!	#NULL!	#NULL!	#NULL!	2	2	#NULL!	#NULL!	#NULL!	#NULL!	#NULL!	1	2	2	2	#NULL!	SAUTER	2
8	504338	501345	1965-11-19	2014-03-07		49	1	10	3	2	1	1	MENAGERE	7	8	2	2	2	2	12	5		#NULL!	#NULL!	#NULL!	#NULL!	#NULL!	#NULL!	#NULL!	#NULL!	#NULL!	#NULL!	#NULL!	#NULL!	#NULL!	2	2	#NULL!	#NULL!	#NULL!	#NULL!	#NULL!	2	2	2	2	#NULL!		2
9	505591	501800	1990-08-30	2014-03-12	SAUTER	24	1	10	3	2	3	2	Coiffeuse	4	5	1	1	1	1	12	5	SAUTER	#NULL!	#NULL!	#NULL!	#NULL!	#NULL!	#NULL!	#NULL!	#NULL!	#NULL!	#NULL!	#NULL!	#NULL!	#NULL!	2	2	#NULL!	#NULL!	#NULL!	#NULL!	#NULL!	1	2	2	2	20	SAUTER	2
12	504392	502200	1988-02-09	2014-04-04		26	2	15	4	3	3	3	ETUDIANT	5	2	1	1	1	1	12	5		1	2	1	2	2	2	2	2	2	2	2	2	2	1	2	5	2	#NULL!	#NULL!	#NULL!	2	2	2	2	#NULL!		2
3	500576	500569	1971-07-18	2014-01-25	SAUTER	42	1	15	4	3	3	1	Marketiste	4	2	1	1	2	2	12	5	SAUTER	#NULL!	#NULL!	#NULL!	#NULL!	#NULL!	#NULL!	#NULL!	#NULL!	#NULL!	#NULL!	#NULL!	#NULL!	#NULL!	2	2	#NULL!	#NULL!	#NULL!	#NULL!	#NULL!	1	2	2	2	38	SAUTER	2
5	500858	501138	1960-01-01	2014-02-17		54	1	7	2	1	1	1	MENAGERE	1	8	2	2	2	2	12	5	SAUTER	#NULL!	#NULL!	#NULL!	#NULL!	#NULL!	#NULL!	#NULL!	#NULL!	#NULL!	#NULL!	#NULL!	#NULL!	#NULL!	2	2	#NULL!	2	#NULL!	#NULL!	#NULL!	1	2	2	2	50	SAUTER	2
8	504339	501328	1959-01-01	2014-03-07		55	2	6	2	1	1	1	COMMERCANT	4	8	2	2	2	2	12	5		#NULL!	#NULL!	#NULL!	#NULL!	#NULL!	#NULL!	#NULL!	#NULL!	#NULL!	#NULL!	#NULL!	#NULL!	#NULL!	2	2	#NULL!	#NULL!	#NULL!	#NULL!	#NULL!	2	2	2	2	#NULL!		2
5	500683	501066	1950-10-01	2014-02-17		64	2	12	3	2	5	5	RETRAITE	6	2	1	1	2	2	12	5	SAUTER	1	2	2	2	2	2	2	2	2	1	2	2	2	1	2	#NULL!	2	#NULL!	#NULL!	#NULL!	2	2	2	2	#NULL!	SAUTER	1
6	500943	500846	1988-04-25	2014-02-25	SAUTER	26	2	8	3	2	5	5	COMMERCANT	4	9	1	1	1	1	5	2	SAUTER	#NULL!	#NULL!	#NULL!	#NULL!	#NULL!	#NULL!	#NULL!	#NULL!	#NULL!	#NULL!	#NULL!	#NULL!	#NULL!	2	2	#NULL!	#NULL!	#NULL!	#NULL!	#NULL!	2	2	2	2	#NULL!	SAUTER	2
10	503609	501938	1974-07-03	2014-03-22	SAUTER	40	2	14	4	3	2	2	Environnemental	3	6	3	3	2	2	5	2	SAUTER	#NULL!	#NULL!	#NULL!	#NULL!	#NULL!	#NULL!	#NULL!	#NULL!	#NULL!	#NULL!	#NULL!	#NULL!	#NULL!	2	2	#NULL!	#NULL!	#NULL!	#NULL!	#NULL!	2	2	2	2	#NULL!	SAUTER	2
9	505590	501791	1980-03-07	2014-03-12	SAUTER	34	1	9	3	2	1	1	Commerçante	4	2	1	1	1	1	5	2	SAUTER	1	#NULL!	1	1	#NULL!	#NULL!	#NULL!	#NULL!	#NULL!	#NULL!	#NULL!	#NULL!	#NULL!	1	2	3	#NULL!	#NULL!	#NULL!	#NULL!	1	2	2	2	31	SAUTER	2
5	500960	501142	1963-09-26	2014-02-08		50	1	10	3	2	3	2	COMMERC	4	2	1	1	2	2	10	4	SAUTER	#NULL!	#NULL!	#NULL!	#NULL!	#NULL!	#NULL!	#NULL!	#NULL!	#NULL!	#NULL!	#NULL!	#NULL!	#NULL!	2	2	#NULL!	2	#NULL!	#NULL!	#NULL!	2	2	2	2	#NULL!	SAUTER	1
5	500598	500962	1994-05-24	2014-02-07		20	2	14	4	3	3	3	ETUDIANT	5	6	3	3	1	1	5	2	SAUTER	#NULL!	#NULL!	#NULL!	#NULL!	#NULL!	#NULL!	#NULL!	#NULL!	#NULL!	#NULL!	#NULL!	#NULL!	#NULL!	2	2	#NULL!	2	#NULL!	#NULL!	#NULL!	2	2	2	2	#NULL!	SAUTER	2
2	500293	500402	1982-03-23	2014-01-15	SAUTER	32	1	#NULL!	3	2	5	5	Enseignante	2	2	#NULL!	#NULL!	#NULL!	#NULL!	10	4	SAUTER	#NULL!	#NULL!	#NULL!	#NULL!	#NULL!	#NULL!	#NULL!	#NULL!	#NULL!	#NULL!	#NULL!	#NULL!	#NULL!	2	2	#NULL!	#NULL!	#NULL!	#NULL!	#NULL!	1	2	2	2	#NULL!	SAUTER	2
2	500171	500360	1977-01-18	2014-01-14	SAUTER	37	2	#NULL!	3	2	1	1	Technicien oran	3	2	1	1	1	1	5	2	SAUTER	#NULL!	#NULL!	#NULL!	#NULL!	#NULL!	#NULL!	#NULL!	#NULL!	#NULL!	#NULL!	#NULL!	#NULL!	#NULL!	2	2	#NULL!	#NULL!	#NULL!	#NULL!	#NULL!	2	2	2	2	#NULL!	SAUTER	2
12	504474	501822	1971-11-30	2014-04-01		43	1	20	4	3	3	3	INFIRMIERE	2	8	2	2	2	2	10	4		#NULL!	#NULL!	#NULL!	#NULL!	#NULL!	#NULL!	#NULL!	#NULL!	#NULL!	#NULL!	#NULL!	#NULL!	#NULL!	2	2	#NULL!	#NULL!	#NULL!	#NULL!	#NULL!	2	#NULL!	#NULL!	#NULL!	#NULL!		2
8	504309	501683	1956-06-06	2014-03-06		58	2	12	3	2	2	1	AGENT EXECUTION	3	2	1	1	2	2	10	4		#NULL!	#NULL!	#NULL!	#NULL!	#NULL!	#NULL!	#NULL!	#NULL!	#NULL!	#NULL!	#NULL!	#NULL!	#NULL!	2	2	#NULL!	#NULL!	#NULL!	#NULL!	#NULL!	2	2	2	2	#NULL!		2
5	500718	501202	1992-01-01	2014-02-17		21	1	7	3	2	2	2	COUTURIE	4	6	4	3	1	1	5	2	SAUTER	#NULL!	#NULL!	#NULL!	#NULL!	#NULL!	#NULL!	#NULL!	#NULL!	#NULL!	#NULL!	#NULL!	#NULL!	#NULL!	2	2	#NULL!	2	#NULL!	#NULL!	#NULL!	2	2	2	2	#NULL!	SAUTER	2
9	505600	501775	1991-08-31	2014-03-12	SAUTER	23	2	13	3	2	3	3	Sans emploi	7	1	3	3	1	1	5	2	SAUTER	#NULL!	#NULL!	#NULL!	#NULL!	#NULL!	#NULL!	#NULL!	#NULL!	#NULL!	#NULL!	#NULL!	#NULL!	#NULL!	2	2	#NULL!	#NULL!	#NULL!	#NULL!	#NULL!	2	2	2	2	#NULL!	SAUTER	2
4	500670	500838	1977-04-01	2014-02-01	SAUTER	36	1	7	3	2	5	3	Femme au foyer	7	9	1	1	1	1	5	2	SAUTER	#NULL!	#NULL!	#NULL!	#NULL!	#NULL!	#NULL!	#NULL!	#NULL!	#NULL!	#NULL!	#NULL!	#NULL!	#NULL!	2	2	#NULL!	#NULL!	#NULL!	#NULL!	#NULL!	1	1	1	1	#NULL!	SAUTER	2
7	501105	501623	1985-02-18	2014-02-26	SAUTER	29	1	10	3	2	4	3	COMMERCANTE	4	2	1	1	1	1	10	4	SAUTER	#NULL!	#NULL!	#NULL!	#NULL!	#NULL!	#NULL!	#NULL!	#NULL!	#NULL!	#NULL!	#NULL!	#NULL!	#NULL!	2	2	#NULL!	#NULL!	#NULL!	#NULL!	#NULL!	2	2	2	2	#NULL!	SAUTER	2
3	500345	500526	1991-01-06	2014-01-24	SAUTER	23	1	10	3	2	2	2	Chomage	7	2	1	1	1	1	5	2	SAUTER	#NULL!	#NULL!	#NULL!	#NULL!	#NULL!	#NULL!	#NULL!	#NULL!	#NULL!	#NULL!	#NULL!	#NULL!	#NULL!	2	2	#NULL!	#NULL!	#NULL!	#NULL!	#NULL!	2	2	2	2	#NULL!	SAUTER	2
7	501190	501663	1949-12-20	2014-03-03	SAUTER	64	1	6	2	1	3	1	CULTIVATRICE	1	2	1	1	3	1	5	2	SAUTER	#NULL!	#NULL!	#NULL!	#NULL!	#NULL!	#NULL!	#NULL!	#NULL!	#NULL!	#NULL!	#NULL!	#NULL!	#NULL!	2	2	#NULL!	#NULL!	#NULL!	#NULL!	#NULL!	2	2	2	2	#NULL!	SAUTER	2
8	504340	501307	1987-04-29	2014-03-07		27	2	17	4	3	2	3	COMMERCANT	4	8	2	2	#NULL!	#NULL!	10	4		#NULL!	#NULL!	#NULL!	#NULL!	#NULL!	#NULL!	#NULL!	#NULL!	#NULL!	#NULL!	#NULL!	#NULL!	#NULL!	2	2	#NULL!	#NULL!	#NULL!	#NULL!	#NULL!	2	2	2	2	#NULL!		2
2	500210	500275	1962-07-13	2014-01-13	SAUTER	52	2	13	3	2	5	5	Entrepreneur	4	2	1	1	2	2	5	2	SAUTER	#NULL!	#NULL!	#NULL!	#NULL!	#NULL!	#NULL!	#NULL!	#NULL!	#NULL!	#NULL!	#NULL!	#NULL!	#NULL!	2	2	#NULL!	#NULL!	#NULL!	#NULL!	#NULL!	2	2	2	2	#NULL!	SAUTER	2
5	500960	501151	1964-05-14	2014-02-08		49	2	6	2	1	3	1	CHAUFFEU	4	2	1	1	1	1	10	4	SAUTER	#NULL!	#NULL!	#NULL!	#NULL!	#NULL!	#NULL!	#NULL!	#NULL!	#NULL!	#NULL!	#NULL!	#NULL!	#NULL!	2	2	#NULL!	2	#NULL!	#NULL!	#NULL!	1	2	2	2	49	SAUTER	2
8	501220	501672	1960-01-09	2014-03-05		54	1	10	3	2	4	1	MENAGERE	7	2	1	1	2	2	5	2		#NULL!	#NULL!	#NULL!	#NULL!	#NULL!	#NULL!	#NULL!	#NULL!	#NULL!	#NULL!	#NULL!	#NULL!	#NULL!	2	2	#NULL!	#NULL!	#NULL!	#NULL!	#NULL!	2	2	2	2	#NULL!		2
12	504402	502135	1943-09-17	2014-04-02		71	1	6	2	1	1	1	MENAGERE	7	9	1	1	3	1	10	4		#NULL!	#NULL!	#NULL!	#NULL!	#NULL!	#NULL!	#NULL!	#NULL!	#NULL!	#NULL!	#NULL!	#NULL!	#NULL!	2	2	#NULL!	#NULL!	#NULL!	#NULL!	#NULL!	2	2	2	2	#NULL!		2
6	501045	501577	1977-07-15	2014-02-24	SAUTER	37	2	10	3	2	5	5	MILITAIRE	2	2	1	1	2	2	5	2	SAUTER	1	#NULL!	1	#NULL!	#NULL!	#NULL!	#NULL!	#NULL!	#NULL!	#NULL!	#NULL!	#NULL!	#NULL!	1	1	3	2	#NULL!	#NULL!	#NULL!	2	2	2	2	#NULL!	SAUTER	2
5	500935	501172	1991-03-11	2014-02-14		22	1	14	4	3	4	3	ETUDIANT	5	10	2	2	1	1	5	2	SAUTER	#NULL!	#NULL!	#NULL!	#NULL!	#NULL!	#NULL!	#NULL!	#NULL!	#NULL!	#NULL!	#NULL!	#NULL!	#NULL!	2	2	#NULL!	2	#NULL!	#NULL!	#NULL!	2	2	2	2	#NULL!	SAUTER	2
5	500694	501181	1991-05-16	2014-02-08		23	2	15	4	3	4	3	EMPLOYE	4	8	2	2	1	1	5	2	SAUTER	#NULL!	#NULL!	#NULL!	#NULL!	#NULL!	#NULL!	#NULL!	#NULL!	#NULL!	#NULL!	#NULL!	#NULL!	#NULL!	2	2	#NULL!	2	#NULL!	#NULL!	#NULL!	2	2	2	2	#NULL!	SAUTER	2
13	503682	502308	1978-08-13	2014-04-09	SAUTER	38	2	13	3	2	3	3	Artiste comédie	4	2	1	1	2	2	5	2	SAUTER	#NULL!	#NULL!	#NULL!	#NULL!	#NULL!	#NULL!	#NULL!	#NULL!	#NULL!	#NULL!	#NULL!	#NULL!	#NULL!	2	2	#NULL!	#NULL!	#NULL!	#NULL!	#NULL!	2	2	2	2	#NULL!	SAUTER	2
13	503541	502226	1980-05-25	2014-04-05	SAUTER	34	2	9	3	2	2	2	COMMERCANT	4	8	2	2	2	2	10	4	SAUTER	#NULL!	#NULL!	#NULL!	#NULL!	#NULL!	#NULL!	#NULL!	#NULL!	#NULL!	#NULL!	#NULL!	#NULL!	#NULL!	2	2	#NULL!	#NULL!	#NULL!	#NULL!	#NULL!	2	2	2	2	#NULL!	SAUTER	2
4	500428	500659	1991-09-17	2014-01-27	SAUTER	22	2	#NULL!	4	3	1	1	Etudiant	5	6	3	3	1	1	5	2	SAUTER	#NULL!	#NULL!	#NULL!	#NULL!	#NULL!	#NULL!	#NULL!	#NULL!	#NULL!	#NULL!	#NULL!	#NULL!	#NULL!	2	2	#NULL!	#NULL!	#NULL!	#NULL!	#NULL!	2	2	2	2	#NULL!	SAUTER	2
2	500275	500320	1940-01-01	2014-01-18	SAUTER	70	1	8	3	2	5	5	Commercante	4	2	1	1	2	2	10	4	SAUTER	#NULL!	#NULL!	#NULL!	#NULL!	#NULL!	#NULL!	#NULL!	#NULL!	#NULL!	#NULL!	#NULL!	#NULL!	#NULL!	2	2	#NULL!	#NULL!	#NULL!	#NULL!	#NULL!	2	2	2	2	#NULL!	SAUTER	2
2	500224	500378	1988-02-11	2014-01-14	SAUTER	25	1	7	3	2	5	5	Sans emploi	7	2	1	1	1	1	5	2	SAUTER	#NULL!	#NULL!	#NULL!	#NULL!	#NULL!	#NULL!	#NULL!	#NULL!	#NULL!	#NULL!	#NULL!	#NULL!	#NULL!	2	2	#NULL!	#NULL!	#NULL!	#NULL!	#NULL!	2	2	2	2	#NULL!	SAUTER	2
13	503530	502356	1982-08-07	2014-04-09	SAUTER	32	1	15	4	3	4	3	ETUDIANTE	5	2	1	1	1	1	15	6	SAUTER	#NULL!	#NULL!	#NULL!	#NULL!	#NULL!	#NULL!	#NULL!	#NULL!	#NULL!	#NULL!	#NULL!	#NULL!	#NULL!	2	2	#NULL!	#NULL!	#NULL!	#NULL!	#NULL!	2	2	2	2	#NULL!	SAUTER	2
2	500385	500556	1977-07-18	2014-01-18	SAUTER	35	2	10	3	2	4	2	Electricien	4	2	1	1	2	2	5	2	SAUTER	#NULL!	#NULL!	#NULL!	#NULL!	#NULL!	#NULL!	#NULL!	#NULL!	#NULL!	#NULL!	#NULL!	#NULL!	#NULL!	2	2	#NULL!	#NULL!	#NULL!	#NULL!	#NULL!	2	2	2	2	#NULL!	SAUTER	2
6	501065	501532	1983-01-26	2014-02-25	SAUTER	31	1	12	3	2	5	5	SANS EMPLOI	7	8	2	2	2	2	5	2	SAUTER	#NULL!	#NULL!	#NULL!	#NULL!	#NULL!	#NULL!	#NULL!	#NULL!	#NULL!	#NULL!	#NULL!	#NULL!	#NULL!	2	2	#NULL!	#NULL!	#NULL!	#NULL!	#NULL!	2	2	2	2	#NULL!	SAUTER	2
14	503175	502431	1984-05-14	2014-04-11		29	2	14	4	3	3	1	ETUDIANT	5	2	1	1	1	1	5	2		#NULL!	#NULL!	#NULL!	#NULL!	#NULL!	#NULL!	#NULL!	#NULL!	#NULL!	#NULL!	#NULL!	#NULL!	#NULL!	2	2	#NULL!	#NULL!	#NULL!	#NULL!	#NULL!	2	2	2	2	#NULL!		2
7	501043	501428	1970-10-29	2014-03-01	SAUTER	45	2	8	3	2	1	2	TRADIPRATICIEN	3	8	2	2	2	2	5	2	SAUTER	#NULL!	#NULL!	#NULL!	#NULL!	#NULL!	#NULL!	#NULL!	#NULL!	#NULL!	#NULL!	#NULL!	#NULL!	#NULL!	2	2	#NULL!	#NULL!	#NULL!	#NULL!	#NULL!	2	2	2	2	#NULL!	SAUTER	2
4	500641	500571	1984-01-20	2014-01-27	SAUTER	30	2	10	3	2	2	2	Footballeur	3	2	1	1	1	1	5	2	SAUTER	#NULL!	#NULL!	#NULL!	#NULL!	#NULL!	#NULL!	#NULL!	#NULL!	#NULL!	#NULL!	#NULL!	#NULL!	#NULL!	2	2	#NULL!	#NULL!	#NULL!	#NULL!	#NULL!	2	2	2	2	#NULL!	SAUTER	2
5	500714	501212	1978-03-03	2014-02-08		34	2	9	3	2	1	1	MILITAIR	2	4	3	3	2	2	5	2	SAUTER	#NULL!	#NULL!	#NULL!	#NULL!	#NULL!	#NULL!	#NULL!	#NULL!	#NULL!	#NULL!	#NULL!	#NULL!	#NULL!	2	2	#NULL!	2	#NULL!	#NULL!	#NULL!	2	2	2	2	#NULL!	SAUTER	2
13	503548	502320	1991-03-24	2014-04-08	SAUTER	23	2	12	3	2	4	3	TECHNICIEN	4	7	2	2	1	1	5	2	SAUTER	#NULL!	#NULL!	#NULL!	#NULL!	#NULL!	#NULL!	#NULL!	#NULL!	#NULL!	#NULL!	#NULL!	#NULL!	#NULL!	2	2	#NULL!	#NULL!	#NULL!	#NULL!	#NULL!	2	2	2	2	#NULL!	SAUTER	2
8	504359	501329	1983-11-22	2014-03-10		31	2	9	3	2	3	2	LIVREUR	4	8	2	2	1	1	5	2		#NULL!	#NULL!	#NULL!	#NULL!	#NULL!	#NULL!	#NULL!	#NULL!	#NULL!	#NULL!	#NULL!	#NULL!	#NULL!	2	2	#NULL!	#NULL!	#NULL!	#NULL!	#NULL!	2	2	2	2	#NULL!		2
3	500358	500525	1980-01-05	2014-01-25	SAUTER	34	2	#NULL!	3	2	2	2	Menuisier	4	8	2	2	1	1	5	2	SAUTER	1	#NULL!	#NULL!	#NULL!	#NULL!	#NULL!	#NULL!	#NULL!	#NULL!	#NULL!	#NULL!	#NULL!	#NULL!	1	2	#NULL!	1	#NULL!	#NULL!	#NULL!	1	2	2	2	#NULL!	SAUTER	2
11	503156	501984	1978-04-05	2014-03-28		35	2	18	4	3	2	2	COMPTABLE	2	2	1	1	2	2	5	2		#NULL!	#NULL!	#NULL!	#NULL!	#NULL!	#NULL!	#NULL!	#NULL!	#NULL!	#NULL!	#NULL!	#NULL!	#NULL!	2	2	#NULL!	#NULL!	#NULL!	#NULL!	#NULL!	2	2	2	2	#NULL!		2
2	500233	500269	1991-01-10	2014-01-18	SAUTER	23	1	#NULL!	4	3	4	4	Etudiante	5	5	1	1	1	1	10	4	SAUTER	#NULL!	#NULL!	#NULL!	#NULL!	#NULL!	#NULL!	#NULL!	#NULL!	#NULL!	#NULL!	#NULL!	#NULL!	#NULL!	2	2	#NULL!	#NULL!	#NULL!	#NULL!	#NULL!	2	2	2	2	#NULL!	SAUTER	2
4	500670	500887	1979-05-04	2014-02-01	SAUTER	34	1	16	4	3	3	2	Sécrétaire comp	2	9	1	1	1	1	5	2	SAUTER	#NULL!	#NULL!	#NULL!	#NULL!	#NULL!	#NULL!	#NULL!	#NULL!	#NULL!	#NULL!	#NULL!	#NULL!	#NULL!	2	2	#NULL!	#NULL!	#NULL!	#NULL!	#NULL!	2	2	2	2	#NULL!	SAUTER	2
13	503431	502293	1993-06-22	2014-04-08	SAUTER	20	1	10	3	2	2	3	Femme au foyer	7	2	1	1	1	1	5	2	SAUTER	#NULL!	#NULL!	#NULL!	#NULL!	#NULL!	#NULL!	#NULL!	#NULL!	#NULL!	#NULL!	#NULL!	#NULL!	#NULL!	2	2	#NULL!	#NULL!	#NULL!	#NULL!	#NULL!	2	2	2	2	#NULL!	SAUTER	2
13	503555	502140	1985-01-11	2014-04-09	SAUTER	29	1	13	3	2	4	3	Femme au foyer	7	2	1	1	1	1	15	6	SAUTER	#NULL!	#NULL!	#NULL!	#NULL!	#NULL!	#NULL!	#NULL!	#NULL!	#NULL!	#NULL!	#NULL!	#NULL!	#NULL!	2	2	#NULL!	#NULL!	#NULL!	#NULL!	#NULL!	2	2	2	2	#NULL!	SAUTER	2
8	500893	501338	1982-01-12	2014-03-11		32	1	10	3	2	3	3	ESTHETICIENNE	4	8	2	2	1	1	5	2		#NULL!	#NULL!	#NULL!	#NULL!	#NULL!	#NULL!	#NULL!	#NULL!	#NULL!	#NULL!	#NULL!	#NULL!	#NULL!	2	2	#NULL!	#NULL!	#NULL!	#NULL!	#NULL!	2	2	2	2	#NULL!		2
14	503062	502517	1991-03-10	2014-04-14	SAUTER	23	2	10	3	2	3	3	GARDIENT	4	6	3	3	1	1	5	2	SAUTER	#NULL!	#NULL!	#NULL!	#NULL!	#NULL!	#NULL!	#NULL!	#NULL!	#NULL!	#NULL!	#NULL!	#NULL!	#NULL!	2	2	#NULL!	#NULL!	#NULL!	#NULL!	#NULL!	2	2	2	2	#NULL!	SAUTER	2
4	504723	500652	1990-11-24	2014-02-07	SAUTER	23	1	12	3	2	4	3	Femme au foyer	7	1	3	3	2	2	5	2	SAUTER	#NULL!	#NULL!	#NULL!	#NULL!	#NULL!	#NULL!	#NULL!	#NULL!	#NULL!	#NULL!	#NULL!	#NULL!	#NULL!	2	2	#NULL!	#NULL!	#NULL!	#NULL!	#NULL!	2	2	2	2	#NULL!	SAUTER	2
11	503122	501994	1978-11-29	2014-03-26		41	1	6	3	2	2	2	COUTURIE	4	2	1	1	1	1	5	2		#NULL!	#NULL!	#NULL!	#NULL!	#NULL!	#NULL!	#NULL!	#NULL!	#NULL!	#NULL!	#NULL!	#NULL!	#NULL!	2	2	#NULL!	#NULL!	#NULL!	#NULL!	#NULL!	2	2	2	2	#NULL!		2
1	500019	500084	1961-10-29	2014-01-06	SAUTER	52	1	12	3	2	5	2	Enseignante	3	2	1	1	2	2	5	2	SAUTER	#NULL!	#NULL!	#NULL!	#NULL!	#NULL!	#NULL!	#NULL!	#NULL!	#NULL!	#NULL!	#NULL!	#NULL!	#NULL!	2	2	#NULL!	#NULL!	#NULL!	#NULL!	#NULL!	2	2	2	2	#NULL!	SAUTER	2
13	503503	502349	1993-08-04	2014-04-08	SAUTER	21	1	16	4	3	2	2	Infirmière	3	2	1	1	1	1	10	4	SAUTER	#NULL!	#NULL!	#NULL!	#NULL!	#NULL!	#NULL!	#NULL!	#NULL!	#NULL!	#NULL!	#NULL!	#NULL!	#NULL!	2	2	#NULL!	#NULL!	#NULL!	#NULL!	#NULL!	1	2	2	2	15	SAUTER	2
14	503195	502441	1949-03-06	2014-04-15		65	1	6	2	1	2	2	RETRAITE	6	8	2	2	1	1	5	2		#NULL!	#NULL!	#NULL!	#NULL!	#NULL!	#NULL!	#NULL!	#NULL!	#NULL!	#NULL!	#NULL!	#NULL!	#NULL!	2	2	#NULL!	#NULL!	#NULL!	#NULL!	#NULL!	1	2	2	2	#NULL!		2
3	500328	500566	1986-03-06	2014-01-23	SAUTER	28	1	6	2	1	1	1	Femme au foyer	7	8	2	2	2	2	10	4	SAUTER	#NULL!	#NULL!	#NULL!	#NULL!	#NULL!	#NULL!	#NULL!	#NULL!	#NULL!	#NULL!	#NULL!	#NULL!	#NULL!	2	2	#NULL!	#NULL!	#NULL!	#NULL!	#NULL!	2	2	2	2	#NULL!	SAUTER	2
2	500289	500325	1991-08-10	2014-01-15	SAUTER	23	2	#NULL!	#NULL!	#NULL!	#NULL!	#NULL!	Footballeur	4	2	1	1	1	1	5	2	SAUTER	2	#NULL!	#NULL!	#NULL!	#NULL!	#NULL!	#NULL!	#NULL!	#NULL!	#NULL!	#NULL!	#NULL!	#NULL!	1	2	1	2	#NULL!	#NULL!	#NULL!	2	2	2	2	#NULL!	SAUTER	2
13	503516	502295	1949-01-30	2014-04-08	SAUTER	65	2	18	4	3	5	5	Enseignant retr	6	2	1	1	2	2	5	2	SAUTER	#NULL!	#NULL!	#NULL!	#NULL!	#NULL!	#NULL!	#NULL!	#NULL!	#NULL!	#NULL!	#NULL!	#NULL!	#NULL!	2	2	#NULL!	#NULL!	#NULL!	#NULL!	#NULL!	2	2	2	2	#NULL!	SAUTER	2
4	500676	500674	1979-04-04	2014-01-28	SAUTER	34	2	10	3	2	5	5	Débrouillard	4	8	2	2	2	2	5	2	SAUTER	#NULL!	#NULL!	#NULL!	#NULL!	#NULL!	#NULL!	#NULL!	#NULL!	#NULL!	#NULL!	#NULL!	#NULL!	#NULL!	2	2	#NULL!	#NULL!	#NULL!	#NULL!	#NULL!	1	2	2	2	#NULL!	SAUTER	2
1	500070	500134	1991-02-12	2014-01-07	SAUTER	23	1	11	3	2	5	3	Sans emploi	7	8	2	2	2	2	5	2	SAUTER	#NULL!	#NULL!	#NULL!	#NULL!	#NULL!	#NULL!	#NULL!	#NULL!	#NULL!	#NULL!	#NULL!	#NULL!	#NULL!	2	2	#NULL!	#NULL!	#NULL!	#NULL!	#NULL!	2	2	2	2	#NULL!	SAUTER	2
5	500848	501233	1970-01-01	2014-02-07		45	2	12	3	2	2	1	TECHNICI	4	4	4	3	2	2	5	2	SAUTER	#NULL!	#NULL!	#NULL!	#NULL!	#NULL!	#NULL!	#NULL!	#NULL!	#NULL!	#NULL!	#NULL!	#NULL!	#NULL!	2	2	#NULL!	2	#NULL!	#NULL!	#NULL!	2	2	2	2	#NULL!	SAUTER	2
4	500770	500839	1952-11-28	2014-02-05	SAUTER	61	1	6	2	1	1	1	Commerçante	4	2	1	1	2	2	10	4	SAUTER	#NULL!	#NULL!	#NULL!	#NULL!	#NULL!	#NULL!	#NULL!	#NULL!	#NULL!	#NULL!	#NULL!	#NULL!	#NULL!	2	2	#NULL!	#NULL!	#NULL!	#NULL!	#NULL!	2	2	2	2	#NULL!	SAUTER	2
11	503158	501349	1953-04-04	2014-03-28		72	1	#NULL!	#NULL!	#NULL!	#NULL!	#NULL!	COMMERCANTE	4	8	2	2	2	2	5	2		#NULL!	#NULL!	#NULL!	#NULL!	#NULL!	#NULL!	#NULL!	#NULL!	#NULL!	#NULL!	#NULL!	#NULL!	#NULL!	2	2	#NULL!	#NULL!	#NULL!	#NULL!	#NULL!	2	2	2	2	#NULL!		2
13	503534	502362	1979-02-02	2014-04-09	SAUTER	35	2	20	4	3	1	1	ENSEIGNANT	3	8	2	2	2	2	5	2	SAUTER	#NULL!	#NULL!	#NULL!	#NULL!	#NULL!	#NULL!	#NULL!	#NULL!	#NULL!	#NULL!	#NULL!	#NULL!	#NULL!	2	2	#NULL!	#NULL!	#NULL!	#NULL!	#NULL!	1	2	2	2	33	SAUTER	2
6	501045	501576	1989-03-06	2014-02-24	SAUTER	25	1	10	3	2	3	2	COIFFEUSE	4	8	2	2	2	2	5	2	SAUTER	#NULL!	#NULL!	#NULL!	#NULL!	#NULL!	#NULL!	#NULL!	#NULL!	#NULL!	#NULL!	#NULL!	#NULL!	#NULL!	2	2	#NULL!	#NULL!	#NULL!	#NULL!	#NULL!	2	2	2	2	#NULL!	SAUTER	2
1	500154	500068	1972-06-16	2014-01-10	SAUTER	42	1	10	3	2	1	1	Braiseuse de po	4	8	2	2	1	1	5	2	SAUTER	#NULL!	#NULL!	#NULL!	#NULL!	#NULL!	#NULL!	#NULL!	#NULL!	#NULL!	#NULL!	#NULL!	#NULL!	#NULL!	2	2	#NULL!	#NULL!	#NULL!	#NULL!	#NULL!	2	2	2	2	#NULL!	SAUTER	2
3	500353	500522	1963-08-15	2014-01-25	SAUTER	50	2	16	4	3	2	2	Administrateur	2	2	1	1	2	2	10	4	SAUTER	#NULL!	#NULL!	#NULL!	#NULL!	#NULL!	#NULL!	#NULL!	#NULL!	#NULL!	#NULL!	#NULL!	#NULL!	#NULL!	2	2	#NULL!	#NULL!	#NULL!	#NULL!	#NULL!	2	2	2	2	#NULL!	SAUTER	2
11	503111	501995	1973-09-16	2014-03-25		42	2	13	3	2	2	2	ELEVEUR	4	2	1	1	2	2	5	2		#NULL!	#NULL!	#NULL!	#NULL!	#NULL!	#NULL!	#NULL!	#NULL!	#NULL!	#NULL!	#NULL!	#NULL!	#NULL!	2	2	#NULL!	#NULL!	#NULL!	#NULL!	#NULL!	2	2	2	2	#NULL!		2
2	500326	500382	1975-01-01	2014-01-18	SAUTER	39	2	12	3	2	4	4	Militaire	2	9	1	1	2	2	5	2	SAUTER	#NULL!	#NULL!	#NULL!	#NULL!	#NULL!	#NULL!	#NULL!	#NULL!	#NULL!	#NULL!	#NULL!	#NULL!	#NULL!	2	2	#NULL!	#NULL!	#NULL!	#NULL!	#NULL!	2	2	2	2	#NULL!	SAUTER	2
3	500328	500565	1967-05-28	2014-01-23	SAUTER	47	1	#NULL!	2	1	2	2	Cultivatrice	1	8	2	2	2	2	10	4	SAUTER	#NULL!	#NULL!	#NULL!	#NULL!	#NULL!	#NULL!	#NULL!	#NULL!	#NULL!	#NULL!	#NULL!	#NULL!	#NULL!	2	2	#NULL!	#NULL!	#NULL!	#NULL!	#NULL!	1	1	2	2	#NULL!	SAUTER	2
8	504301	501702	1978-12-12	2014-03-06		36	1	14	4	3	2	1	INSTITUTRICE	2	8	2	2	2	2	5	2		#NULL!	#NULL!	#NULL!	#NULL!	#NULL!	#NULL!	#NULL!	#NULL!	#NULL!	#NULL!	#NULL!	#NULL!	#NULL!	2	2	#NULL!	#NULL!	#NULL!	#NULL!	#NULL!	1	2	2	2	#NULL!		2
5	500935	501174	1968-08-27	2014-02-14		46	1	16	4	3	3	3	INFIRMIE	2	10	2	2	2	2	5	2	SAUTER	#NULL!	#NULL!	#NULL!	#NULL!	#NULL!	#NULL!	#NULL!	#NULL!	#NULL!	#NULL!	#NULL!	#NULL!	#NULL!	2	2	#NULL!	2	#NULL!	#NULL!	#NULL!	2	2	2	2	#NULL!	SAUTER	2
12	504330	502035	1946-01-01	2014-04-01		68	1	#NULL!	#NULL!	#NULL!	5	5	COMMERCANTE	4	#NULL!	#NULL!	#NULL!	#NULL!	#NULL!	10	4		#NULL!	#NULL!	#NULL!	#NULL!	#NULL!	#NULL!	#NULL!	#NULL!	#NULL!	#NULL!	#NULL!	#NULL!	#NULL!	2	2	#NULL!	#NULL!	#NULL!	#NULL!	#NULL!	2	2	2	2	#NULL!		2
13	503544	502224	1975-09-10	2014-04-05	SAUTER	39	2	11	3	2	3	3	FORESTIER	2	2	1	1	1	1	13	5	SAUTER	#NULL!	#NULL!	#NULL!	#NULL!	#NULL!	#NULL!	#NULL!	#NULL!	#NULL!	#NULL!	#NULL!	#NULL!	#NULL!	2	2	#NULL!	#NULL!	#NULL!	#NULL!	#NULL!	2	2	2	2	#NULL!	SAUTER	2
13	503538	502241	1973-07-13	2014-04-05	SAUTER	41	1	7	3	2	2	2	Femme au foyer	7	8	2	2	1	1	13	5	SAUTER	#NULL!	#NULL!	#NULL!	#NULL!	#NULL!	#NULL!	#NULL!	#NULL!	#NULL!	#NULL!	#NULL!	#NULL!	#NULL!	2	2	#NULL!	#NULL!	#NULL!	#NULL!	#NULL!	2	2	2	2	#NULL!	SAUTER	2
4	500595	500628	1972-12-21	2014-01-27	SAUTER	41	1	9	3	2	5	5	Femme au foyer	7	8	2	2	2	2	13	5	SAUTER	#NULL!	#NULL!	#NULL!	#NULL!	#NULL!	#NULL!	#NULL!	#NULL!	#NULL!	#NULL!	#NULL!	#NULL!	#NULL!	2	2	#NULL!	#NULL!	#NULL!	#NULL!	#NULL!	1	2	2	2	#NULL!	SAUTER	2
13	503518	502223	1988-06-25	2014-04-05	SAUTER	26	2	10	3	2	3	3	ELEVE SOUS OFFI	5	2	1	1	1	1	13	5	SAUTER	#NULL!	#NULL!	#NULL!	#NULL!	#NULL!	#NULL!	#NULL!	#NULL!	#NULL!	#NULL!	#NULL!	#NULL!	#NULL!	2	2	#NULL!	#NULL!	#NULL!	#NULL!	#NULL!	2	2	2	2	#NULL!	SAUTER	2
10	503620	501944	1962-01-18	2014-03-22	SAUTER	52	1	#NULL!	2	1	1	1	Femme au foyer	7	8	2	2	#NULL!	#NULL!	8	3	SAUTER	#NULL!	#NULL!	#NULL!	#NULL!	#NULL!	#NULL!	#NULL!	#NULL!	#NULL!	#NULL!	#NULL!	#NULL!	#NULL!	2	2	#NULL!	#NULL!	#NULL!	#NULL!	#NULL!	1	2	2	2	32	SAUTER	2
1	500110	500162	1968-02-11	2014-01-09	SAUTER	45	2	10	3	2	2	2	Maçon	4	2	1	1	2	2	8	3	SAUTER	#NULL!	#NULL!	#NULL!	#NULL!	#NULL!	#NULL!	#NULL!	#NULL!	#NULL!	#NULL!	#NULL!	#NULL!	#NULL!	2	2	#NULL!	#NULL!	#NULL!	#NULL!	#NULL!	2	2	2	2	#NULL!	SAUTER	2
1	500148	500038	1979-07-09	2014-01-10	SAUTER	34	1	10	3	2	5	5	Sans emploi	7	2	1	1	1	1	8	3	SAUTER	#NULL!	#NULL!	#NULL!	#NULL!	#NULL!	#NULL!	#NULL!	#NULL!	#NULL!	#NULL!	#NULL!	#NULL!	#NULL!	2	2	#NULL!	#NULL!	#NULL!	#NULL!	#NULL!	2	1	2	2	15	SAUTER	2
1	500023	500107	1979-01-27	2014-01-06	SAUTER	35	2	#NULL!	3	2	5	5	Mecanicien	4	2	1	1	2	2	16	6	SAUTER	#NULL!	#NULL!	#NULL!	#NULL!	#NULL!	#NULL!	#NULL!	#NULL!	#NULL!	#NULL!	#NULL!	#NULL!	#NULL!	2	2	#NULL!	#NULL!	#NULL!	#NULL!	#NULL!	2	2	2	2	#NULL!	SAUTER	2
12	504433	502172	1967-06-06	2014-04-04		47	1	0	1	1	1	1	MENAGERE	7	2	1	1	2	2	8	3		#NULL!	#NULL!	#NULL!	#NULL!	#NULL!	#NULL!	#NULL!	#NULL!	#NULL!	#NULL!	#NULL!	#NULL!	#NULL!	2	2	#NULL!	#NULL!	#NULL!	#NULL!	#NULL!	2	#NULL!	#NULL!	#NULL!	#NULL!		2
12	504427	502176	1952-01-01	2014-04-04		63	1	4	2	1	1	1	BRAISEUSE DE PO	4	5	1	1	3	1	8	3		#NULL!	#NULL!	#NULL!	#NULL!	#NULL!	#NULL!	#NULL!	#NULL!	#NULL!	#NULL!	#NULL!	#NULL!	#NULL!	2	2	#NULL!	#NULL!	#NULL!	#NULL!	#NULL!	2	#NULL!	#NULL!	#NULL!	#NULL!		2
3	500516	500516	1994-11-09	2014-01-24	SAUTER	20	2	10	3	2	4	3	Mécanicien	4	2	1	1	1	1	8	3	SAUTER	#NULL!	#NULL!	#NULL!	#NULL!	#NULL!	#NULL!	#NULL!	#NULL!	#NULL!	#NULL!	#NULL!	#NULL!	#NULL!	2	2	#NULL!	#NULL!	#NULL!	#NULL!	#NULL!	1	2	2	2	#NULL!	SAUTER	2
12	504480	501569	1984-01-01	2014-04-04		30	1	0	1	1	1	1	MENAGERE	7	2	#NULL!	#NULL!	2	2	8	3		#NULL!	#NULL!	#NULL!	#NULL!	#NULL!	#NULL!	#NULL!	#NULL!	#NULL!	#NULL!	#NULL!	#NULL!	#NULL!	2	2	#NULL!	#NULL!	#NULL!	#NULL!	#NULL!	2	2	2	2	#NULL!		2
12	504479	502183	1957-11-12	2014-04-04		57	2	20	4	3	2	2	ENSEIGNANT	2	2	1	1	2	2	8	3		#NULL!	#NULL!	#NULL!	#NULL!	#NULL!	#NULL!	#NULL!	#NULL!	#NULL!	#NULL!	#NULL!	#NULL!	#NULL!	2	2	#NULL!	#NULL!	#NULL!	#NULL!	#NULL!	2	2	2	2	#NULL!		2
8	501285	501426	1990-08-09	2014-03-07		24	2	14	4	3	2	1	ETUDIANT	5	8	2	2	1	1	8	3		#NULL!	#NULL!	#NULL!	#NULL!	#NULL!	#NULL!	#NULL!	#NULL!	#NULL!	#NULL!	#NULL!	#NULL!	#NULL!	2	2	#NULL!	#NULL!	#NULL!	#NULL!	#NULL!	2	2	2	2	#NULL!		2
14	503173	502371	1991-02-01	2014-04-11		23	2	14	4	3	1	2	ETUDIANT	5	2	1	1	1	1	8	3		#NULL!	#NULL!	#NULL!	#NULL!	#NULL!	#NULL!	#NULL!	#NULL!	#NULL!	#NULL!	#NULL!	#NULL!	#NULL!	2	2	#NULL!	#NULL!	#NULL!	#NULL!	#NULL!	2	2	2	2	#NULL!		2
6	501636	501118	1994-11-27	2014-02-21	SAUTER	19	1	8	3	2	3	3	COUTURIERE	4	8	2	2	2	2	8	3	SAUTER	#NULL!	#NULL!	#NULL!	#NULL!	#NULL!	#NULL!	#NULL!	#NULL!	#NULL!	#NULL!	#NULL!	#NULL!	#NULL!	2	2	#NULL!	#NULL!	#NULL!	#NULL!	#NULL!	1	2	2	2	18	SAUTER	2
12	504526	502072	1988-05-30	2014-04-01		26	1	12	3	2	5	3	COMMERCANTE	4	5	1	1	1	1	8	3		#NULL!	#NULL!	#NULL!	#NULL!	#NULL!	#NULL!	#NULL!	#NULL!	#NULL!	#NULL!	#NULL!	#NULL!	#NULL!	2	2	#NULL!	#NULL!	#NULL!	#NULL!	#NULL!	1	2	2	2	20		2
12	504478	501353	1965-01-01	2014-04-04		49	2	0	1	1	1	1	SANS EMPLOI	7	2	1	1	1	1	8	3		#NULL!	#NULL!	#NULL!	#NULL!	#NULL!	#NULL!	#NULL!	#NULL!	#NULL!	#NULL!	#NULL!	#NULL!	#NULL!	2	2	#NULL!	#NULL!	#NULL!	#NULL!	#NULL!	2	2	2	2	#NULL!		2
6	500928	501354	1988-10-31	2014-02-24	SAUTER	26	2	15	4	3	2	2	MILITAIRE	2	10	2	2	1	1	8	3	SAUTER	#NULL!	#NULL!	#NULL!	#NULL!	#NULL!	#NULL!	#NULL!	#NULL!	#NULL!	#NULL!	#NULL!	#NULL!	#NULL!	2	2	#NULL!	#NULL!	#NULL!	#NULL!	#NULL!	2	2	2	2	#NULL!	SAUTER	2
7	503877	501598	1971-01-03	2014-02-26	SAUTER	43	1	13	3	2	1	2	SECRETAIRE	2	8	2	2	2	2	8	3	SAUTER	#NULL!	#NULL!	#NULL!	#NULL!	#NULL!	#NULL!	#NULL!	#NULL!	#NULL!	#NULL!	#NULL!	#NULL!	#NULL!	2	2	#NULL!	#NULL!	#NULL!	#NULL!	#NULL!	1	2	2	2	41	SAUTER	2
4	500780	500894	1992-10-14	2014-02-05	SAUTER	21	2	12	3	2	1	1	Sans emploi	7	2	1	1	1	1	8	3	SAUTER	#NULL!	#NULL!	#NULL!	#NULL!	#NULL!	#NULL!	#NULL!	#NULL!	#NULL!	#NULL!	#NULL!	#NULL!	#NULL!	2	2	#NULL!	#NULL!	#NULL!	#NULL!	#NULL!	2	2	2	2	#NULL!	SAUTER	2
9	505593	501760	1990-01-03	2014-03-12	SAUTER	24	2	12	3	2	2	5	Sans emploi	7	2	1	1	1	1	8	3	SAUTER	#NULL!	#NULL!	#NULL!	#NULL!	#NULL!	#NULL!	#NULL!	#NULL!	#NULL!	#NULL!	#NULL!	#NULL!	#NULL!	2	2	#NULL!	#NULL!	#NULL!	#NULL!	#NULL!	2	2	2	2	#NULL!	SAUTER	2
2	500183	500223	1978-12-05	2014-01-11	SAUTER	35	1	10	3	2	2	2	Secrétaire	3	5	1	1	1	1	8	3	SAUTER	#NULL!	#NULL!	#NULL!	#NULL!	#NULL!	#NULL!	#NULL!	#NULL!	#NULL!	#NULL!	#NULL!	#NULL!	#NULL!	2	2	#NULL!	#NULL!	#NULL!	#NULL!	#NULL!	2	2	2	2	#NULL!	SAUTER	2
5	500850	500327	1978-04-07	2014-02-18		36	2	15	4	3	3	1	GREFFIER	2	2	1	1	2	2	8	3	SAUTER	#NULL!	#NULL!	#NULL!	#NULL!	#NULL!	#NULL!	#NULL!	#NULL!	#NULL!	#NULL!	#NULL!	#NULL!	#NULL!	2	2	#NULL!	2	#NULL!	#NULL!	#NULL!	2	2	2	2	#NULL!	SAUTER	2
14	503069	502312	1963-09-12	2014-04-11	SAUTER	49	1	12	3	2	2	2	RESTAURA	4	2	1	1	1	1	8	3	SAUTER	#NULL!	#NULL!	#NULL!	#NULL!	#NULL!	#NULL!	#NULL!	#NULL!	#NULL!	#NULL!	#NULL!	#NULL!	#NULL!	2	2	#NULL!	#NULL!	#NULL!	#NULL!	#NULL!	2	2	2	2	#NULL!	SAUTER	2
11	503143	501557	1962-12-04	2014-03-27		52	2	13	3	2	2	2	CNTRLR D PRDUI	4	2	1	1	2	2	8	3		#NULL!	#NULL!	#NULL!	#NULL!	#NULL!	#NULL!	#NULL!	#NULL!	#NULL!	#NULL!	#NULL!	#NULL!	#NULL!	2	2	#NULL!	#NULL!	#NULL!	#NULL!	#NULL!	2	2	2	2	#NULL!		2
5	500975	501147	1991-09-06	2014-02-14		23	2	13	3	2	3	3	ENSEIGNA	2	2	1	1	1	1	8	3	SAUTER	#NULL!	#NULL!	#NULL!	#NULL!	#NULL!	#NULL!	#NULL!	#NULL!	#NULL!	#NULL!	#NULL!	#NULL!	#NULL!	2	2	#NULL!	2	#NULL!	#NULL!	#NULL!	2	2	2	2	#NULL!	SAUTER	2
2	500194	500285	1990-09-11	2014-01-13	SAUTER	24	2	11	3	2	2	4	Chauffeur	4	2	1	1	1	1	16	6	SAUTER	#NULL!	#NULL!	#NULL!	#NULL!	#NULL!	#NULL!	#NULL!	#NULL!	#NULL!	#NULL!	#NULL!	#NULL!	#NULL!	2	2	#NULL!	#NULL!	#NULL!	#NULL!	#NULL!	2	2	2	2	#NULL!	SAUTER	2
1	500051	500040	1984-04-13	2014-01-09	SAUTER	30	2	12	3	2	2	3	Chauffeur	4	2	1	1	1	1	8	3	SAUTER	#NULL!	#NULL!	#NULL!	#NULL!	#NULL!	#NULL!	#NULL!	#NULL!	#NULL!	#NULL!	#NULL!	#NULL!	#NULL!	2	2	#NULL!	#NULL!	#NULL!	#NULL!	#NULL!	2	2	2	2	#NULL!	SAUTER	2
8	501128	501450	1995-06-15	2014-03-11		19	2	10	3	2	5	5	DEBROUILLARD	7	8	2	2	1	1	8	3		#NULL!	#NULL!	#NULL!	#NULL!	#NULL!	#NULL!	#NULL!	#NULL!	#NULL!	#NULL!	#NULL!	#NULL!	#NULL!	2	2	#NULL!	#NULL!	#NULL!	#NULL!	#NULL!	2	2	2	2	#NULL!		2
12	504431	502173	1963-06-09	2014-04-04		51	1	10	3	2	2	2	INFIRMIERE	2	2	1	1	2	2	8	3		#NULL!	#NULL!	#NULL!	#NULL!	#NULL!	#NULL!	#NULL!	#NULL!	#NULL!	#NULL!	#NULL!	#NULL!	#NULL!	2	2	#NULL!	#NULL!	#NULL!	#NULL!	#NULL!	2	2	2	2	#NULL!		2
8	501123	501486	1990-07-19	2014-03-10		24	1	12	3	2	3	2	SANS EMPLOI	7	8	2	2	2	2	8	3		#NULL!	#NULL!	#NULL!	#NULL!	#NULL!	#NULL!	#NULL!	#NULL!	#NULL!	#NULL!	#NULL!	#NULL!	#NULL!	2	2	#NULL!	#NULL!	#NULL!	#NULL!	#NULL!	2	2	2	2	#NULL!		2
14	503172	502304	1953-10-05	2014-04-11		60	2	10	3	2	2	2	RETRAITE	6	2	1	1	2	2	8	3		#NULL!	#NULL!	#NULL!	#NULL!	#NULL!	#NULL!	#NULL!	#NULL!	#NULL!	#NULL!	#NULL!	#NULL!	#NULL!	2	2	#NULL!	#NULL!	#NULL!	#NULL!	#NULL!	2	2	2	2	#NULL!		2
3	500280	500501	1970-07-05	2014-01-22	SAUTER	44	1	16	4	3	3	2	Agent Elecam	2	2	1	1	2	2	8	3	SAUTER	#NULL!	#NULL!	#NULL!	#NULL!	#NULL!	#NULL!	#NULL!	#NULL!	#NULL!	#NULL!	#NULL!	#NULL!	#NULL!	2	2	#NULL!	#NULL!	#NULL!	#NULL!	#NULL!	2	2	2	2	#NULL!	SAUTER	2
1	500005	500023	1986-03-29	2014-01-04	SAUTER	28	1	13	3	2	5	5	Commerçante	4	8	2	2	1	1	8	3	SAUTER	#NULL!	#NULL!	#NULL!	#NULL!	#NULL!	#NULL!	#NULL!	#NULL!	#NULL!	#NULL!	#NULL!	#NULL!	#NULL!	2	2	#NULL!	#NULL!	#NULL!	#NULL!	#NULL!	2	2	2	2	#NULL!	SAUTER	2
14	503030	5002378	1985-02-10	2014-04-11	SAUTER	29	1	12	3	2	3	3	SANS EMP	7	2	1	1	2	2	8	3	SAUTER	#NULL!	#NULL!	#NULL!	#NULL!	#NULL!	#NULL!	#NULL!	#NULL!	#NULL!	#NULL!	#NULL!	#NULL!	#NULL!	2	2	#NULL!	#NULL!	#NULL!	#NULL!	#NULL!	1	1	1	1	29	SAUTER	2
7	501135	501443	1957-10-01	2014-02-28	SAUTER	57	1	6	2	1	3	2	SANS EMPLOI	7	8	2	2	3	1	8	3	SAUTER	#NULL!	#NULL!	#NULL!	#NULL!	#NULL!	#NULL!	#NULL!	#NULL!	#NULL!	#NULL!	#NULL!	#NULL!	#NULL!	2	2	#NULL!	#NULL!	#NULL!	#NULL!	#NULL!	2	2	2	2	#NULL!	SAUTER	2
1	500080	500109	1982-01-01	2014-01-07	SAUTER	31	1	7	3	2	5	3	Sans emploi	7	8	2	2	2	2	8	3	SAUTER	#NULL!	#NULL!	#NULL!	#NULL!	#NULL!	#NULL!	#NULL!	#NULL!	#NULL!	#NULL!	#NULL!	#NULL!	#NULL!	2	2	#NULL!	#NULL!	#NULL!	#NULL!	#NULL!	2	2	2	2	#NULL!	SAUTER	2
4	500666	500667	1963-08-16	2014-01-28	SAUTER	51	1	#NULL!	2	1	2	1	Commerçante	4	8	2	2	2	2	8	3	SAUTER	#NULL!	#NULL!	#NULL!	#NULL!	#NULL!	#NULL!	#NULL!	#NULL!	#NULL!	#NULL!	#NULL!	#NULL!	#NULL!	2	2	#NULL!	#NULL!	#NULL!	#NULL!	#NULL!	2	2	2	2	#NULL!	SAUTER	2
10	503587	501920	1964-12-10	2014-03-21	SAUTER	49	1	8	3	2	1	1	Commerçante	4	8	2	2	2	2	8	3	SAUTER	#NULL!	#NULL!	#NULL!	#NULL!	#NULL!	#NULL!	#NULL!	#NULL!	#NULL!	#NULL!	#NULL!	#NULL!	#NULL!	2	2	#NULL!	#NULL!	#NULL!	#NULL!	#NULL!	2	2	2	2	#NULL!	SAUTER	2
9	505619	501794	1977-04-22	2014-03-12	SAUTER	36	1	6	2	1	2	2	Callbox	4	8	2	2	2	2	8	3	SAUTER	#NULL!	#NULL!	#NULL!	#NULL!	#NULL!	#NULL!	#NULL!	#NULL!	#NULL!	#NULL!	#NULL!	#NULL!	#NULL!	2	2	#NULL!	#NULL!	#NULL!	#NULL!	#NULL!	2	2	2	2	#NULL!	SAUTER	2
11	503101	502002	1952-12-10	2014-03-28	SAUTER	62	1	6	2	1	1	1	COMMERCA	4	8	2	2	2	2	8	3		2	#NULL!	#NULL!	#NULL!	#NULL!	#NULL!	#NULL!	#NULL!	#NULL!	#NULL!	#NULL!	#NULL!	#NULL!	1	2	1	2	#NULL!	#NULL!	#NULL!	1	2	2	2	50		2
4	500518	500808	1986-01-12	2014-02-06	SAUTER	27	1	10	3	2	5	5	Coiffeuse	4	2	1	1	1	1	11	4	SAUTER	#NULL!	#NULL!	#NULL!	#NULL!	#NULL!	#NULL!	#NULL!	#NULL!	#NULL!	#NULL!	#NULL!	#NULL!	#NULL!	2	2	#NULL!	#NULL!	#NULL!	#NULL!	#NULL!	2	2	2	2	#NULL!	SAUTER	2
8	504349	501878	1990-08-27	2014-03-10		24	1	14	4	3	2	2	ETUDIANTE	5	8	2	2	1	1	11	4		#NULL!	#NULL!	#NULL!	#NULL!	#NULL!	#NULL!	#NULL!	#NULL!	#NULL!	#NULL!	#NULL!	#NULL!	#NULL!	2	2	#NULL!	#NULL!	#NULL!	#NULL!	#NULL!	2	2	2	2	#NULL!		2
7	500929	501600	1992-02-05	2014-02-26	SAUTER	22	2	14	4	3	3	1	ETUDIANT	5	6	3	3	1	1	11	4	SAUTER	#NULL!	#NULL!	#NULL!	#NULL!	#NULL!	#NULL!	#NULL!	#NULL!	#NULL!	#NULL!	#NULL!	#NULL!	#NULL!	2	2	#NULL!	#NULL!	#NULL!	#NULL!	#NULL!	2	2	2	2	#NULL!	SAUTER	2
6	500903	501499	1984-05-23	2014-02-26	SAUTER	30	1	13	3	2	2	5	SANS EMPLOI	7	8	2	2	2	2	11	4	SAUTER	#NULL!	#NULL!	#NULL!	#NULL!	#NULL!	#NULL!	#NULL!	#NULL!	#NULL!	#NULL!	#NULL!	#NULL!	#NULL!	2	2	#NULL!	#NULL!	#NULL!	#NULL!	#NULL!	1	2	2	2	15	SAUTER	2
14	503207	502414	1992-11-02	2014-04-12		22	1	14	4	3	4	3	ETUDIANT	5	8	2	2	1	1	11	4		#NULL!	#NULL!	#NULL!	#NULL!	#NULL!	#NULL!	#NULL!	#NULL!	#NULL!	#NULL!	#NULL!	#NULL!	#NULL!	2	2	#NULL!	#NULL!	#NULL!	#NULL!	#NULL!	2	2	2	2	#NULL!		2
7	500929	501599	1960-01-01	2014-02-26	SAUTER	54	1	13	3	2	1	1	INFIRMIER	2	6	3	3	2	2	11	4	SAUTER	#NULL!	#NULL!	#NULL!	#NULL!	#NULL!	#NULL!	#NULL!	#NULL!	#NULL!	#NULL!	#NULL!	#NULL!	#NULL!	2	2	#NULL!	#NULL!	#NULL!	#NULL!	#NULL!	2	2	2	2	#NULL!	SAUTER	1
14	503206	502411	1972-02-17	2014-04-12		42	1	12	3	2	2	2	ENSEIGNANTE	2	8	2	2	2	2	11	4		#NULL!	#NULL!	#NULL!	#NULL!	#NULL!	#NULL!	#NULL!	#NULL!	#NULL!	#NULL!	#NULL!	#NULL!	#NULL!	2	2	#NULL!	#NULL!	#NULL!	#NULL!	#NULL!	2	2	2	2	#NULL!		2
8	504347	501879	1994-02-18	2014-03-10		20	1	6	2	1	2	2	COIFFEUSE	4	8	2	2	1	1	11	4		#NULL!	#NULL!	#NULL!	#NULL!	#NULL!	#NULL!	#NULL!	#NULL!	#NULL!	#NULL!	#NULL!	#NULL!	#NULL!	2	2	#NULL!	#NULL!	#NULL!	#NULL!	#NULL!	2	2	2	2	#NULL!		2
1	500158	500166	1972-01-03	2014-01-10	SAUTER	42	1	#NULL!	1	1	5	5	Commerçante	4	3	1	1	2	2	11	4	SAUTER	#NULL!	#NULL!	#NULL!	#NULL!	#NULL!	#NULL!	#NULL!	#NULL!	#NULL!	#NULL!	#NULL!	#NULL!	#NULL!	2	2	#NULL!	#NULL!	#NULL!	#NULL!	#NULL!	2	2	2	2	#NULL!	SAUTER	2
9	504771	501807	1967-06-16	2014-03-19	SAUTER	46	1	12	3	2	2	2	Commerçante	4	9	1	1	2	2	11	4	SAUTER	#NULL!	#NULL!	#NULL!	#NULL!	#NULL!	#NULL!	#NULL!	#NULL!	#NULL!	#NULL!	#NULL!	#NULL!	#NULL!	2	2	#NULL!	#NULL!	#NULL!	#NULL!	#NULL!	2	2	2	2	#NULL!	SAUTER	2
7	503876	501526	1991-04-16	2014-02-26	SAUTER	24	1	7	3	2	5	5	SANS EMPLOI	7	8	2	2	1	1	11	4	SAUTER	#NULL!	#NULL!	#NULL!	#NULL!	#NULL!	#NULL!	#NULL!	#NULL!	#NULL!	#NULL!	#NULL!	#NULL!	#NULL!	2	2	#NULL!	#NULL!	#NULL!	#NULL!	#NULL!	2	2	2	2	#NULL!	SAUTER	2
14	503208	502409	1993-01-02	2014-04-12		21	2	17	4	3	4	4	ETUDIANT	5	8	2	2	1	1	11	4		#NULL!	#NULL!	#NULL!	#NULL!	#NULL!	#NULL!	#NULL!	#NULL!	#NULL!	#NULL!	#NULL!	#NULL!	#NULL!	2	2	#NULL!	#NULL!	#NULL!	#NULL!	#NULL!	2	2	2	2	#NULL!		2
7	503876	501637	1984-06-17	2014-02-26	SAUTER	30	1	6	2	1	3	3	COUTURIERE	4	8	2	2	1	1	11	4	SAUTER	#NULL!	#NULL!	#NULL!	#NULL!	#NULL!	#NULL!	#NULL!	#NULL!	#NULL!	#NULL!	#NULL!	#NULL!	#NULL!	2	2	#NULL!	#NULL!	#NULL!	#NULL!	#NULL!	2	2	2	2	#NULL!	SAUTER	2
14	503024	5002412	1955-07-14	2014-04-12	SAUTER	58	2	18	4	3	1	1	ENSEIGNA	2	8	2	2	2	2	11	4	SAUTER	#NULL!	#NULL!	#NULL!	#NULL!	#NULL!	#NULL!	#NULL!	#NULL!	#NULL!	#NULL!	#NULL!	#NULL!	#NULL!	2	2	#NULL!	#NULL!	#NULL!	#NULL!	#NULL!	2	2	2	2	#NULL!	SAUTER	2
5	501756	501133	1967-01-01	2014-02-07		40	1	7	2	1	1	1	COMMERCA	4	8	2	2	2	2	11	4	SAUTER	#NULL!	#NULL!	#NULL!	#NULL!	#NULL!	#NULL!	#NULL!	#NULL!	#NULL!	#NULL!	#NULL!	#NULL!	#NULL!	2	2	#NULL!	2	#NULL!	#NULL!	#NULL!	2	2	2	2	#NULL!	SAUTER	2
14	503210	502410	1989-05-23	2014-04-12		25	2	16	4	3	4	3	ETUDIANT	5	8	2	2	1	1	11	4		#NULL!	#NULL!	#NULL!	#NULL!	#NULL!	#NULL!	#NULL!	#NULL!	#NULL!	#NULL!	#NULL!	#NULL!	#NULL!	2	2	#NULL!	#NULL!	#NULL!	#NULL!	#NULL!	2	2	2	2	#NULL!		2
6	500903	501500	1954-01-01	2014-02-24	SAUTER	60	1	0	1	1	1	1	SANS EMPLOI	7	8	2	2	#NULL!	#NULL!	11	4	SAUTER	#NULL!	#NULL!	#NULL!	#NULL!	#NULL!	#NULL!	#NULL!	#NULL!	#NULL!	#NULL!	#NULL!	#NULL!	#NULL!	2	2	#NULL!	#NULL!	#NULL!	#NULL!	#NULL!	2	2	2	2	#NULL!	SAUTER	2
8	504387	501367	1990-01-31	2014-03-07		24	1	13	3	2	3	3	COMMERCANTE	4	8	2	2	1	1	14	5		#NULL!	#NULL!	#NULL!	#NULL!	#NULL!	#NULL!	#NULL!	#NULL!	#NULL!	#NULL!	#NULL!	#NULL!	#NULL!	2	2	#NULL!	#NULL!	#NULL!	#NULL!	#NULL!	2	2	2	2	#NULL!		2
11	503129	502014	1956-07-27	2014-03-29		57	1	6	2	1	1	1	COMMERCANTE	4	2	1	1	2	2	20	7		#NULL!	#NULL!	#NULL!	#NULL!	#NULL!	#NULL!	#NULL!	#NULL!	#NULL!	#NULL!	#NULL!	#NULL!	#NULL!	2	2	#NULL!	#NULL!	#NULL!	#NULL!	#NULL!	2	2	2	2	#NULL!		2
5	500608	501164	1992-01-10	2014-02-14		22	1	19	4	3	4	3	ETUDIANT	5	8	2	2	1	1	3	1	SAUTER	#NULL!	#NULL!	#NULL!	#NULL!	#NULL!	#NULL!	#NULL!	#NULL!	#NULL!	#NULL!	#NULL!	#NULL!	#NULL!	2	2	#NULL!	2	#NULL!	#NULL!	#NULL!	1	1	2	2	20	SAUTER	2
4	500896	500865	1984-05-14	2014-02-04	SAUTER	29	1	20	4	3	3	2	Etudiante	5	2	1	1	1	1	6	2	SAUTER	#NULL!	#NULL!	#NULL!	#NULL!	#NULL!	#NULL!	#NULL!	#NULL!	#NULL!	#NULL!	#NULL!	#NULL!	#NULL!	2	2	#NULL!	#NULL!	#NULL!	#NULL!	#NULL!	2	2	2	2	#NULL!	SAUTER	2
12	504459	502120	1987-03-31	2014-04-04		27	1	10	3	2	2	2	COUTURE	4	8	2	2	2	2	6	2		#NULL!	#NULL!	#NULL!	#NULL!	#NULL!	#NULL!	#NULL!	#NULL!	#NULL!	#NULL!	#NULL!	#NULL!	#NULL!	2	2	#NULL!	#NULL!	#NULL!	#NULL!	#NULL!	2	#NULL!	#NULL!	#NULL!	#NULL!		2
9	504747	501808	1959-09-07	2014-03-15	SAUTER	54	2	6	2	1	2	1	Peintre	4	2	1	1	2	2	3	1	SAUTER	#NULL!	#NULL!	#NULL!	#NULL!	#NULL!	#NULL!	#NULL!	#NULL!	#NULL!	#NULL!	#NULL!	#NULL!	#NULL!	2	2	#NULL!	#NULL!	#NULL!	#NULL!	#NULL!	2	2	2	2	#NULL!	SAUTER	2
7	500983	501618	1989-08-22	2014-02-27	SAUTER	25	1	10	3	2	2	2	COUTURIERE	4	2	1	1	1	1	3	1	SAUTER	#NULL!	#NULL!	#NULL!	#NULL!	#NULL!	#NULL!	#NULL!	#NULL!	#NULL!	#NULL!	#NULL!	#NULL!	#NULL!	2	2	#NULL!	#NULL!	#NULL!	#NULL!	#NULL!	1	2	2	2	24	SAUTER	2
1	500026	500031	1981-04-04	2014-01-06	SAUTER	33	2	9	3	2	3	5	Tapissier	4	7	2	2	1	1	6	2	SAUTER	2	#NULL!	#NULL!	#NULL!	#NULL!	#NULL!	#NULL!	#NULL!	#NULL!	#NULL!	#NULL!	#NULL!	#NULL!	1	2	#NULL!	2	#NULL!	#NULL!	#NULL!	2	2	2	2	#NULL!	SAUTER	2
14	503040	5002547	1988-10-21	2014-04-15	SAUTER	25	1	2	2	1	2	2	COMMERCA	4	2	1	1	1	1	3	1	SAUTER	#NULL!	#NULL!	#NULL!	#NULL!	#NULL!	#NULL!	#NULL!	#NULL!	#NULL!	#NULL!	#NULL!	#NULL!	#NULL!	2	2	#NULL!	#NULL!	#NULL!	#NULL!	#NULL!	1	2	2	2	14	SAUTER	2
[truncated: 662 more rows]
[truncated: 159 more columns]
